# Supplementary material for: Dengue Virus 1 in Buenos Aires from 1999 to 2010: Towards Local Spread
Source: PLoS One. 2014 Oct 24;9(10):e111017. doi: 10.1371/journal.pone.0111017 (PMC4208802; doi:10.1371/journal.pone.0111017)
Supplement: Video S1 — Interactive virtual global spread animation for DENV-1 genotype V. The KML file can be played by Google Earth (http: earth.google.com). (KML) [file pone.0111017.s005.kml]

<?xml version="1.0" encoding="UTF-8"?>
<kml xmlns="http://www.opengis.net/kml/2.2">
	<Document>
		<Style id="branch_style1">
			<LineStyle>
				<color>ff28a6fb</color>
				<width>4.0</width>
			</LineStyle>
		</Style>
		<Style id="branch_style1">
			<LineStyle>
				<color>ff28a6fb</color>
				<width>4.0</width>
			</LineStyle>
		</Style>
		<Style id="branch_style1">
			<LineStyle>
				<color>ff28a6fb</color>
				<width>4.0</width>
			</LineStyle>
		</Style>
		<Style id="branch_style1">
			<LineStyle>
				<color>ff28a6fb</color>
				<width>4.0</width>
			</LineStyle>
		</Style>
		<Style id="branch_style1">
			<LineStyle>
				<color>ff28a6fb</color>
				<width>4.0</width>
			</LineStyle>
		</Style>
		<Style id="branch_style1">
			<LineStyle>
				<color>ff28a6fb</color>
				<width>4.0</width>
			</LineStyle>
		</Style>
		<Style id="branch_style1">
			<LineStyle>
				<color>ff28a6fb</color>
				<width>4.0</width>
			</LineStyle>
		</Style>
		<Style id="branch_style1">
			<LineStyle>
				<color>ff28a6fb</color>
				<width>4.0</width>
			</LineStyle>
		</Style>
		<Style id="branch_style1">
			<LineStyle>
				<color>ff28a6fb</color>
				<width>4.0</width>
			</LineStyle>
		</Style>
		<Style id="branch_style1">
			<LineStyle>
				<color>ff28a6fb</color>
				<width>4.0</width>
			</LineStyle>
		</Style>
		<Style id="branch_style1">
			<LineStyle>
				<color>ff28a6fb</color>
				<width>4.0</width>
			</LineStyle>
		</Style>
		<Style id="branch_style1">
			<LineStyle>
				<color>ff28a6fb</color>
				<width>4.0</width>
			</LineStyle>
		</Style>
		<Style id="branch_style1">
			<LineStyle>
				<color>ff28a6fb</color>
				<width>4.0</width>
			</LineStyle>
		</Style>
		<Style id="branch_style1">
			<LineStyle>
				<color>ff28a6fb</color>
				<width>4.0</width>
			</LineStyle>
		</Style>
		<Style id="branch_style1">
			<LineStyle>
				<color>ff28a6fb</color>
				<width>4.0</width>
			</LineStyle>
		</Style>
		<Style id="branch_style1">
			<LineStyle>
				<color>ff28a6fb</color>
				<width>4.0</width>
			</LineStyle>
		</Style>
		<Style id="branch_style1">
			<LineStyle>
				<color>ff28a6fb</color>
				<width>4.0</width>
			</LineStyle>
		</Style>
		<Style id="branch_style1">
			<LineStyle>
				<color>ff28a6fb</color>
				<width>4.0</width>
			</LineStyle>
		</Style>
		<Style id="branch_style1">
			<LineStyle>
				<color>ff28a6fb</color>
				<width>4.0</width>
			</LineStyle>
		</Style>
		<Style id="branch_style1">
			<LineStyle>
				<color>ff28a6fb</color>
				<width>4.0</width>
			</LineStyle>
		</Style>
		<Style id="branch_style1">
			<LineStyle>
				<color>ff28a6fb</color>
				<width>4.0</width>
			</LineStyle>
		</Style>
		<Style id="branch_style1">
			<LineStyle>
				<color>ff28a6fb</color>
				<width>4.0</width>
			</LineStyle>
		</Style>
		<Style id="branch_style1">
			<LineStyle>
				<color>ff28a6fb</color>
				<width>4.0</width>
			</LineStyle>
		</Style>
		<Style id="branch_style1">
			<LineStyle>
				<color>ff28a6fb</color>
				<width>4.0</width>
			</LineStyle>
		</Style>
		<Style id="branch_style1">
			<LineStyle>
				<color>ff28a6fb</color>
				<width>4.0</width>
			</LineStyle>
		</Style>
		<Style id="branch_style1">
			<LineStyle>
				<color>ff28a6fb</color>
				<width>4.0</width>
			</LineStyle>
		</Style>
		<Style id="branch_style1">
			<LineStyle>
				<color>ff28a6fb</color>
				<width>4.0</width>
			</LineStyle>
		</Style>
		<Style id="branch_style1">
			<LineStyle>
				<color>ff28a6fb</color>
				<width>4.0</width>
			</LineStyle>
		</Style>
		<Style id="branch_style1">
			<LineStyle>
				<color>ff28a6fb</color>
				<width>4.0</width>
			</LineStyle>
		</Style>
		<Style id="branch_style1">
			<LineStyle>
				<color>ff28a6fb</color>
				<width>4.0</width>
			</LineStyle>
		</Style>
		<Style id="branch_style1">
			<LineStyle>
				<color>ff28a6fb</color>
				<width>4.0</width>
			</LineStyle>
		</Style>
		<Style id="branch_style1">
			<LineStyle>
				<color>ff28a6fb</color>
				<width>4.0</width>
			</LineStyle>
		</Style>
		<Style id="branch_style1">
			<LineStyle>
				<color>ff28a6fb</color>
				<width>4.0</width>
			</LineStyle>
		</Style>
		<Style id="branch_style1">
			<LineStyle>
				<color>ff28a6fb</color>
				<width>4.0</width>
			</LineStyle>
		</Style>
		<Style id="branch_style1">
			<LineStyle>
				<color>ff28a6fb</color>
				<width>4.0</width>
			</LineStyle>
		</Style>
		<Style id="branch_style1">
			<LineStyle>
				<color>ff28a6fb</color>
				<width>4.0</width>
			</LineStyle>
		</Style>
		<Style id="branch_style1">
			<LineStyle>
				<color>ff28a6fb</color>
				<width>4.0</width>
			</LineStyle>
		</Style>
		<Style id="branch_style1">
			<LineStyle>
				<color>ff28a6fb</color>
				<width>4.0</width>
			</LineStyle>
		</Style>
		<Style id="branch_style1">
			<LineStyle>
				<color>ff28a6fb</color>
				<width>4.0</width>
			</LineStyle>
		</Style>
		<Style id="branch_style1">
			<LineStyle>
				<color>ff28a6fb</color>
				<width>4.0</width>
			</LineStyle>
		</Style>
		<Style id="branch_style1">
			<LineStyle>
				<color>ff28a6fb</color>
				<width>4.0</width>
			</LineStyle>
		</Style>
		<Style id="branch_style1">
			<LineStyle>
				<color>ff28a6fb</color>
				<width>4.0</width>
			</LineStyle>
		</Style>
		<Style id="branch_style1">
			<LineStyle>
				<color>ff28a6fb</color>
				<width>4.0</width>
			</LineStyle>
		</Style>
		<Style id="branch_style1">
			<LineStyle>
				<color>ff28a6fb</color>
				<width>4.0</width>
			</LineStyle>
		</Style>
		<Style id="branch_style1">
			<LineStyle>
				<color>ff28a6fb</color>
				<width>4.0</width>
			</LineStyle>
		</Style>
		<Style id="branch_style1">
			<LineStyle>
				<color>ff28a6fb</color>
				<width>4.0</width>
			</LineStyle>
		</Style>
		<Style id="branch_style1">
			<LineStyle>
				<color>ff28a6fb</color>
				<width>4.0</width>
			</LineStyle>
		</Style>
		<Style id="branch_style1">
			<LineStyle>
				<color>ff28a6fb</color>
				<width>4.0</width>
			</LineStyle>
		</Style>
		<Style id="branch_style1">
			<LineStyle>
				<color>ff28a6fb</color>
				<width>4.0</width>
			</LineStyle>
		</Style>
		<Style id="branch_style1">
			<LineStyle>
				<color>ff28a6fb</color>
				<width>4.0</width>
			</LineStyle>
		</Style>
		<Style id="branch_style1">
			<LineStyle>
				<color>ff28a6fb</color>
				<width>4.0</width>
			</LineStyle>
		</Style>
		<Style id="branch_style1">
			<LineStyle>
				<color>ff28a6fb</color>
				<width>4.0</width>
			</LineStyle>
		</Style>
		<Style id="branch_style1">
			<LineStyle>
				<color>ff28a6fb</color>
				<width>4.0</width>
			</LineStyle>
		</Style>
		<Style id="branch_style1">
			<LineStyle>
				<color>ff28a6fb</color>
				<width>4.0</width>
			</LineStyle>
		</Style>
		<Style id="branch_style1">
			<LineStyle>
				<color>ff28a6fb</color>
				<width>4.0</width>
			</LineStyle>
		</Style>
		<Style id="branch_style1">
			<LineStyle>
				<color>ff28a6fb</color>
				<width>4.0</width>
			</LineStyle>
		</Style>
		<Style id="branch_style1">
			<LineStyle>
				<color>ff28a6fb</color>
				<width>4.0</width>
			</LineStyle>
		</Style>
		<Style id="branch_style1">
			<LineStyle>
				<color>ff28a6fb</color>
				<width>4.0</width>
			</LineStyle>
		</Style>
		<Style id="branch_style1">
			<LineStyle>
				<color>ff28a6fb</color>
				<width>4.0</width>
			</LineStyle>
		</Style>
		<Style id="branch_style1">
			<LineStyle>
				<color>ff28a6fb</color>
				<width>4.0</width>
			</LineStyle>
		</Style>
		<Style id="branch_style1">
			<LineStyle>
				<color>ff28a6fb</color>
				<width>4.0</width>
			</LineStyle>
		</Style>
		<Style id="branch_style1">
			<LineStyle>
				<color>ff28a6fb</color>
				<width>4.0</width>
			</LineStyle>
		</Style>
		<Style id="branch_style1">
			<LineStyle>
				<color>ff28a6fb</color>
				<width>4.0</width>
			</LineStyle>
		</Style>
		<Style id="branch_style1">
			<LineStyle>
				<color>ff28a6fb</color>
				<width>4.0</width>
			</LineStyle>
		</Style>
		<Style id="branch_style1">
			<LineStyle>
				<color>ff28a6fb</color>
				<width>4.0</width>
			</LineStyle>
		</Style>
		<Style id="branch_style1">
			<LineStyle>
				<color>ff28a6fb</color>
				<width>4.0</width>
			</LineStyle>
		</Style>
		<Style id="branch_style1">
			<LineStyle>
				<color>ff28a6fb</color>
				<width>4.0</width>
			</LineStyle>
		</Style>
		<Style id="branch_style1">
			<LineStyle>
				<color>ff28a6fb</color>
				<width>4.0</width>
			</LineStyle>
		</Style>
		<Style id="branch_style1">
			<LineStyle>
				<color>ff28a6fb</color>
				<width>4.0</width>
			</LineStyle>
		</Style>
		<Style id="branch_style1">
			<LineStyle>
				<color>ff28a6fb</color>
				<width>4.0</width>
			</LineStyle>
		</Style>
		<Style id="branch_style1">
			<LineStyle>
				<color>ff28a6fb</color>
				<width>4.0</width>
			</LineStyle>
		</Style>
		<Style id="branch_style1">
			<LineStyle>
				<color>ff28a6fb</color>
				<width>4.0</width>
			</LineStyle>
		</Style>
		<Style id="branch_style1">
			<LineStyle>
				<color>ff28a6fb</color>
				<width>4.0</width>
			</LineStyle>
		</Style>
		<Style id="branch_style1">
			<LineStyle>
				<color>ff28a6fb</color>
				<width>4.0</width>
			</LineStyle>
		</Style>
		<Style id="branch_style1">
			<LineStyle>
				<color>ff28a6fb</color>
				<width>4.0</width>
			</LineStyle>
		</Style>
		<Style id="branch_style1">
			<LineStyle>
				<color>ff28a6fb</color>
				<width>4.0</width>
			</LineStyle>
		</Style>
		<Style id="branch_style1">
			<LineStyle>
				<color>ff28a6fb</color>
				<width>4.0</width>
			</LineStyle>
		</Style>
		<Style id="branch_style1">
			<LineStyle>
				<color>ff28a6fb</color>
				<width>4.0</width>
			</LineStyle>
		</Style>
		<Style id="branch_style1">
			<LineStyle>
				<color>ff28a6fb</color>
				<width>4.0</width>
			</LineStyle>
		</Style>
		<Style id="branch_style1">
			<LineStyle>
				<color>ff28a6fb</color>
				<width>4.0</width>
			</LineStyle>
		</Style>
		<Style id="branch_style1">
			<LineStyle>
				<color>ff28a6fb</color>
				<width>4.0</width>
			</LineStyle>
		</Style>
		<Style id="branch_style1">
			<LineStyle>
				<color>ff28a6fb</color>
				<width>4.0</width>
			</LineStyle>
		</Style>
		<Style id="branch_style1">
			<LineStyle>
				<color>ff28a6fb</color>
				<width>4.0</width>
			</LineStyle>
		</Style>
		<Style id="branch_style1">
			<LineStyle>
				<color>ff28a6fb</color>
				<width>4.0</width>
			</LineStyle>
		</Style>
		<Style id="branch_style1">
			<LineStyle>
				<color>ff28a6fb</color>
				<width>4.0</width>
			</LineStyle>
		</Style>
		<Style id="branch_style1">
			<LineStyle>
				<color>ff28a6fb</color>
				<width>4.0</width>
			</LineStyle>
		</Style>
		<Style id="branch_style1">
			<LineStyle>
				<color>ff28a6fb</color>
				<width>4.0</width>
			</LineStyle>
		</Style>
		<Style id="branch_style1">
			<LineStyle>
				<color>ff28a6fb</color>
				<width>4.0</width>
			</LineStyle>
		</Style>
		<Style id="branch_style1">
			<LineStyle>
				<color>ff28a6fb</color>
				<width>4.0</width>
			</LineStyle>
		</Style>
		<Style id="branch_style1">
			<LineStyle>
				<color>ff28a6fb</color>
				<width>4.0</width>
			</LineStyle>
		</Style>
		<Style id="branch_style1">
			<LineStyle>
				<color>ff28a6fb</color>
				<width>4.0</width>
			</LineStyle>
		</Style>
		<Style id="branch_style1">
			<LineStyle>
				<color>ff28a6fb</color>
				<width>4.0</width>
			</LineStyle>
		</Style>
		<Style id="branch_style1">
			<LineStyle>
				<color>ff28a6fb</color>
				<width>4.0</width>
			</LineStyle>
		</Style>
		<Style id="branch_style1">
			<LineStyle>
				<color>ff28a6fb</color>
				<width>4.0</width>
			</LineStyle>
		</Style>
		<Style id="branch_style1">
			<LineStyle>
				<color>ff28a6fb</color>
				<width>4.0</width>
			</LineStyle>
		</Style>
		<Style id="branch_style1">
			<LineStyle>
				<color>ff28a6fb</color>
				<width>4.0</width>
			</LineStyle>
		</Style>
		<Style id="branch_style1">
			<LineStyle>
				<color>ff28a6fb</color>
				<width>4.0</width>
			</LineStyle>
		</Style>
		<Style id="branch_style1">
			<LineStyle>
				<color>ff28a6fb</color>
				<width>4.0</width>
			</LineStyle>
		</Style>
		<Style id="branch_style1">
			<LineStyle>
				<color>ff28a6fb</color>
				<width>4.0</width>
			</LineStyle>
		</Style>
		<Style id="branch_style1">
			<LineStyle>
				<color>ff28a6fb</color>
				<width>4.0</width>
			</LineStyle>
		</Style>
		<Style id="branch_style2">
			<LineStyle>
				<color>ff2994fb</color>
				<width>4.0</width>
			</LineStyle>
		</Style>
		<Style id="branch_style2">
			<LineStyle>
				<color>ff2994fb</color>
				<width>4.0</width>
			</LineStyle>
		</Style>
		<Style id="branch_style2">
			<LineStyle>
				<color>ff2994fb</color>
				<width>4.0</width>
			</LineStyle>
		</Style>
		<Style id="branch_style2">
			<LineStyle>
				<color>ff2994fb</color>
				<width>4.0</width>
			</LineStyle>
		</Style>
		<Style id="branch_style2">
			<LineStyle>
				<color>ff2994fb</color>
				<width>4.0</width>
			</LineStyle>
		</Style>
		<Style id="branch_style2">
			<LineStyle>
				<color>ff2994fb</color>
				<width>4.0</width>
			</LineStyle>
		</Style>
		<Style id="branch_style2">
			<LineStyle>
				<color>ff2994fb</color>
				<width>4.0</width>
			</LineStyle>
		</Style>
		<Style id="branch_style2">
			<LineStyle>
				<color>ff2994fb</color>
				<width>4.0</width>
			</LineStyle>
		</Style>
		<Style id="branch_style2">
			<LineStyle>
				<color>ff2994fb</color>
				<width>4.0</width>
			</LineStyle>
		</Style>
		<Style id="branch_style2">
			<LineStyle>
				<color>ff2994fb</color>
				<width>4.0</width>
			</LineStyle>
		</Style>
		<Style id="branch_style2">
			<LineStyle>
				<color>ff2994fb</color>
				<width>4.0</width>
			</LineStyle>
		</Style>
		<Style id="branch_style2">
			<LineStyle>
				<color>ff2994fb</color>
				<width>4.0</width>
			</LineStyle>
		</Style>
		<Style id="branch_style2">
			<LineStyle>
				<color>ff2994fb</color>
				<width>4.0</width>
			</LineStyle>
		</Style>
		<Style id="branch_style2">
			<LineStyle>
				<color>ff2994fb</color>
				<width>4.0</width>
			</LineStyle>
		</Style>
		<Style id="branch_style2">
			<LineStyle>
				<color>ff2994fb</color>
				<width>4.0</width>
			</LineStyle>
		</Style>
		<Style id="branch_style2">
			<LineStyle>
				<color>ff2994fb</color>
				<width>4.0</width>
			</LineStyle>
		</Style>
		<Style id="branch_style2">
			<LineStyle>
				<color>ff2994fb</color>
				<width>4.0</width>
			</LineStyle>
		</Style>
		<Style id="branch_style2">
			<LineStyle>
				<color>ff2994fb</color>
				<width>4.0</width>
			</LineStyle>
		</Style>
		<Style id="branch_style2">
			<LineStyle>
				<color>ff2994fb</color>
				<width>4.0</width>
			</LineStyle>
		</Style>
		<Style id="branch_style2">
			<LineStyle>
				<color>ff2994fb</color>
				<width>4.0</width>
			</LineStyle>
		</Style>
		<Style id="branch_style2">
			<LineStyle>
				<color>ff2994fb</color>
				<width>4.0</width>
			</LineStyle>
		</Style>
		<Style id="branch_style2">
			<LineStyle>
				<color>ff2994fb</color>
				<width>4.0</width>
			</LineStyle>
		</Style>
		<Style id="branch_style2">
			<LineStyle>
				<color>ff2994fb</color>
				<width>4.0</width>
			</LineStyle>
		</Style>
		<Style id="branch_style2">
			<LineStyle>
				<color>ff2994fb</color>
				<width>4.0</width>
			</LineStyle>
		</Style>
		<Style id="branch_style2">
			<LineStyle>
				<color>ff2994fb</color>
				<width>4.0</width>
			</LineStyle>
		</Style>
		<Style id="branch_style2">
			<LineStyle>
				<color>ff2994fb</color>
				<width>4.0</width>
			</LineStyle>
		</Style>
		<Style id="branch_style2">
			<LineStyle>
				<color>ff2994fb</color>
				<width>4.0</width>
			</LineStyle>
		</Style>
		<Style id="branch_style2">
			<LineStyle>
				<color>ff2994fb</color>
				<width>4.0</width>
			</LineStyle>
		</Style>
		<Style id="branch_style2">
			<LineStyle>
				<color>ff2994fb</color>
				<width>4.0</width>
			</LineStyle>
		</Style>
		<Style id="branch_style2">
			<LineStyle>
				<color>ff2994fb</color>
				<width>4.0</width>
			</LineStyle>
		</Style>
		<Style id="branch_style2">
			<LineStyle>
				<color>ff2994fb</color>
				<width>4.0</width>
			</LineStyle>
		</Style>
		<Style id="branch_style2">
			<LineStyle>
				<color>ff2994fb</color>
				<width>4.0</width>
			</LineStyle>
		</Style>
		<Style id="branch_style2">
			<LineStyle>
				<color>ff2994fb</color>
				<width>4.0</width>
			</LineStyle>
		</Style>
		<Style id="branch_style2">
			<LineStyle>
				<color>ff2994fb</color>
				<width>4.0</width>
			</LineStyle>
		</Style>
		<Style id="branch_style2">
			<LineStyle>
				<color>ff2994fb</color>
				<width>4.0</width>
			</LineStyle>
		</Style>
		<Style id="branch_style2">
			<LineStyle>
				<color>ff2994fb</color>
				<width>4.0</width>
			</LineStyle>
		</Style>
		<Style id="branch_style2">
			<LineStyle>
				<color>ff2994fb</color>
				<width>4.0</width>
			</LineStyle>
		</Style>
		<Style id="branch_style2">
			<LineStyle>
				<color>ff2994fb</color>
				<width>4.0</width>
			</LineStyle>
		</Style>
		<Style id="branch_style2">
			<LineStyle>
				<color>ff2994fb</color>
				<width>4.0</width>
			</LineStyle>
		</Style>
		<Style id="branch_style2">
			<LineStyle>
				<color>ff2994fb</color>
				<width>4.0</width>
			</LineStyle>
		</Style>
		<Style id="branch_style2">
			<LineStyle>
				<color>ff2994fb</color>
				<width>4.0</width>
			</LineStyle>
		</Style>
		<Style id="branch_style2">
			<LineStyle>
				<color>ff2994fb</color>
				<width>4.0</width>
			</LineStyle>
		</Style>
		<Style id="branch_style2">
			<LineStyle>
				<color>ff2994fb</color>
				<width>4.0</width>
			</LineStyle>
		</Style>
		<Style id="branch_style2">
			<LineStyle>
				<color>ff2994fb</color>
				<width>4.0</width>
			</LineStyle>
		</Style>
		<Style id="branch_style2">
			<LineStyle>
				<color>ff2994fb</color>
				<width>4.0</width>
			</LineStyle>
		</Style>
		<Style id="branch_style2">
			<LineStyle>
				<color>ff2994fb</color>
				<width>4.0</width>
			</LineStyle>
		</Style>
		<Style id="branch_style2">
			<LineStyle>
				<color>ff2994fb</color>
				<width>4.0</width>
			</LineStyle>
		</Style>
		<Style id="branch_style2">
			<LineStyle>
				<color>ff2994fb</color>
				<width>4.0</width>
			</LineStyle>
		</Style>
		<Style id="branch_style2">
			<LineStyle>
				<color>ff2994fb</color>
				<width>4.0</width>
			</LineStyle>
		</Style>
		<Style id="branch_style2">
			<LineStyle>
				<color>ff2994fb</color>
				<width>4.0</width>
			</LineStyle>
		</Style>
		<Style id="branch_style2">
			<LineStyle>
				<color>ff2994fb</color>
				<width>4.0</width>
			</LineStyle>
		</Style>
		<Style id="branch_style2">
			<LineStyle>
				<color>ff2994fb</color>
				<width>4.0</width>
			</LineStyle>
		</Style>
		<Style id="branch_style2">
			<LineStyle>
				<color>ff2994fb</color>
				<width>4.0</width>
			</LineStyle>
		</Style>
		<Style id="branch_style2">
			<LineStyle>
				<color>ff2994fb</color>
				<width>4.0</width>
			</LineStyle>
		</Style>
		<Style id="branch_style2">
			<LineStyle>
				<color>ff2994fb</color>
				<width>4.0</width>
			</LineStyle>
		</Style>
		<Style id="branch_style2">
			<LineStyle>
				<color>ff2994fb</color>
				<width>4.0</width>
			</LineStyle>
		</Style>
		<Style id="branch_style2">
			<LineStyle>
				<color>ff2994fb</color>
				<width>4.0</width>
			</LineStyle>
		</Style>
		<Style id="branch_style2">
			<LineStyle>
				<color>ff2994fb</color>
				<width>4.0</width>
			</LineStyle>
		</Style>
		<Style id="branch_style2">
			<LineStyle>
				<color>ff2994fb</color>
				<width>4.0</width>
			</LineStyle>
		</Style>
		<Style id="branch_style2">
			<LineStyle>
				<color>ff2994fb</color>
				<width>4.0</width>
			</LineStyle>
		</Style>
		<Style id="branch_style2">
			<LineStyle>
				<color>ff2994fb</color>
				<width>4.0</width>
			</LineStyle>
		</Style>
		<Style id="branch_style2">
			<LineStyle>
				<color>ff2994fb</color>
				<width>4.0</width>
			</LineStyle>
		</Style>
		<Style id="branch_style2">
			<LineStyle>
				<color>ff2994fb</color>
				<width>4.0</width>
			</LineStyle>
		</Style>
		<Style id="branch_style2">
			<LineStyle>
				<color>ff2994fb</color>
				<width>4.0</width>
			</LineStyle>
		</Style>
		<Style id="branch_style2">
			<LineStyle>
				<color>ff2994fb</color>
				<width>4.0</width>
			</LineStyle>
		</Style>
		<Style id="branch_style2">
			<LineStyle>
				<color>ff2994fb</color>
				<width>4.0</width>
			</LineStyle>
		</Style>
		<Style id="branch_style2">
			<LineStyle>
				<color>ff2994fb</color>
				<width>4.0</width>
			</LineStyle>
		</Style>
		<Style id="branch_style2">
			<LineStyle>
				<color>ff2994fb</color>
				<width>4.0</width>
			</LineStyle>
		</Style>
		<Style id="branch_style2">
			<LineStyle>
				<color>ff2994fb</color>
				<width>4.0</width>
			</LineStyle>
		</Style>
		<Style id="branch_style2">
			<LineStyle>
				<color>ff2994fb</color>
				<width>4.0</width>
			</LineStyle>
		</Style>
		<Style id="branch_style2">
			<LineStyle>
				<color>ff2994fb</color>
				<width>4.0</width>
			</LineStyle>
		</Style>
		<Style id="branch_style2">
			<LineStyle>
				<color>ff2994fb</color>
				<width>4.0</width>
			</LineStyle>
		</Style>
		<Style id="branch_style2">
			<LineStyle>
				<color>ff2994fb</color>
				<width>4.0</width>
			</LineStyle>
		</Style>
		<Style id="branch_style2">
			<LineStyle>
				<color>ff2994fb</color>
				<width>4.0</width>
			</LineStyle>
		</Style>
		<Style id="branch_style2">
			<LineStyle>
				<color>ff2994fb</color>
				<width>4.0</width>
			</LineStyle>
		</Style>
		<Style id="branch_style2">
			<LineStyle>
				<color>ff2994fb</color>
				<width>4.0</width>
			</LineStyle>
		</Style>
		<Style id="branch_style2">
			<LineStyle>
				<color>ff2994fb</color>
				<width>4.0</width>
			</LineStyle>
		</Style>
		<Style id="branch_style2">
			<LineStyle>
				<color>ff2994fb</color>
				<width>4.0</width>
			</LineStyle>
		</Style>
		<Style id="branch_style2">
			<LineStyle>
				<color>ff2994fb</color>
				<width>4.0</width>
			</LineStyle>
		</Style>
		<Style id="branch_style2">
			<LineStyle>
				<color>ff2994fb</color>
				<width>4.0</width>
			</LineStyle>
		</Style>
		<Style id="branch_style2">
			<LineStyle>
				<color>ff2994fb</color>
				<width>4.0</width>
			</LineStyle>
		</Style>
		<Style id="branch_style2">
			<LineStyle>
				<color>ff2994fb</color>
				<width>4.0</width>
			</LineStyle>
		</Style>
		<Style id="branch_style2">
			<LineStyle>
				<color>ff2994fb</color>
				<width>4.0</width>
			</LineStyle>
		</Style>
		<Style id="branch_style2">
			<LineStyle>
				<color>ff2994fb</color>
				<width>4.0</width>
			</LineStyle>
		</Style>
		<Style id="branch_style2">
			<LineStyle>
				<color>ff2994fb</color>
				<width>4.0</width>
			</LineStyle>
		</Style>
		<Style id="branch_style2">
			<LineStyle>
				<color>ff2994fb</color>
				<width>4.0</width>
			</LineStyle>
		</Style>
		<Style id="branch_style2">
			<LineStyle>
				<color>ff2994fb</color>
				<width>4.0</width>
			</LineStyle>
		</Style>
		<Style id="branch_style2">
			<LineStyle>
				<color>ff2994fb</color>
				<width>4.0</width>
			</LineStyle>
		</Style>
		<Style id="branch_style2">
			<LineStyle>
				<color>ff2994fb</color>
				<width>4.0</width>
			</LineStyle>
		</Style>
		<Style id="branch_style2">
			<LineStyle>
				<color>ff2994fb</color>
				<width>4.0</width>
			</LineStyle>
		</Style>
		<Style id="branch_style2">
			<LineStyle>
				<color>ff2994fb</color>
				<width>4.0</width>
			</LineStyle>
		</Style>
		<Style id="branch_style2">
			<LineStyle>
				<color>ff2994fb</color>
				<width>4.0</width>
			</LineStyle>
		</Style>
		<Style id="branch_style2">
			<LineStyle>
				<color>ff2994fb</color>
				<width>4.0</width>
			</LineStyle>
		</Style>
		<Style id="branch_style2">
			<LineStyle>
				<color>ff2994fb</color>
				<width>4.0</width>
			</LineStyle>
		</Style>
		<Style id="branch_style2">
			<LineStyle>
				<color>ff2994fb</color>
				<width>4.0</width>
			</LineStyle>
		</Style>
		<Style id="branch_style2">
			<LineStyle>
				<color>ff2994fb</color>
				<width>4.0</width>
			</LineStyle>
		</Style>
		<Style id="branch_style2">
			<LineStyle>
				<color>ff2994fb</color>
				<width>4.0</width>
			</LineStyle>
		</Style>
		<Style id="branch_style2">
			<LineStyle>
				<color>ff2994fb</color>
				<width>4.0</width>
			</LineStyle>
		</Style>
		<Style id="branch_style2">
			<LineStyle>
				<color>ff2994fb</color>
				<width>4.0</width>
			</LineStyle>
		</Style>
		<Style id="branch_style2">
			<LineStyle>
				<color>ff2994fb</color>
				<width>4.0</width>
			</LineStyle>
		</Style>
		<Style id="branch_style3">
			<LineStyle>
				<color>ff26c1fa</color>
				<width>4.0</width>
			</LineStyle>
		</Style>
		<Style id="branch_style3">
			<LineStyle>
				<color>ff26c1fa</color>
				<width>4.0</width>
			</LineStyle>
		</Style>
		<Style id="branch_style3">
			<LineStyle>
				<color>ff26c1fa</color>
				<width>4.0</width>
			</LineStyle>
		</Style>
		<Style id="branch_style3">
			<LineStyle>
				<color>ff26c1fa</color>
				<width>4.0</width>
			</LineStyle>
		</Style>
		<Style id="branch_style3">
			<LineStyle>
				<color>ff26c1fa</color>
				<width>4.0</width>
			</LineStyle>
		</Style>
		<Style id="branch_style3">
			<LineStyle>
				<color>ff26c1fa</color>
				<width>4.0</width>
			</LineStyle>
		</Style>
		<Style id="branch_style3">
			<LineStyle>
				<color>ff26c1fa</color>
				<width>4.0</width>
			</LineStyle>
		</Style>
		<Style id="branch_style3">
			<LineStyle>
				<color>ff26c1fa</color>
				<width>4.0</width>
			</LineStyle>
		</Style>
		<Style id="branch_style3">
			<LineStyle>
				<color>ff26c1fa</color>
				<width>4.0</width>
			</LineStyle>
		</Style>
		<Style id="branch_style3">
			<LineStyle>
				<color>ff26c1fa</color>
				<width>4.0</width>
			</LineStyle>
		</Style>
		<Style id="branch_style3">
			<LineStyle>
				<color>ff26c1fa</color>
				<width>4.0</width>
			</LineStyle>
		</Style>
		<Style id="branch_style3">
			<LineStyle>
				<color>ff26c1fa</color>
				<width>4.0</width>
			</LineStyle>
		</Style>
		<Style id="branch_style3">
			<LineStyle>
				<color>ff26c1fa</color>
				<width>4.0</width>
			</LineStyle>
		</Style>
		<Style id="branch_style3">
			<LineStyle>
				<color>ff26c1fa</color>
				<width>4.0</width>
			</LineStyle>
		</Style>
		<Style id="branch_style3">
			<LineStyle>
				<color>ff26c1fa</color>
				<width>4.0</width>
			</LineStyle>
		</Style>
		<Style id="branch_style3">
			<LineStyle>
				<color>ff26c1fa</color>
				<width>4.0</width>
			</LineStyle>
		</Style>
		<Style id="branch_style3">
			<LineStyle>
				<color>ff26c1fa</color>
				<width>4.0</width>
			</LineStyle>
		</Style>
		<Style id="branch_style3">
			<LineStyle>
				<color>ff26c1fa</color>
				<width>4.0</width>
			</LineStyle>
		</Style>
		<Style id="branch_style3">
			<LineStyle>
				<color>ff26c1fa</color>
				<width>4.0</width>
			</LineStyle>
		</Style>
		<Style id="branch_style3">
			<LineStyle>
				<color>ff26c1fa</color>
				<width>4.0</width>
			</LineStyle>
		</Style>
		<Style id="branch_style3">
			<LineStyle>
				<color>ff26c1fa</color>
				<width>4.0</width>
			</LineStyle>
		</Style>
		<Style id="branch_style3">
			<LineStyle>
				<color>ff26c1fa</color>
				<width>4.0</width>
			</LineStyle>
		</Style>
		<Style id="branch_style3">
			<LineStyle>
				<color>ff26c1fa</color>
				<width>4.0</width>
			</LineStyle>
		</Style>
		<Style id="branch_style3">
			<LineStyle>
				<color>ff26c1fa</color>
				<width>4.0</width>
			</LineStyle>
		</Style>
		<Style id="branch_style3">
			<LineStyle>
				<color>ff26c1fa</color>
				<width>4.0</width>
			</LineStyle>
		</Style>
		<Style id="branch_style3">
			<LineStyle>
				<color>ff26c1fa</color>
				<width>4.0</width>
			</LineStyle>
		</Style>
		<Style id="branch_style3">
			<LineStyle>
				<color>ff26c1fa</color>
				<width>4.0</width>
			</LineStyle>
		</Style>
		<Style id="branch_style3">
			<LineStyle>
				<color>ff26c1fa</color>
				<width>4.0</width>
			</LineStyle>
		</Style>
		<Style id="branch_style3">
			<LineStyle>
				<color>ff26c1fa</color>
				<width>4.0</width>
			</LineStyle>
		</Style>
		<Style id="branch_style3">
			<LineStyle>
				<color>ff26c1fa</color>
				<width>4.0</width>
			</LineStyle>
		</Style>
		<Style id="branch_style3">
			<LineStyle>
				<color>ff26c1fa</color>
				<width>4.0</width>
			</LineStyle>
		</Style>
		<Style id="branch_style3">
			<LineStyle>
				<color>ff26c1fa</color>
				<width>4.0</width>
			</LineStyle>
		</Style>
		<Style id="branch_style3">
			<LineStyle>
				<color>ff26c1fa</color>
				<width>4.0</width>
			</LineStyle>
		</Style>
		<Style id="branch_style3">
			<LineStyle>
				<color>ff26c1fa</color>
				<width>4.0</width>
			</LineStyle>
		</Style>
		<Style id="branch_style3">
			<LineStyle>
				<color>ff26c1fa</color>
				<width>4.0</width>
			</LineStyle>
		</Style>
		<Style id="branch_style3">
			<LineStyle>
				<color>ff26c1fa</color>
				<width>4.0</width>
			</LineStyle>
		</Style>
		<Style id="branch_style3">
			<LineStyle>
				<color>ff26c1fa</color>
				<width>4.0</width>
			</LineStyle>
		</Style>
		<Style id="branch_style3">
			<LineStyle>
				<color>ff26c1fa</color>
				<width>4.0</width>
			</LineStyle>
		</Style>
		<Style id="branch_style3">
			<LineStyle>
				<color>ff26c1fa</color>
				<width>4.0</width>
			</LineStyle>
		</Style>
		<Style id="branch_style3">
			<LineStyle>
				<color>ff26c1fa</color>
				<width>4.0</width>
			</LineStyle>
		</Style>
		<Style id="branch_style3">
			<LineStyle>
				<color>ff26c1fa</color>
				<width>4.0</width>
			</LineStyle>
		</Style>
		<Style id="branch_style3">
			<LineStyle>
				<color>ff26c1fa</color>
				<width>4.0</width>
			</LineStyle>
		</Style>
		<Style id="branch_style3">
			<LineStyle>
				<color>ff26c1fa</color>
				<width>4.0</width>
			</LineStyle>
		</Style>
		<Style id="branch_style3">
			<LineStyle>
				<color>ff26c1fa</color>
				<width>4.0</width>
			</LineStyle>
		</Style>
		<Style id="branch_style3">
			<LineStyle>
				<color>ff26c1fa</color>
				<width>4.0</width>
			</LineStyle>
		</Style>
		<Style id="branch_style3">
			<LineStyle>
				<color>ff26c1fa</color>
				<width>4.0</width>
			</LineStyle>
		</Style>
		<Style id="branch_style3">
			<LineStyle>
				<color>ff26c1fa</color>
				<width>4.0</width>
			</LineStyle>
		</Style>
		<Style id="branch_style3">
			<LineStyle>
				<color>ff26c1fa</color>
				<width>4.0</width>
			</LineStyle>
		</Style>
		<Style id="branch_style3">
			<LineStyle>
				<color>ff26c1fa</color>
				<width>4.0</width>
			</LineStyle>
		</Style>
		<Style id="branch_style3">
			<LineStyle>
				<color>ff26c1fa</color>
				<width>4.0</width>
			</LineStyle>
		</Style>
		<Style id="branch_style3">
			<LineStyle>
				<color>ff26c1fa</color>
				<width>4.0</width>
			</LineStyle>
		</Style>
		<Style id="branch_style3">
			<LineStyle>
				<color>ff26c1fa</color>
				<width>4.0</width>
			</LineStyle>
		</Style>
		<Style id="branch_style3">
			<LineStyle>
				<color>ff26c1fa</color>
				<width>4.0</width>
			</LineStyle>
		</Style>
		<Style id="branch_style3">
			<LineStyle>
				<color>ff26c1fa</color>
				<width>4.0</width>
			</LineStyle>
		</Style>
		<Style id="branch_style3">
			<LineStyle>
				<color>ff26c1fa</color>
				<width>4.0</width>
			</LineStyle>
		</Style>
		<Style id="branch_style3">
			<LineStyle>
				<color>ff26c1fa</color>
				<width>4.0</width>
			</LineStyle>
		</Style>
		<Style id="branch_style3">
			<LineStyle>
				<color>ff26c1fa</color>
				<width>4.0</width>
			</LineStyle>
		</Style>
		<Style id="branch_style3">
			<LineStyle>
				<color>ff26c1fa</color>
				<width>4.0</width>
			</LineStyle>
		</Style>
		<Style id="branch_style3">
			<LineStyle>
				<color>ff26c1fa</color>
				<width>4.0</width>
			</LineStyle>
		</Style>
		<Style id="branch_style3">
			<LineStyle>
				<color>ff26c1fa</color>
				<width>4.0</width>
			</LineStyle>
		</Style>
		<Style id="branch_style3">
			<LineStyle>
				<color>ff26c1fa</color>
				<width>4.0</width>
			</LineStyle>
		</Style>
		<Style id="branch_style3">
			<LineStyle>
				<color>ff26c1fa</color>
				<width>4.0</width>
			</LineStyle>
		</Style>
		<Style id="branch_style3">
			<LineStyle>
				<color>ff26c1fa</color>
				<width>4.0</width>
			</LineStyle>
		</Style>
		<Style id="branch_style3">
			<LineStyle>
				<color>ff26c1fa</color>
				<width>4.0</width>
			</LineStyle>
		</Style>
		<Style id="branch_style3">
			<LineStyle>
				<color>ff26c1fa</color>
				<width>4.0</width>
			</LineStyle>
		</Style>
		<Style id="branch_style3">
			<LineStyle>
				<color>ff26c1fa</color>
				<width>4.0</width>
			</LineStyle>
		</Style>
		<Style id="branch_style3">
			<LineStyle>
				<color>ff26c1fa</color>
				<width>4.0</width>
			</LineStyle>
		</Style>
		<Style id="branch_style3">
			<LineStyle>
				<color>ff26c1fa</color>
				<width>4.0</width>
			</LineStyle>
		</Style>
		<Style id="branch_style3">
			<LineStyle>
				<color>ff26c1fa</color>
				<width>4.0</width>
			</LineStyle>
		</Style>
		<Style id="branch_style3">
			<LineStyle>
				<color>ff26c1fa</color>
				<width>4.0</width>
			</LineStyle>
		</Style>
		<Style id="branch_style3">
			<LineStyle>
				<color>ff26c1fa</color>
				<width>4.0</width>
			</LineStyle>
		</Style>
		<Style id="branch_style3">
			<LineStyle>
				<color>ff26c1fa</color>
				<width>4.0</width>
			</LineStyle>
		</Style>
		<Style id="branch_style3">
			<LineStyle>
				<color>ff26c1fa</color>
				<width>4.0</width>
			</LineStyle>
		</Style>
		<Style id="branch_style3">
			<LineStyle>
				<color>ff26c1fa</color>
				<width>4.0</width>
			</LineStyle>
		</Style>
		<Style id="branch_style3">
			<LineStyle>
				<color>ff26c1fa</color>
				<width>4.0</width>
			</LineStyle>
		</Style>
		<Style id="branch_style3">
			<LineStyle>
				<color>ff26c1fa</color>
				<width>4.0</width>
			</LineStyle>
		</Style>
		<Style id="branch_style3">
			<LineStyle>
				<color>ff26c1fa</color>
				<width>4.0</width>
			</LineStyle>
		</Style>
		<Style id="branch_style3">
			<LineStyle>
				<color>ff26c1fa</color>
				<width>4.0</width>
			</LineStyle>
		</Style>
		<Style id="branch_style3">
			<LineStyle>
				<color>ff26c1fa</color>
				<width>4.0</width>
			</LineStyle>
		</Style>
		<Style id="branch_style3">
			<LineStyle>
				<color>ff26c1fa</color>
				<width>4.0</width>
			</LineStyle>
		</Style>
		<Style id="branch_style3">
			<LineStyle>
				<color>ff26c1fa</color>
				<width>4.0</width>
			</LineStyle>
		</Style>
		<Style id="branch_style3">
			<LineStyle>
				<color>ff26c1fa</color>
				<width>4.0</width>
			</LineStyle>
		</Style>
		<Style id="branch_style3">
			<LineStyle>
				<color>ff26c1fa</color>
				<width>4.0</width>
			</LineStyle>
		</Style>
		<Style id="branch_style3">
			<LineStyle>
				<color>ff26c1fa</color>
				<width>4.0</width>
			</LineStyle>
		</Style>
		<Style id="branch_style3">
			<LineStyle>
				<color>ff26c1fa</color>
				<width>4.0</width>
			</LineStyle>
		</Style>
		<Style id="branch_style3">
			<LineStyle>
				<color>ff26c1fa</color>
				<width>4.0</width>
			</LineStyle>
		</Style>
		<Style id="branch_style3">
			<LineStyle>
				<color>ff26c1fa</color>
				<width>4.0</width>
			</LineStyle>
		</Style>
		<Style id="branch_style3">
			<LineStyle>
				<color>ff26c1fa</color>
				<width>4.0</width>
			</LineStyle>
		</Style>
		<Style id="branch_style3">
			<LineStyle>
				<color>ff26c1fa</color>
				<width>4.0</width>
			</LineStyle>
		</Style>
		<Style id="branch_style3">
			<LineStyle>
				<color>ff26c1fa</color>
				<width>4.0</width>
			</LineStyle>
		</Style>
		<Style id="branch_style3">
			<LineStyle>
				<color>ff26c1fa</color>
				<width>4.0</width>
			</LineStyle>
		</Style>
		<Style id="branch_style3">
			<LineStyle>
				<color>ff26c1fa</color>
				<width>4.0</width>
			</LineStyle>
		</Style>
		<Style id="branch_style3">
			<LineStyle>
				<color>ff26c1fa</color>
				<width>4.0</width>
			</LineStyle>
		</Style>
		<Style id="branch_style3">
			<LineStyle>
				<color>ff26c1fa</color>
				<width>4.0</width>
			</LineStyle>
		</Style>
		<Style id="branch_style3">
			<LineStyle>
				<color>ff26c1fa</color>
				<width>4.0</width>
			</LineStyle>
		</Style>
		<Style id="branch_style3">
			<LineStyle>
				<color>ff26c1fa</color>
				<width>4.0</width>
			</LineStyle>
		</Style>
		<Style id="branch_style3">
			<LineStyle>
				<color>ff26c1fa</color>
				<width>4.0</width>
			</LineStyle>
		</Style>
		<Style id="branch_style3">
			<LineStyle>
				<color>ff26c1fa</color>
				<width>4.0</width>
			</LineStyle>
		</Style>
		<Style id="branch_style3">
			<LineStyle>
				<color>ff26c1fa</color>
				<width>4.0</width>
			</LineStyle>
		</Style>
		<Style id="branch_style3">
			<LineStyle>
				<color>ff26c1fa</color>
				<width>4.0</width>
			</LineStyle>
		</Style>
		<Style id="branch_style4">
			<LineStyle>
				<color>ff25d8fa</color>
				<width>4.0</width>
			</LineStyle>
		</Style>
		<Style id="branch_style4">
			<LineStyle>
				<color>ff25d8fa</color>
				<width>4.0</width>
			</LineStyle>
		</Style>
		<Style id="branch_style4">
			<LineStyle>
				<color>ff25d8fa</color>
				<width>4.0</width>
			</LineStyle>
		</Style>
		<Style id="branch_style4">
			<LineStyle>
				<color>ff25d8fa</color>
				<width>4.0</width>
			</LineStyle>
		</Style>
		<Style id="branch_style4">
			<LineStyle>
				<color>ff25d8fa</color>
				<width>4.0</width>
			</LineStyle>
		</Style>
		<Style id="branch_style4">
			<LineStyle>
				<color>ff25d8fa</color>
				<width>4.0</width>
			</LineStyle>
		</Style>
		<Style id="branch_style4">
			<LineStyle>
				<color>ff25d8fa</color>
				<width>4.0</width>
			</LineStyle>
		</Style>
		<Style id="branch_style4">
			<LineStyle>
				<color>ff25d8fa</color>
				<width>4.0</width>
			</LineStyle>
		</Style>
		<Style id="branch_style4">
			<LineStyle>
				<color>ff25d8fa</color>
				<width>4.0</width>
			</LineStyle>
		</Style>
		<Style id="branch_style4">
			<LineStyle>
				<color>ff25d8fa</color>
				<width>4.0</width>
			</LineStyle>
		</Style>
		<Style id="branch_style4">
			<LineStyle>
				<color>ff25d8fa</color>
				<width>4.0</width>
			</LineStyle>
		</Style>
		<Style id="branch_style4">
			<LineStyle>
				<color>ff25d8fa</color>
				<width>4.0</width>
			</LineStyle>
		</Style>
		<Style id="branch_style4">
			<LineStyle>
				<color>ff25d8fa</color>
				<width>4.0</width>
			</LineStyle>
		</Style>
		<Style id="branch_style4">
			<LineStyle>
				<color>ff25d8fa</color>
				<width>4.0</width>
			</LineStyle>
		</Style>
		<Style id="branch_style4">
			<LineStyle>
				<color>ff25d8fa</color>
				<width>4.0</width>
			</LineStyle>
		</Style>
		<Style id="branch_style4">
			<LineStyle>
				<color>ff25d8fa</color>
				<width>4.0</width>
			</LineStyle>
		</Style>
		<Style id="branch_style4">
			<LineStyle>
				<color>ff25d8fa</color>
				<width>4.0</width>
			</LineStyle>
		</Style>
		<Style id="branch_style4">
			<LineStyle>
				<color>ff25d8fa</color>
				<width>4.0</width>
			</LineStyle>
		</Style>
		<Style id="branch_style4">
			<LineStyle>
				<color>ff25d8fa</color>
				<width>4.0</width>
			</LineStyle>
		</Style>
		<Style id="branch_style4">
			<LineStyle>
				<color>ff25d8fa</color>
				<width>4.0</width>
			</LineStyle>
		</Style>
		<Style id="branch_style4">
			<LineStyle>
				<color>ff25d8fa</color>
				<width>4.0</width>
			</LineStyle>
		</Style>
		<Style id="branch_style4">
			<LineStyle>
				<color>ff25d8fa</color>
				<width>4.0</width>
			</LineStyle>
		</Style>
		<Style id="branch_style4">
			<LineStyle>
				<color>ff25d8fa</color>
				<width>4.0</width>
			</LineStyle>
		</Style>
		<Style id="branch_style4">
			<LineStyle>
				<color>ff25d8fa</color>
				<width>4.0</width>
			</LineStyle>
		</Style>
		<Style id="branch_style4">
			<LineStyle>
				<color>ff25d8fa</color>
				<width>4.0</width>
			</LineStyle>
		</Style>
		<Style id="branch_style4">
			<LineStyle>
				<color>ff25d8fa</color>
				<width>4.0</width>
			</LineStyle>
		</Style>
		<Style id="branch_style4">
			<LineStyle>
				<color>ff25d8fa</color>
				<width>4.0</width>
			</LineStyle>
		</Style>
		<Style id="branch_style4">
			<LineStyle>
				<color>ff25d8fa</color>
				<width>4.0</width>
			</LineStyle>
		</Style>
		<Style id="branch_style4">
			<LineStyle>
				<color>ff25d8fa</color>
				<width>4.0</width>
			</LineStyle>
		</Style>
		<Style id="branch_style4">
			<LineStyle>
				<color>ff25d8fa</color>
				<width>4.0</width>
			</LineStyle>
		</Style>
		<Style id="branch_style4">
			<LineStyle>
				<color>ff25d8fa</color>
				<width>4.0</width>
			</LineStyle>
		</Style>
		<Style id="branch_style4">
			<LineStyle>
				<color>ff25d8fa</color>
				<width>4.0</width>
			</LineStyle>
		</Style>
		<Style id="branch_style4">
			<LineStyle>
				<color>ff25d8fa</color>
				<width>4.0</width>
			</LineStyle>
		</Style>
		<Style id="branch_style4">
			<LineStyle>
				<color>ff25d8fa</color>
				<width>4.0</width>
			</LineStyle>
		</Style>
		<Style id="branch_style4">
			<LineStyle>
				<color>ff25d8fa</color>
				<width>4.0</width>
			</LineStyle>
		</Style>
		<Style id="branch_style4">
			<LineStyle>
				<color>ff25d8fa</color>
				<width>4.0</width>
			</LineStyle>
		</Style>
		<Style id="branch_style4">
			<LineStyle>
				<color>ff25d8fa</color>
				<width>4.0</width>
			</LineStyle>
		</Style>
		<Style id="branch_style4">
			<LineStyle>
				<color>ff25d8fa</color>
				<width>4.0</width>
			</LineStyle>
		</Style>
		<Style id="branch_style4">
			<LineStyle>
				<color>ff25d8fa</color>
				<width>4.0</width>
			</LineStyle>
		</Style>
		<Style id="branch_style4">
			<LineStyle>
				<color>ff25d8fa</color>
				<width>4.0</width>
			</LineStyle>
		</Style>
		<Style id="branch_style4">
			<LineStyle>
				<color>ff25d8fa</color>
				<width>4.0</width>
			</LineStyle>
		</Style>
		<Style id="branch_style4">
			<LineStyle>
				<color>ff25d8fa</color>
				<width>4.0</width>
			</LineStyle>
		</Style>
		<Style id="branch_style4">
			<LineStyle>
				<color>ff25d8fa</color>
				<width>4.0</width>
			</LineStyle>
		</Style>
		<Style id="branch_style4">
			<LineStyle>
				<color>ff25d8fa</color>
				<width>4.0</width>
			</LineStyle>
		</Style>
		<Style id="branch_style4">
			<LineStyle>
				<color>ff25d8fa</color>
				<width>4.0</width>
			</LineStyle>
		</Style>
		<Style id="branch_style4">
			<LineStyle>
				<color>ff25d8fa</color>
				<width>4.0</width>
			</LineStyle>
		</Style>
		<Style id="branch_style4">
			<LineStyle>
				<color>ff25d8fa</color>
				<width>4.0</width>
			</LineStyle>
		</Style>
		<Style id="branch_style4">
			<LineStyle>
				<color>ff25d8fa</color>
				<width>4.0</width>
			</LineStyle>
		</Style>
		<Style id="branch_style4">
			<LineStyle>
				<color>ff25d8fa</color>
				<width>4.0</width>
			</LineStyle>
		</Style>
		<Style id="branch_style4">
			<LineStyle>
				<color>ff25d8fa</color>
				<width>4.0</width>
			</LineStyle>
		</Style>
		<Style id="branch_style4">
			<LineStyle>
				<color>ff25d8fa</color>
				<width>4.0</width>
			</LineStyle>
		</Style>
		<Style id="branch_style4">
			<LineStyle>
				<color>ff25d8fa</color>
				<width>4.0</width>
			</LineStyle>
		</Style>
		<Style id="branch_style4">
			<LineStyle>
				<color>ff25d8fa</color>
				<width>4.0</width>
			</LineStyle>
		</Style>
		<Style id="branch_style4">
			<LineStyle>
				<color>ff25d8fa</color>
				<width>4.0</width>
			</LineStyle>
		</Style>
		<Style id="branch_style4">
			<LineStyle>
				<color>ff25d8fa</color>
				<width>4.0</width>
			</LineStyle>
		</Style>
		<Style id="branch_style4">
			<LineStyle>
				<color>ff25d8fa</color>
				<width>4.0</width>
			</LineStyle>
		</Style>
		<Style id="branch_style4">
			<LineStyle>
				<color>ff25d8fa</color>
				<width>4.0</width>
			</LineStyle>
		</Style>
		<Style id="branch_style4">
			<LineStyle>
				<color>ff25d8fa</color>
				<width>4.0</width>
			</LineStyle>
		</Style>
		<Style id="branch_style4">
			<LineStyle>
				<color>ff25d8fa</color>
				<width>4.0</width>
			</LineStyle>
		</Style>
		<Style id="branch_style4">
			<LineStyle>
				<color>ff25d8fa</color>
				<width>4.0</width>
			</LineStyle>
		</Style>
		<Style id="branch_style4">
			<LineStyle>
				<color>ff25d8fa</color>
				<width>4.0</width>
			</LineStyle>
		</Style>
		<Style id="branch_style4">
			<LineStyle>
				<color>ff25d8fa</color>
				<width>4.0</width>
			</LineStyle>
		</Style>
		<Style id="branch_style4">
			<LineStyle>
				<color>ff25d8fa</color>
				<width>4.0</width>
			</LineStyle>
		</Style>
		<Style id="branch_style4">
			<LineStyle>
				<color>ff25d8fa</color>
				<width>4.0</width>
			</LineStyle>
		</Style>
		<Style id="branch_style4">
			<LineStyle>
				<color>ff25d8fa</color>
				<width>4.0</width>
			</LineStyle>
		</Style>
		<Style id="branch_style4">
			<LineStyle>
				<color>ff25d8fa</color>
				<width>4.0</width>
			</LineStyle>
		</Style>
		<Style id="branch_style4">
			<LineStyle>
				<color>ff25d8fa</color>
				<width>4.0</width>
			</LineStyle>
		</Style>
		<Style id="branch_style4">
			<LineStyle>
				<color>ff25d8fa</color>
				<width>4.0</width>
			</LineStyle>
		</Style>
		<Style id="branch_style4">
			<LineStyle>
				<color>ff25d8fa</color>
				<width>4.0</width>
			</LineStyle>
		</Style>
		<Style id="branch_style4">
			<LineStyle>
				<color>ff25d8fa</color>
				<width>4.0</width>
			</LineStyle>
		</Style>
		<Style id="branch_style4">
			<LineStyle>
				<color>ff25d8fa</color>
				<width>4.0</width>
			</LineStyle>
		</Style>
		<Style id="branch_style4">
			<LineStyle>
				<color>ff25d8fa</color>
				<width>4.0</width>
			</LineStyle>
		</Style>
		<Style id="branch_style4">
			<LineStyle>
				<color>ff25d8fa</color>
				<width>4.0</width>
			</LineStyle>
		</Style>
		<Style id="branch_style4">
			<LineStyle>
				<color>ff25d8fa</color>
				<width>4.0</width>
			</LineStyle>
		</Style>
		<Style id="branch_style4">
			<LineStyle>
				<color>ff25d8fa</color>
				<width>4.0</width>
			</LineStyle>
		</Style>
		<Style id="branch_style4">
			<LineStyle>
				<color>ff25d8fa</color>
				<width>4.0</width>
			</LineStyle>
		</Style>
		<Style id="branch_style4">
			<LineStyle>
				<color>ff25d8fa</color>
				<width>4.0</width>
			</LineStyle>
		</Style>
		<Style id="branch_style4">
			<LineStyle>
				<color>ff25d8fa</color>
				<width>4.0</width>
			</LineStyle>
		</Style>
		<Style id="branch_style4">
			<LineStyle>
				<color>ff25d8fa</color>
				<width>4.0</width>
			</LineStyle>
		</Style>
		<Style id="branch_style4">
			<LineStyle>
				<color>ff25d8fa</color>
				<width>4.0</width>
			</LineStyle>
		</Style>
		<Style id="branch_style4">
			<LineStyle>
				<color>ff25d8fa</color>
				<width>4.0</width>
			</LineStyle>
		</Style>
		<Style id="branch_style4">
			<LineStyle>
				<color>ff25d8fa</color>
				<width>4.0</width>
			</LineStyle>
		</Style>
		<Style id="branch_style4">
			<LineStyle>
				<color>ff25d8fa</color>
				<width>4.0</width>
			</LineStyle>
		</Style>
		<Style id="branch_style4">
			<LineStyle>
				<color>ff25d8fa</color>
				<width>4.0</width>
			</LineStyle>
		</Style>
		<Style id="branch_style4">
			<LineStyle>
				<color>ff25d8fa</color>
				<width>4.0</width>
			</LineStyle>
		</Style>
		<Style id="branch_style4">
			<LineStyle>
				<color>ff25d8fa</color>
				<width>4.0</width>
			</LineStyle>
		</Style>
		<Style id="branch_style4">
			<LineStyle>
				<color>ff25d8fa</color>
				<width>4.0</width>
			</LineStyle>
		</Style>
		<Style id="branch_style4">
			<LineStyle>
				<color>ff25d8fa</color>
				<width>4.0</width>
			</LineStyle>
		</Style>
		<Style id="branch_style4">
			<LineStyle>
				<color>ff25d8fa</color>
				<width>4.0</width>
			</LineStyle>
		</Style>
		<Style id="branch_style4">
			<LineStyle>
				<color>ff25d8fa</color>
				<width>4.0</width>
			</LineStyle>
		</Style>
		<Style id="branch_style4">
			<LineStyle>
				<color>ff25d8fa</color>
				<width>4.0</width>
			</LineStyle>
		</Style>
		<Style id="branch_style4">
			<LineStyle>
				<color>ff25d8fa</color>
				<width>4.0</width>
			</LineStyle>
		</Style>
		<Style id="branch_style4">
			<LineStyle>
				<color>ff25d8fa</color>
				<width>4.0</width>
			</LineStyle>
		</Style>
		<Style id="branch_style4">
			<LineStyle>
				<color>ff25d8fa</color>
				<width>4.0</width>
			</LineStyle>
		</Style>
		<Style id="branch_style4">
			<LineStyle>
				<color>ff25d8fa</color>
				<width>4.0</width>
			</LineStyle>
		</Style>
		<Style id="branch_style4">
			<LineStyle>
				<color>ff25d8fa</color>
				<width>4.0</width>
			</LineStyle>
		</Style>
		<Style id="branch_style4">
			<LineStyle>
				<color>ff25d8fa</color>
				<width>4.0</width>
			</LineStyle>
		</Style>
		<Style id="branch_style4">
			<LineStyle>
				<color>ff25d8fa</color>
				<width>4.0</width>
			</LineStyle>
		</Style>
		<Style id="branch_style4">
			<LineStyle>
				<color>ff25d8fa</color>
				<width>4.0</width>
			</LineStyle>
		</Style>
		<Style id="branch_style4">
			<LineStyle>
				<color>ff25d8fa</color>
				<width>4.0</width>
			</LineStyle>
		</Style>
		<Style id="branch_style5">
			<LineStyle>
				<color>ff26cffa</color>
				<width>4.0</width>
			</LineStyle>
		</Style>
		<Style id="branch_style5">
			<LineStyle>
				<color>ff26cffa</color>
				<width>4.0</width>
			</LineStyle>
		</Style>
		<Style id="branch_style5">
			<LineStyle>
				<color>ff26cffa</color>
				<width>4.0</width>
			</LineStyle>
		</Style>
		<Style id="branch_style5">
			<LineStyle>
				<color>ff26cffa</color>
				<width>4.0</width>
			</LineStyle>
		</Style>
		<Style id="branch_style5">
			<LineStyle>
				<color>ff26cffa</color>
				<width>4.0</width>
			</LineStyle>
		</Style>
		<Style id="branch_style5">
			<LineStyle>
				<color>ff26cffa</color>
				<width>4.0</width>
			</LineStyle>
		</Style>
		<Style id="branch_style5">
			<LineStyle>
				<color>ff26cffa</color>
				<width>4.0</width>
			</LineStyle>
		</Style>
		<Style id="branch_style5">
			<LineStyle>
				<color>ff26cffa</color>
				<width>4.0</width>
			</LineStyle>
		</Style>
		<Style id="branch_style5">
			<LineStyle>
				<color>ff26cffa</color>
				<width>4.0</width>
			</LineStyle>
		</Style>
		<Style id="branch_style5">
			<LineStyle>
				<color>ff26cffa</color>
				<width>4.0</width>
			</LineStyle>
		</Style>
		<Style id="branch_style5">
			<LineStyle>
				<color>ff26cffa</color>
				<width>4.0</width>
			</LineStyle>
		</Style>
		<Style id="branch_style5">
			<LineStyle>
				<color>ff26cffa</color>
				<width>4.0</width>
			</LineStyle>
		</Style>
		<Style id="branch_style5">
			<LineStyle>
				<color>ff26cffa</color>
				<width>4.0</width>
			</LineStyle>
		</Style>
		<Style id="branch_style5">
			<LineStyle>
				<color>ff26cffa</color>
				<width>4.0</width>
			</LineStyle>
		</Style>
		<Style id="branch_style5">
			<LineStyle>
				<color>ff26cffa</color>
				<width>4.0</width>
			</LineStyle>
		</Style>
		<Style id="branch_style5">
			<LineStyle>
				<color>ff26cffa</color>
				<width>4.0</width>
			</LineStyle>
		</Style>
		<Style id="branch_style5">
			<LineStyle>
				<color>ff26cffa</color>
				<width>4.0</width>
			</LineStyle>
		</Style>
		<Style id="branch_style5">
			<LineStyle>
				<color>ff26cffa</color>
				<width>4.0</width>
			</LineStyle>
		</Style>
		<Style id="branch_style5">
			<LineStyle>
				<color>ff26cffa</color>
				<width>4.0</width>
			</LineStyle>
		</Style>
		<Style id="branch_style5">
			<LineStyle>
				<color>ff26cffa</color>
				<width>4.0</width>
			</LineStyle>
		</Style>
		<Style id="branch_style5">
			<LineStyle>
				<color>ff26cffa</color>
				<width>4.0</width>
			</LineStyle>
		</Style>
		<Style id="branch_style5">
			<LineStyle>
				<color>ff26cffa</color>
				<width>4.0</width>
			</LineStyle>
		</Style>
		<Style id="branch_style5">
			<LineStyle>
				<color>ff26cffa</color>
				<width>4.0</width>
			</LineStyle>
		</Style>
		<Style id="branch_style5">
			<LineStyle>
				<color>ff26cffa</color>
				<width>4.0</width>
			</LineStyle>
		</Style>
		<Style id="branch_style5">
			<LineStyle>
				<color>ff26cffa</color>
				<width>4.0</width>
			</LineStyle>
		</Style>
		<Style id="branch_style5">
			<LineStyle>
				<color>ff26cffa</color>
				<width>4.0</width>
			</LineStyle>
		</Style>
		<Style id="branch_style5">
			<LineStyle>
				<color>ff26cffa</color>
				<width>4.0</width>
			</LineStyle>
		</Style>
		<Style id="branch_style5">
			<LineStyle>
				<color>ff26cffa</color>
				<width>4.0</width>
			</LineStyle>
		</Style>
		<Style id="branch_style5">
			<LineStyle>
				<color>ff26cffa</color>
				<width>4.0</width>
			</LineStyle>
		</Style>
		<Style id="branch_style5">
			<LineStyle>
				<color>ff26cffa</color>
				<width>4.0</width>
			</LineStyle>
		</Style>
		<Style id="branch_style5">
			<LineStyle>
				<color>ff26cffa</color>
				<width>4.0</width>
			</LineStyle>
		</Style>
		<Style id="branch_style5">
			<LineStyle>
				<color>ff26cffa</color>
				<width>4.0</width>
			</LineStyle>
		</Style>
		<Style id="branch_style5">
			<LineStyle>
				<color>ff26cffa</color>
				<width>4.0</width>
			</LineStyle>
		</Style>
		<Style id="branch_style5">
			<LineStyle>
				<color>ff26cffa</color>
				<width>4.0</width>
			</LineStyle>
		</Style>
		<Style id="branch_style5">
			<LineStyle>
				<color>ff26cffa</color>
				<width>4.0</width>
			</LineStyle>
		</Style>
		<Style id="branch_style5">
			<LineStyle>
				<color>ff26cffa</color>
				<width>4.0</width>
			</LineStyle>
		</Style>
		<Style id="branch_style5">
			<LineStyle>
				<color>ff26cffa</color>
				<width>4.0</width>
			</LineStyle>
		</Style>
		<Style id="branch_style5">
			<LineStyle>
				<color>ff26cffa</color>
				<width>4.0</width>
			</LineStyle>
		</Style>
		<Style id="branch_style5">
			<LineStyle>
				<color>ff26cffa</color>
				<width>4.0</width>
			</LineStyle>
		</Style>
		<Style id="branch_style5">
			<LineStyle>
				<color>ff26cffa</color>
				<width>4.0</width>
			</LineStyle>
		</Style>
		<Style id="branch_style5">
			<LineStyle>
				<color>ff26cffa</color>
				<width>4.0</width>
			</LineStyle>
		</Style>
		<Style id="branch_style5">
			<LineStyle>
				<color>ff26cffa</color>
				<width>4.0</width>
			</LineStyle>
		</Style>
		<Style id="branch_style5">
			<LineStyle>
				<color>ff26cffa</color>
				<width>4.0</width>
			</LineStyle>
		</Style>
		<Style id="branch_style5">
			<LineStyle>
				<color>ff26cffa</color>
				<width>4.0</width>
			</LineStyle>
		</Style>
		<Style id="branch_style5">
			<LineStyle>
				<color>ff26cffa</color>
				<width>4.0</width>
			</LineStyle>
		</Style>
		<Style id="branch_style5">
			<LineStyle>
				<color>ff26cffa</color>
				<width>4.0</width>
			</LineStyle>
		</Style>
		<Style id="branch_style5">
			<LineStyle>
				<color>ff26cffa</color>
				<width>4.0</width>
			</LineStyle>
		</Style>
		<Style id="branch_style5">
			<LineStyle>
				<color>ff26cffa</color>
				<width>4.0</width>
			</LineStyle>
		</Style>
		<Style id="branch_style5">
			<LineStyle>
				<color>ff26cffa</color>
				<width>4.0</width>
			</LineStyle>
		</Style>
		<Style id="branch_style5">
			<LineStyle>
				<color>ff26cffa</color>
				<width>4.0</width>
			</LineStyle>
		</Style>
		<Style id="branch_style5">
			<LineStyle>
				<color>ff26cffa</color>
				<width>4.0</width>
			</LineStyle>
		</Style>
		<Style id="branch_style5">
			<LineStyle>
				<color>ff26cffa</color>
				<width>4.0</width>
			</LineStyle>
		</Style>
		<Style id="branch_style5">
			<LineStyle>
				<color>ff26cffa</color>
				<width>4.0</width>
			</LineStyle>
		</Style>
		<Style id="branch_style5">
			<LineStyle>
				<color>ff26cffa</color>
				<width>4.0</width>
			</LineStyle>
		</Style>
		<Style id="branch_style5">
			<LineStyle>
				<color>ff26cffa</color>
				<width>4.0</width>
			</LineStyle>
		</Style>
		<Style id="branch_style5">
			<LineStyle>
				<color>ff26cffa</color>
				<width>4.0</width>
			</LineStyle>
		</Style>
		<Style id="branch_style5">
			<LineStyle>
				<color>ff26cffa</color>
				<width>4.0</width>
			</LineStyle>
		</Style>
		<Style id="branch_style5">
			<LineStyle>
				<color>ff26cffa</color>
				<width>4.0</width>
			</LineStyle>
		</Style>
		<Style id="branch_style5">
			<LineStyle>
				<color>ff26cffa</color>
				<width>4.0</width>
			</LineStyle>
		</Style>
		<Style id="branch_style5">
			<LineStyle>
				<color>ff26cffa</color>
				<width>4.0</width>
			</LineStyle>
		</Style>
		<Style id="branch_style5">
			<LineStyle>
				<color>ff26cffa</color>
				<width>4.0</width>
			</LineStyle>
		</Style>
		<Style id="branch_style5">
			<LineStyle>
				<color>ff26cffa</color>
				<width>4.0</width>
			</LineStyle>
		</Style>
		<Style id="branch_style5">
			<LineStyle>
				<color>ff26cffa</color>
				<width>4.0</width>
			</LineStyle>
		</Style>
		<Style id="branch_style5">
			<LineStyle>
				<color>ff26cffa</color>
				<width>4.0</width>
			</LineStyle>
		</Style>
		<Style id="branch_style5">
			<LineStyle>
				<color>ff26cffa</color>
				<width>4.0</width>
			</LineStyle>
		</Style>
		<Style id="branch_style5">
			<LineStyle>
				<color>ff26cffa</color>
				<width>4.0</width>
			</LineStyle>
		</Style>
		<Style id="branch_style5">
			<LineStyle>
				<color>ff26cffa</color>
				<width>4.0</width>
			</LineStyle>
		</Style>
		<Style id="branch_style5">
			<LineStyle>
				<color>ff26cffa</color>
				<width>4.0</width>
			</LineStyle>
		</Style>
		<Style id="branch_style5">
			<LineStyle>
				<color>ff26cffa</color>
				<width>4.0</width>
			</LineStyle>
		</Style>
		<Style id="branch_style5">
			<LineStyle>
				<color>ff26cffa</color>
				<width>4.0</width>
			</LineStyle>
		</Style>
		<Style id="branch_style5">
			<LineStyle>
				<color>ff26cffa</color>
				<width>4.0</width>
			</LineStyle>
		</Style>
		<Style id="branch_style5">
			<LineStyle>
				<color>ff26cffa</color>
				<width>4.0</width>
			</LineStyle>
		</Style>
		<Style id="branch_style5">
			<LineStyle>
				<color>ff26cffa</color>
				<width>4.0</width>
			</LineStyle>
		</Style>
		<Style id="branch_style5">
			<LineStyle>
				<color>ff26cffa</color>
				<width>4.0</width>
			</LineStyle>
		</Style>
		<Style id="branch_style5">
			<LineStyle>
				<color>ff26cffa</color>
				<width>4.0</width>
			</LineStyle>
		</Style>
		<Style id="branch_style5">
			<LineStyle>
				<color>ff26cffa</color>
				<width>4.0</width>
			</LineStyle>
		</Style>
		<Style id="branch_style5">
			<LineStyle>
				<color>ff26cffa</color>
				<width>4.0</width>
			</LineStyle>
		</Style>
		<Style id="branch_style5">
			<LineStyle>
				<color>ff26cffa</color>
				<width>4.0</width>
			</LineStyle>
		</Style>
		<Style id="branch_style5">
			<LineStyle>
				<color>ff26cffa</color>
				<width>4.0</width>
			</LineStyle>
		</Style>
		<Style id="branch_style5">
			<LineStyle>
				<color>ff26cffa</color>
				<width>4.0</width>
			</LineStyle>
		</Style>
		<Style id="branch_style5">
			<LineStyle>
				<color>ff26cffa</color>
				<width>4.0</width>
			</LineStyle>
		</Style>
		<Style id="branch_style5">
			<LineStyle>
				<color>ff26cffa</color>
				<width>4.0</width>
			</LineStyle>
		</Style>
		<Style id="branch_style5">
			<LineStyle>
				<color>ff26cffa</color>
				<width>4.0</width>
			</LineStyle>
		</Style>
		<Style id="branch_style5">
			<LineStyle>
				<color>ff26cffa</color>
				<width>4.0</width>
			</LineStyle>
		</Style>
		<Style id="branch_style5">
			<LineStyle>
				<color>ff26cffa</color>
				<width>4.0</width>
			</LineStyle>
		</Style>
		<Style id="branch_style5">
			<LineStyle>
				<color>ff26cffa</color>
				<width>4.0</width>
			</LineStyle>
		</Style>
		<Style id="branch_style5">
			<LineStyle>
				<color>ff26cffa</color>
				<width>4.0</width>
			</LineStyle>
		</Style>
		<Style id="branch_style5">
			<LineStyle>
				<color>ff26cffa</color>
				<width>4.0</width>
			</LineStyle>
		</Style>
		<Style id="branch_style5">
			<LineStyle>
				<color>ff26cffa</color>
				<width>4.0</width>
			</LineStyle>
		</Style>
		<Style id="branch_style5">
			<LineStyle>
				<color>ff26cffa</color>
				<width>4.0</width>
			</LineStyle>
		</Style>
		<Style id="branch_style5">
			<LineStyle>
				<color>ff26cffa</color>
				<width>4.0</width>
			</LineStyle>
		</Style>
		<Style id="branch_style5">
			<LineStyle>
				<color>ff26cffa</color>
				<width>4.0</width>
			</LineStyle>
		</Style>
		<Style id="branch_style5">
			<LineStyle>
				<color>ff26cffa</color>
				<width>4.0</width>
			</LineStyle>
		</Style>
		<Style id="branch_style5">
			<LineStyle>
				<color>ff26cffa</color>
				<width>4.0</width>
			</LineStyle>
		</Style>
		<Style id="branch_style5">
			<LineStyle>
				<color>ff26cffa</color>
				<width>4.0</width>
			</LineStyle>
		</Style>
		<Style id="branch_style5">
			<LineStyle>
				<color>ff26cffa</color>
				<width>4.0</width>
			</LineStyle>
		</Style>
		<Style id="branch_style5">
			<LineStyle>
				<color>ff26cffa</color>
				<width>4.0</width>
			</LineStyle>
		</Style>
		<Style id="branch_style5">
			<LineStyle>
				<color>ff26cffa</color>
				<width>4.0</width>
			</LineStyle>
		</Style>
		<Style id="branch_style5">
			<LineStyle>
				<color>ff26cffa</color>
				<width>4.0</width>
			</LineStyle>
		</Style>
		<Style id="branch_style5">
			<LineStyle>
				<color>ff26cffa</color>
				<width>4.0</width>
			</LineStyle>
		</Style>
		<Style id="branch_style6">
			<LineStyle>
				<color>ff2999fb</color>
				<width>4.0</width>
			</LineStyle>
		</Style>
		<Style id="branch_style6">
			<LineStyle>
				<color>ff2999fb</color>
				<width>4.0</width>
			</LineStyle>
		</Style>
		<Style id="branch_style6">
			<LineStyle>
				<color>ff2999fb</color>
				<width>4.0</width>
			</LineStyle>
		</Style>
		<Style id="branch_style6">
			<LineStyle>
				<color>ff2999fb</color>
				<width>4.0</width>
			</LineStyle>
		</Style>
		<Style id="branch_style6">
			<LineStyle>
				<color>ff2999fb</color>
				<width>4.0</width>
			</LineStyle>
		</Style>
		<Style id="branch_style6">
			<LineStyle>
				<color>ff2999fb</color>
				<width>4.0</width>
			</LineStyle>
		</Style>
		<Style id="branch_style6">
			<LineStyle>
				<color>ff2999fb</color>
				<width>4.0</width>
			</LineStyle>
		</Style>
		<Style id="branch_style6">
			<LineStyle>
				<color>ff2999fb</color>
				<width>4.0</width>
			</LineStyle>
		</Style>
		<Style id="branch_style6">
			<LineStyle>
				<color>ff2999fb</color>
				<width>4.0</width>
			</LineStyle>
		</Style>
		<Style id="branch_style6">
			<LineStyle>
				<color>ff2999fb</color>
				<width>4.0</width>
			</LineStyle>
		</Style>
		<Style id="branch_style6">
			<LineStyle>
				<color>ff2999fb</color>
				<width>4.0</width>
			</LineStyle>
		</Style>
		<Style id="branch_style6">
			<LineStyle>
				<color>ff2999fb</color>
				<width>4.0</width>
			</LineStyle>
		</Style>
		<Style id="branch_style6">
			<LineStyle>
				<color>ff2999fb</color>
				<width>4.0</width>
			</LineStyle>
		</Style>
		<Style id="branch_style6">
			<LineStyle>
				<color>ff2999fb</color>
				<width>4.0</width>
			</LineStyle>
		</Style>
		<Style id="branch_style6">
			<LineStyle>
				<color>ff2999fb</color>
				<width>4.0</width>
			</LineStyle>
		</Style>
		<Style id="branch_style6">
			<LineStyle>
				<color>ff2999fb</color>
				<width>4.0</width>
			</LineStyle>
		</Style>
		<Style id="branch_style6">
			<LineStyle>
				<color>ff2999fb</color>
				<width>4.0</width>
			</LineStyle>
		</Style>
		<Style id="branch_style6">
			<LineStyle>
				<color>ff2999fb</color>
				<width>4.0</width>
			</LineStyle>
		</Style>
		<Style id="branch_style6">
			<LineStyle>
				<color>ff2999fb</color>
				<width>4.0</width>
			</LineStyle>
		</Style>
		<Style id="branch_style6">
			<LineStyle>
				<color>ff2999fb</color>
				<width>4.0</width>
			</LineStyle>
		</Style>
		<Style id="branch_style6">
			<LineStyle>
				<color>ff2999fb</color>
				<width>4.0</width>
			</LineStyle>
		</Style>
		<Style id="branch_style6">
			<LineStyle>
				<color>ff2999fb</color>
				<width>4.0</width>
			</LineStyle>
		</Style>
		<Style id="branch_style6">
			<LineStyle>
				<color>ff2999fb</color>
				<width>4.0</width>
			</LineStyle>
		</Style>
		<Style id="branch_style6">
			<LineStyle>
				<color>ff2999fb</color>
				<width>4.0</width>
			</LineStyle>
		</Style>
		<Style id="branch_style6">
			<LineStyle>
				<color>ff2999fb</color>
				<width>4.0</width>
			</LineStyle>
		</Style>
		<Style id="branch_style6">
			<LineStyle>
				<color>ff2999fb</color>
				<width>4.0</width>
			</LineStyle>
		</Style>
		<Style id="branch_style6">
			<LineStyle>
				<color>ff2999fb</color>
				<width>4.0</width>
			</LineStyle>
		</Style>
		<Style id="branch_style6">
			<LineStyle>
				<color>ff2999fb</color>
				<width>4.0</width>
			</LineStyle>
		</Style>
		<Style id="branch_style6">
			<LineStyle>
				<color>ff2999fb</color>
				<width>4.0</width>
			</LineStyle>
		</Style>
		<Style id="branch_style6">
			<LineStyle>
				<color>ff2999fb</color>
				<width>4.0</width>
			</LineStyle>
		</Style>
		<Style id="branch_style6">
			<LineStyle>
				<color>ff2999fb</color>
				<width>4.0</width>
			</LineStyle>
		</Style>
		<Style id="branch_style6">
			<LineStyle>
				<color>ff2999fb</color>
				<width>4.0</width>
			</LineStyle>
		</Style>
		<Style id="branch_style6">
			<LineStyle>
				<color>ff2999fb</color>
				<width>4.0</width>
			</LineStyle>
		</Style>
		<Style id="branch_style6">
			<LineStyle>
				<color>ff2999fb</color>
				<width>4.0</width>
			</LineStyle>
		</Style>
		<Style id="branch_style6">
			<LineStyle>
				<color>ff2999fb</color>
				<width>4.0</width>
			</LineStyle>
		</Style>
		<Style id="branch_style6">
			<LineStyle>
				<color>ff2999fb</color>
				<width>4.0</width>
			</LineStyle>
		</Style>
		<Style id="branch_style6">
			<LineStyle>
				<color>ff2999fb</color>
				<width>4.0</width>
			</LineStyle>
		</Style>
		<Style id="branch_style6">
			<LineStyle>
				<color>ff2999fb</color>
				<width>4.0</width>
			</LineStyle>
		</Style>
		<Style id="branch_style6">
			<LineStyle>
				<color>ff2999fb</color>
				<width>4.0</width>
			</LineStyle>
		</Style>
		<Style id="branch_style6">
			<LineStyle>
				<color>ff2999fb</color>
				<width>4.0</width>
			</LineStyle>
		</Style>
		<Style id="branch_style6">
			<LineStyle>
				<color>ff2999fb</color>
				<width>4.0</width>
			</LineStyle>
		</Style>
		<Style id="branch_style6">
			<LineStyle>
				<color>ff2999fb</color>
				<width>4.0</width>
			</LineStyle>
		</Style>
		<Style id="branch_style6">
			<LineStyle>
				<color>ff2999fb</color>
				<width>4.0</width>
			</LineStyle>
		</Style>
		<Style id="branch_style6">
			<LineStyle>
				<color>ff2999fb</color>
				<width>4.0</width>
			</LineStyle>
		</Style>
		<Style id="branch_style6">
			<LineStyle>
				<color>ff2999fb</color>
				<width>4.0</width>
			</LineStyle>
		</Style>
		<Style id="branch_style6">
			<LineStyle>
				<color>ff2999fb</color>
				<width>4.0</width>
			</LineStyle>
		</Style>
		<Style id="branch_style6">
			<LineStyle>
				<color>ff2999fb</color>
				<width>4.0</width>
			</LineStyle>
		</Style>
		<Style id="branch_style6">
			<LineStyle>
				<color>ff2999fb</color>
				<width>4.0</width>
			</LineStyle>
		</Style>
		<Style id="branch_style6">
			<LineStyle>
				<color>ff2999fb</color>
				<width>4.0</width>
			</LineStyle>
		</Style>
		<Style id="branch_style6">
			<LineStyle>
				<color>ff2999fb</color>
				<width>4.0</width>
			</LineStyle>
		</Style>
		<Style id="branch_style6">
			<LineStyle>
				<color>ff2999fb</color>
				<width>4.0</width>
			</LineStyle>
		</Style>
		<Style id="branch_style6">
			<LineStyle>
				<color>ff2999fb</color>
				<width>4.0</width>
			</LineStyle>
		</Style>
		<Style id="branch_style6">
			<LineStyle>
				<color>ff2999fb</color>
				<width>4.0</width>
			</LineStyle>
		</Style>
		<Style id="branch_style6">
			<LineStyle>
				<color>ff2999fb</color>
				<width>4.0</width>
			</LineStyle>
		</Style>
		<Style id="branch_style6">
			<LineStyle>
				<color>ff2999fb</color>
				<width>4.0</width>
			</LineStyle>
		</Style>
		<Style id="branch_style6">
			<LineStyle>
				<color>ff2999fb</color>
				<width>4.0</width>
			</LineStyle>
		</Style>
		<Style id="branch_style6">
			<LineStyle>
				<color>ff2999fb</color>
				<width>4.0</width>
			</LineStyle>
		</Style>
		<Style id="branch_style6">
			<LineStyle>
				<color>ff2999fb</color>
				<width>4.0</width>
			</LineStyle>
		</Style>
		<Style id="branch_style6">
			<LineStyle>
				<color>ff2999fb</color>
				<width>4.0</width>
			</LineStyle>
		</Style>
		<Style id="branch_style6">
			<LineStyle>
				<color>ff2999fb</color>
				<width>4.0</width>
			</LineStyle>
		</Style>
		<Style id="branch_style6">
			<LineStyle>
				<color>ff2999fb</color>
				<width>4.0</width>
			</LineStyle>
		</Style>
		<Style id="branch_style6">
			<LineStyle>
				<color>ff2999fb</color>
				<width>4.0</width>
			</LineStyle>
		</Style>
		<Style id="branch_style6">
			<LineStyle>
				<color>ff2999fb</color>
				<width>4.0</width>
			</LineStyle>
		</Style>
		<Style id="branch_style6">
			<LineStyle>
				<color>ff2999fb</color>
				<width>4.0</width>
			</LineStyle>
		</Style>
		<Style id="branch_style6">
			<LineStyle>
				<color>ff2999fb</color>
				<width>4.0</width>
			</LineStyle>
		</Style>
		<Style id="branch_style6">
			<LineStyle>
				<color>ff2999fb</color>
				<width>4.0</width>
			</LineStyle>
		</Style>
		<Style id="branch_style6">
			<LineStyle>
				<color>ff2999fb</color>
				<width>4.0</width>
			</LineStyle>
		</Style>
		<Style id="branch_style6">
			<LineStyle>
				<color>ff2999fb</color>
				<width>4.0</width>
			</LineStyle>
		</Style>
		<Style id="branch_style6">
			<LineStyle>
				<color>ff2999fb</color>
				<width>4.0</width>
			</LineStyle>
		</Style>
		<Style id="branch_style6">
			<LineStyle>
				<color>ff2999fb</color>
				<width>4.0</width>
			</LineStyle>
		</Style>
		<Style id="branch_style6">
			<LineStyle>
				<color>ff2999fb</color>
				<width>4.0</width>
			</LineStyle>
		</Style>
		<Style id="branch_style6">
			<LineStyle>
				<color>ff2999fb</color>
				<width>4.0</width>
			</LineStyle>
		</Style>
		<Style id="branch_style6">
			<LineStyle>
				<color>ff2999fb</color>
				<width>4.0</width>
			</LineStyle>
		</Style>
		<Style id="branch_style6">
			<LineStyle>
				<color>ff2999fb</color>
				<width>4.0</width>
			</LineStyle>
		</Style>
		<Style id="branch_style6">
			<LineStyle>
				<color>ff2999fb</color>
				<width>4.0</width>
			</LineStyle>
		</Style>
		<Style id="branch_style6">
			<LineStyle>
				<color>ff2999fb</color>
				<width>4.0</width>
			</LineStyle>
		</Style>
		<Style id="branch_style6">
			<LineStyle>
				<color>ff2999fb</color>
				<width>4.0</width>
			</LineStyle>
		</Style>
		<Style id="branch_style6">
			<LineStyle>
				<color>ff2999fb</color>
				<width>4.0</width>
			</LineStyle>
		</Style>
		<Style id="branch_style6">
			<LineStyle>
				<color>ff2999fb</color>
				<width>4.0</width>
			</LineStyle>
		</Style>
		<Style id="branch_style6">
			<LineStyle>
				<color>ff2999fb</color>
				<width>4.0</width>
			</LineStyle>
		</Style>
		<Style id="branch_style6">
			<LineStyle>
				<color>ff2999fb</color>
				<width>4.0</width>
			</LineStyle>
		</Style>
		<Style id="branch_style6">
			<LineStyle>
				<color>ff2999fb</color>
				<width>4.0</width>
			</LineStyle>
		</Style>
		<Style id="branch_style6">
			<LineStyle>
				<color>ff2999fb</color>
				<width>4.0</width>
			</LineStyle>
		</Style>
		<Style id="branch_style6">
			<LineStyle>
				<color>ff2999fb</color>
				<width>4.0</width>
			</LineStyle>
		</Style>
		<Style id="branch_style6">
			<LineStyle>
				<color>ff2999fb</color>
				<width>4.0</width>
			</LineStyle>
		</Style>
		<Style id="branch_style6">
			<LineStyle>
				<color>ff2999fb</color>
				<width>4.0</width>
			</LineStyle>
		</Style>
		<Style id="branch_style6">
			<LineStyle>
				<color>ff2999fb</color>
				<width>4.0</width>
			</LineStyle>
		</Style>
		<Style id="branch_style6">
			<LineStyle>
				<color>ff2999fb</color>
				<width>4.0</width>
			</LineStyle>
		</Style>
		<Style id="branch_style6">
			<LineStyle>
				<color>ff2999fb</color>
				<width>4.0</width>
			</LineStyle>
		</Style>
		<Style id="branch_style6">
			<LineStyle>
				<color>ff2999fb</color>
				<width>4.0</width>
			</LineStyle>
		</Style>
		<Style id="branch_style6">
			<LineStyle>
				<color>ff2999fb</color>
				<width>4.0</width>
			</LineStyle>
		</Style>
		<Style id="branch_style6">
			<LineStyle>
				<color>ff2999fb</color>
				<width>4.0</width>
			</LineStyle>
		</Style>
		<Style id="branch_style6">
			<LineStyle>
				<color>ff2999fb</color>
				<width>4.0</width>
			</LineStyle>
		</Style>
		<Style id="branch_style6">
			<LineStyle>
				<color>ff2999fb</color>
				<width>4.0</width>
			</LineStyle>
		</Style>
		<Style id="branch_style6">
			<LineStyle>
				<color>ff2999fb</color>
				<width>4.0</width>
			</LineStyle>
		</Style>
		<Style id="branch_style6">
			<LineStyle>
				<color>ff2999fb</color>
				<width>4.0</width>
			</LineStyle>
		</Style>
		<Style id="branch_style6">
			<LineStyle>
				<color>ff2999fb</color>
				<width>4.0</width>
			</LineStyle>
		</Style>
		<Style id="branch_style6">
			<LineStyle>
				<color>ff2999fb</color>
				<width>4.0</width>
			</LineStyle>
		</Style>
		<Style id="branch_style6">
			<LineStyle>
				<color>ff2999fb</color>
				<width>4.0</width>
			</LineStyle>
		</Style>
		<Style id="branch_style6">
			<LineStyle>
				<color>ff2999fb</color>
				<width>4.0</width>
			</LineStyle>
		</Style>
		<Style id="branch_style7">
			<LineStyle>
				<color>ff26c3fa</color>
				<width>4.0</width>
			</LineStyle>
		</Style>
		<Style id="branch_style7">
			<LineStyle>
				<color>ff26c3fa</color>
				<width>4.0</width>
			</LineStyle>
		</Style>
		<Style id="branch_style7">
			<LineStyle>
				<color>ff26c3fa</color>
				<width>4.0</width>
			</LineStyle>
		</Style>
		<Style id="branch_style7">
			<LineStyle>
				<color>ff26c3fa</color>
				<width>4.0</width>
			</LineStyle>
		</Style>
		<Style id="branch_style7">
			<LineStyle>
				<color>ff26c3fa</color>
				<width>4.0</width>
			</LineStyle>
		</Style>
		<Style id="branch_style7">
			<LineStyle>
				<color>ff26c3fa</color>
				<width>4.0</width>
			</LineStyle>
		</Style>
		<Style id="branch_style7">
			<LineStyle>
				<color>ff26c3fa</color>
				<width>4.0</width>
			</LineStyle>
		</Style>
		<Style id="branch_style7">
			<LineStyle>
				<color>ff26c3fa</color>
				<width>4.0</width>
			</LineStyle>
		</Style>
		<Style id="branch_style7">
			<LineStyle>
				<color>ff26c3fa</color>
				<width>4.0</width>
			</LineStyle>
		</Style>
		<Style id="branch_style7">
			<LineStyle>
				<color>ff26c3fa</color>
				<width>4.0</width>
			</LineStyle>
		</Style>
		<Style id="branch_style7">
			<LineStyle>
				<color>ff26c3fa</color>
				<width>4.0</width>
			</LineStyle>
		</Style>
		<Style id="branch_style7">
			<LineStyle>
				<color>ff26c3fa</color>
				<width>4.0</width>
			</LineStyle>
		</Style>
		<Style id="branch_style7">
			<LineStyle>
				<color>ff26c3fa</color>
				<width>4.0</width>
			</LineStyle>
		</Style>
		<Style id="branch_style7">
			<LineStyle>
				<color>ff26c3fa</color>
				<width>4.0</width>
			</LineStyle>
		</Style>
		<Style id="branch_style7">
			<LineStyle>
				<color>ff26c3fa</color>
				<width>4.0</width>
			</LineStyle>
		</Style>
		<Style id="branch_style7">
			<LineStyle>
				<color>ff26c3fa</color>
				<width>4.0</width>
			</LineStyle>
		</Style>
		<Style id="branch_style7">
			<LineStyle>
				<color>ff26c3fa</color>
				<width>4.0</width>
			</LineStyle>
		</Style>
		<Style id="branch_style7">
			<LineStyle>
				<color>ff26c3fa</color>
				<width>4.0</width>
			</LineStyle>
		</Style>
		<Style id="branch_style7">
			<LineStyle>
				<color>ff26c3fa</color>
				<width>4.0</width>
			</LineStyle>
		</Style>
		<Style id="branch_style7">
			<LineStyle>
				<color>ff26c3fa</color>
				<width>4.0</width>
			</LineStyle>
		</Style>
		<Style id="branch_style7">
			<LineStyle>
				<color>ff26c3fa</color>
				<width>4.0</width>
			</LineStyle>
		</Style>
		<Style id="branch_style7">
			<LineStyle>
				<color>ff26c3fa</color>
				<width>4.0</width>
			</LineStyle>
		</Style>
		<Style id="branch_style7">
			<LineStyle>
				<color>ff26c3fa</color>
				<width>4.0</width>
			</LineStyle>
		</Style>
		<Style id="branch_style7">
			<LineStyle>
				<color>ff26c3fa</color>
				<width>4.0</width>
			</LineStyle>
		</Style>
		<Style id="branch_style7">
			<LineStyle>
				<color>ff26c3fa</color>
				<width>4.0</width>
			</LineStyle>
		</Style>
		<Style id="branch_style7">
			<LineStyle>
				<color>ff26c3fa</color>
				<width>4.0</width>
			</LineStyle>
		</Style>
		<Style id="branch_style7">
			<LineStyle>
				<color>ff26c3fa</color>
				<width>4.0</width>
			</LineStyle>
		</Style>
		<Style id="branch_style7">
			<LineStyle>
				<color>ff26c3fa</color>
				<width>4.0</width>
			</LineStyle>
		</Style>
		<Style id="branch_style7">
			<LineStyle>
				<color>ff26c3fa</color>
				<width>4.0</width>
			</LineStyle>
		</Style>
		<Style id="branch_style7">
			<LineStyle>
				<color>ff26c3fa</color>
				<width>4.0</width>
			</LineStyle>
		</Style>
		<Style id="branch_style7">
			<LineStyle>
				<color>ff26c3fa</color>
				<width>4.0</width>
			</LineStyle>
		</Style>
		<Style id="branch_style7">
			<LineStyle>
				<color>ff26c3fa</color>
				<width>4.0</width>
			</LineStyle>
		</Style>
		<Style id="branch_style7">
			<LineStyle>
				<color>ff26c3fa</color>
				<width>4.0</width>
			</LineStyle>
		</Style>
		<Style id="branch_style7">
			<LineStyle>
				<color>ff26c3fa</color>
				<width>4.0</width>
			</LineStyle>
		</Style>
		<Style id="branch_style7">
			<LineStyle>
				<color>ff26c3fa</color>
				<width>4.0</width>
			</LineStyle>
		</Style>
		<Style id="branch_style7">
			<LineStyle>
				<color>ff26c3fa</color>
				<width>4.0</width>
			</LineStyle>
		</Style>
		<Style id="branch_style7">
			<LineStyle>
				<color>ff26c3fa</color>
				<width>4.0</width>
			</LineStyle>
		</Style>
		<Style id="branch_style7">
			<LineStyle>
				<color>ff26c3fa</color>
				<width>4.0</width>
			</LineStyle>
		</Style>
		<Style id="branch_style7">
			<LineStyle>
				<color>ff26c3fa</color>
				<width>4.0</width>
			</LineStyle>
		</Style>
		<Style id="branch_style7">
			<LineStyle>
				<color>ff26c3fa</color>
				<width>4.0</width>
			</LineStyle>
		</Style>
		<Style id="branch_style7">
			<LineStyle>
				<color>ff26c3fa</color>
				<width>4.0</width>
			</LineStyle>
		</Style>
		<Style id="branch_style7">
			<LineStyle>
				<color>ff26c3fa</color>
				<width>4.0</width>
			</LineStyle>
		</Style>
		<Style id="branch_style7">
			<LineStyle>
				<color>ff26c3fa</color>
				<width>4.0</width>
			</LineStyle>
		</Style>
		<Style id="branch_style7">
			<LineStyle>
				<color>ff26c3fa</color>
				<width>4.0</width>
			</LineStyle>
		</Style>
		<Style id="branch_style7">
			<LineStyle>
				<color>ff26c3fa</color>
				<width>4.0</width>
			</LineStyle>
		</Style>
		<Style id="branch_style7">
			<LineStyle>
				<color>ff26c3fa</color>
				<width>4.0</width>
			</LineStyle>
		</Style>
		<Style id="branch_style7">
			<LineStyle>
				<color>ff26c3fa</color>
				<width>4.0</width>
			</LineStyle>
		</Style>
		<Style id="branch_style7">
			<LineStyle>
				<color>ff26c3fa</color>
				<width>4.0</width>
			</LineStyle>
		</Style>
		<Style id="branch_style7">
			<LineStyle>
				<color>ff26c3fa</color>
				<width>4.0</width>
			</LineStyle>
		</Style>
		<Style id="branch_style7">
			<LineStyle>
				<color>ff26c3fa</color>
				<width>4.0</width>
			</LineStyle>
		</Style>
		<Style id="branch_style7">
			<LineStyle>
				<color>ff26c3fa</color>
				<width>4.0</width>
			</LineStyle>
		</Style>
		<Style id="branch_style7">
			<LineStyle>
				<color>ff26c3fa</color>
				<width>4.0</width>
			</LineStyle>
		</Style>
		<Style id="branch_style7">
			<LineStyle>
				<color>ff26c3fa</color>
				<width>4.0</width>
			</LineStyle>
		</Style>
		<Style id="branch_style7">
			<LineStyle>
				<color>ff26c3fa</color>
				<width>4.0</width>
			</LineStyle>
		</Style>
		<Style id="branch_style7">
			<LineStyle>
				<color>ff26c3fa</color>
				<width>4.0</width>
			</LineStyle>
		</Style>
		<Style id="branch_style7">
			<LineStyle>
				<color>ff26c3fa</color>
				<width>4.0</width>
			</LineStyle>
		</Style>
		<Style id="branch_style7">
			<LineStyle>
				<color>ff26c3fa</color>
				<width>4.0</width>
			</LineStyle>
		</Style>
		<Style id="branch_style7">
			<LineStyle>
				<color>ff26c3fa</color>
				<width>4.0</width>
			</LineStyle>
		</Style>
		<Style id="branch_style7">
			<LineStyle>
				<color>ff26c3fa</color>
				<width>4.0</width>
			</LineStyle>
		</Style>
		<Style id="branch_style7">
			<LineStyle>
				<color>ff26c3fa</color>
				<width>4.0</width>
			</LineStyle>
		</Style>
		<Style id="branch_style7">
			<LineStyle>
				<color>ff26c3fa</color>
				<width>4.0</width>
			</LineStyle>
		</Style>
		<Style id="branch_style7">
			<LineStyle>
				<color>ff26c3fa</color>
				<width>4.0</width>
			</LineStyle>
		</Style>
		<Style id="branch_style7">
			<LineStyle>
				<color>ff26c3fa</color>
				<width>4.0</width>
			</LineStyle>
		</Style>
		<Style id="branch_style7">
			<LineStyle>
				<color>ff26c3fa</color>
				<width>4.0</width>
			</LineStyle>
		</Style>
		<Style id="branch_style7">
			<LineStyle>
				<color>ff26c3fa</color>
				<width>4.0</width>
			</LineStyle>
		</Style>
		<Style id="branch_style7">
			<LineStyle>
				<color>ff26c3fa</color>
				<width>4.0</width>
			</LineStyle>
		</Style>
		<Style id="branch_style7">
			<LineStyle>
				<color>ff26c3fa</color>
				<width>4.0</width>
			</LineStyle>
		</Style>
		<Style id="branch_style7">
			<LineStyle>
				<color>ff26c3fa</color>
				<width>4.0</width>
			</LineStyle>
		</Style>
		<Style id="branch_style7">
			<LineStyle>
				<color>ff26c3fa</color>
				<width>4.0</width>
			</LineStyle>
		</Style>
		<Style id="branch_style7">
			<LineStyle>
				<color>ff26c3fa</color>
				<width>4.0</width>
			</LineStyle>
		</Style>
		<Style id="branch_style7">
			<LineStyle>
				<color>ff26c3fa</color>
				<width>4.0</width>
			</LineStyle>
		</Style>
		<Style id="branch_style7">
			<LineStyle>
				<color>ff26c3fa</color>
				<width>4.0</width>
			</LineStyle>
		</Style>
		<Style id="branch_style7">
			<LineStyle>
				<color>ff26c3fa</color>
				<width>4.0</width>
			</LineStyle>
		</Style>
		<Style id="branch_style7">
			<LineStyle>
				<color>ff26c3fa</color>
				<width>4.0</width>
			</LineStyle>
		</Style>
		<Style id="branch_style7">
			<LineStyle>
				<color>ff26c3fa</color>
				<width>4.0</width>
			</LineStyle>
		</Style>
		<Style id="branch_style7">
			<LineStyle>
				<color>ff26c3fa</color>
				<width>4.0</width>
			</LineStyle>
		</Style>
		<Style id="branch_style7">
			<LineStyle>
				<color>ff26c3fa</color>
				<width>4.0</width>
			</LineStyle>
		</Style>
		<Style id="branch_style7">
			<LineStyle>
				<color>ff26c3fa</color>
				<width>4.0</width>
			</LineStyle>
		</Style>
		<Style id="branch_style7">
			<LineStyle>
				<color>ff26c3fa</color>
				<width>4.0</width>
			</LineStyle>
		</Style>
		<Style id="branch_style7">
			<LineStyle>
				<color>ff26c3fa</color>
				<width>4.0</width>
			</LineStyle>
		</Style>
		<Style id="branch_style7">
			<LineStyle>
				<color>ff26c3fa</color>
				<width>4.0</width>
			</LineStyle>
		</Style>
		<Style id="branch_style7">
			<LineStyle>
				<color>ff26c3fa</color>
				<width>4.0</width>
			</LineStyle>
		</Style>
		<Style id="branch_style7">
			<LineStyle>
				<color>ff26c3fa</color>
				<width>4.0</width>
			</LineStyle>
		</Style>
		<Style id="branch_style7">
			<LineStyle>
				<color>ff26c3fa</color>
				<width>4.0</width>
			</LineStyle>
		</Style>
		<Style id="branch_style7">
			<LineStyle>
				<color>ff26c3fa</color>
				<width>4.0</width>
			</LineStyle>
		</Style>
		<Style id="branch_style7">
			<LineStyle>
				<color>ff26c3fa</color>
				<width>4.0</width>
			</LineStyle>
		</Style>
		<Style id="branch_style7">
			<LineStyle>
				<color>ff26c3fa</color>
				<width>4.0</width>
			</LineStyle>
		</Style>
		<Style id="branch_style7">
			<LineStyle>
				<color>ff26c3fa</color>
				<width>4.0</width>
			</LineStyle>
		</Style>
		<Style id="branch_style7">
			<LineStyle>
				<color>ff26c3fa</color>
				<width>4.0</width>
			</LineStyle>
		</Style>
		<Style id="branch_style7">
			<LineStyle>
				<color>ff26c3fa</color>
				<width>4.0</width>
			</LineStyle>
		</Style>
		<Style id="branch_style7">
			<LineStyle>
				<color>ff26c3fa</color>
				<width>4.0</width>
			</LineStyle>
		</Style>
		<Style id="branch_style7">
			<LineStyle>
				<color>ff26c3fa</color>
				<width>4.0</width>
			</LineStyle>
		</Style>
		<Style id="branch_style7">
			<LineStyle>
				<color>ff26c3fa</color>
				<width>4.0</width>
			</LineStyle>
		</Style>
		<Style id="branch_style7">
			<LineStyle>
				<color>ff26c3fa</color>
				<width>4.0</width>
			</LineStyle>
		</Style>
		<Style id="branch_style7">
			<LineStyle>
				<color>ff26c3fa</color>
				<width>4.0</width>
			</LineStyle>
		</Style>
		<Style id="branch_style7">
			<LineStyle>
				<color>ff26c3fa</color>
				<width>4.0</width>
			</LineStyle>
		</Style>
		<Style id="branch_style7">
			<LineStyle>
				<color>ff26c3fa</color>
				<width>4.0</width>
			</LineStyle>
		</Style>
		<Style id="branch_style7">
			<LineStyle>
				<color>ff26c3fa</color>
				<width>4.0</width>
			</LineStyle>
		</Style>
		<Style id="branch_style7">
			<LineStyle>
				<color>ff26c3fa</color>
				<width>4.0</width>
			</LineStyle>
		</Style>
		<Style id="branch_style7">
			<LineStyle>
				<color>ff26c3fa</color>
				<width>4.0</width>
			</LineStyle>
		</Style>
		<Style id="branch_style8">
			<LineStyle>
				<color>ff26c2fa</color>
				<width>4.0</width>
			</LineStyle>
		</Style>
		<Style id="branch_style8">
			<LineStyle>
				<color>ff26c2fa</color>
				<width>4.0</width>
			</LineStyle>
		</Style>
		<Style id="branch_style8">
			<LineStyle>
				<color>ff26c2fa</color>
				<width>4.0</width>
			</LineStyle>
		</Style>
		<Style id="branch_style8">
			<LineStyle>
				<color>ff26c2fa</color>
				<width>4.0</width>
			</LineStyle>
		</Style>
		<Style id="branch_style8">
			<LineStyle>
				<color>ff26c2fa</color>
				<width>4.0</width>
			</LineStyle>
		</Style>
		<Style id="branch_style8">
			<LineStyle>
				<color>ff26c2fa</color>
				<width>4.0</width>
			</LineStyle>
		</Style>
		<Style id="branch_style8">
			<LineStyle>
				<color>ff26c2fa</color>
				<width>4.0</width>
			</LineStyle>
		</Style>
		<Style id="branch_style8">
			<LineStyle>
				<color>ff26c2fa</color>
				<width>4.0</width>
			</LineStyle>
		</Style>
		<Style id="branch_style8">
			<LineStyle>
				<color>ff26c2fa</color>
				<width>4.0</width>
			</LineStyle>
		</Style>
		<Style id="branch_style8">
			<LineStyle>
				<color>ff26c2fa</color>
				<width>4.0</width>
			</LineStyle>
		</Style>
		<Style id="branch_style8">
			<LineStyle>
				<color>ff26c2fa</color>
				<width>4.0</width>
			</LineStyle>
		</Style>
		<Style id="branch_style8">
			<LineStyle>
				<color>ff26c2fa</color>
				<width>4.0</width>
			</LineStyle>
		</Style>
		<Style id="branch_style8">
			<LineStyle>
				<color>ff26c2fa</color>
				<width>4.0</width>
			</LineStyle>
		</Style>
		<Style id="branch_style8">
			<LineStyle>
				<color>ff26c2fa</color>
				<width>4.0</width>
			</LineStyle>
		</Style>
		<Style id="branch_style8">
			<LineStyle>
				<color>ff26c2fa</color>
				<width>4.0</width>
			</LineStyle>
		</Style>
		<Style id="branch_style8">
			<LineStyle>
				<color>ff26c2fa</color>
				<width>4.0</width>
			</LineStyle>
		</Style>
		<Style id="branch_style8">
			<LineStyle>
				<color>ff26c2fa</color>
				<width>4.0</width>
			</LineStyle>
		</Style>
		<Style id="branch_style8">
			<LineStyle>
				<color>ff26c2fa</color>
				<width>4.0</width>
			</LineStyle>
		</Style>
		<Style id="branch_style8">
			<LineStyle>
				<color>ff26c2fa</color>
				<width>4.0</width>
			</LineStyle>
		</Style>
		<Style id="branch_style8">
			<LineStyle>
				<color>ff26c2fa</color>
				<width>4.0</width>
			</LineStyle>
		</Style>
		<Style id="branch_style8">
			<LineStyle>
				<color>ff26c2fa</color>
				<width>4.0</width>
			</LineStyle>
		</Style>
		<Style id="branch_style8">
			<LineStyle>
				<color>ff26c2fa</color>
				<width>4.0</width>
			</LineStyle>
		</Style>
		<Style id="branch_style8">
			<LineStyle>
				<color>ff26c2fa</color>
				<width>4.0</width>
			</LineStyle>
		</Style>
		<Style id="branch_style8">
			<LineStyle>
				<color>ff26c2fa</color>
				<width>4.0</width>
			</LineStyle>
		</Style>
		<Style id="branch_style8">
			<LineStyle>
				<color>ff26c2fa</color>
				<width>4.0</width>
			</LineStyle>
		</Style>
		<Style id="branch_style8">
			<LineStyle>
				<color>ff26c2fa</color>
				<width>4.0</width>
			</LineStyle>
		</Style>
		<Style id="branch_style8">
			<LineStyle>
				<color>ff26c2fa</color>
				<width>4.0</width>
			</LineStyle>
		</Style>
		<Style id="branch_style8">
			<LineStyle>
				<color>ff26c2fa</color>
				<width>4.0</width>
			</LineStyle>
		</Style>
		<Style id="branch_style8">
			<LineStyle>
				<color>ff26c2fa</color>
				<width>4.0</width>
			</LineStyle>
		</Style>
		<Style id="branch_style8">
			<LineStyle>
				<color>ff26c2fa</color>
				<width>4.0</width>
			</LineStyle>
		</Style>
		<Style id="branch_style8">
			<LineStyle>
				<color>ff26c2fa</color>
				<width>4.0</width>
			</LineStyle>
		</Style>
		<Style id="branch_style8">
			<LineStyle>
				<color>ff26c2fa</color>
				<width>4.0</width>
			</LineStyle>
		</Style>
		<Style id="branch_style8">
			<LineStyle>
				<color>ff26c2fa</color>
				<width>4.0</width>
			</LineStyle>
		</Style>
		<Style id="branch_style8">
			<LineStyle>
				<color>ff26c2fa</color>
				<width>4.0</width>
			</LineStyle>
		</Style>
		<Style id="branch_style8">
			<LineStyle>
				<color>ff26c2fa</color>
				<width>4.0</width>
			</LineStyle>
		</Style>
		<Style id="branch_style8">
			<LineStyle>
				<color>ff26c2fa</color>
				<width>4.0</width>
			</LineStyle>
		</Style>
		<Style id="branch_style8">
			<LineStyle>
				<color>ff26c2fa</color>
				<width>4.0</width>
			</LineStyle>
		</Style>
		<Style id="branch_style8">
			<LineStyle>
				<color>ff26c2fa</color>
				<width>4.0</width>
			</LineStyle>
		</Style>
		<Style id="branch_style8">
			<LineStyle>
				<color>ff26c2fa</color>
				<width>4.0</width>
			</LineStyle>
		</Style>
		<Style id="branch_style8">
			<LineStyle>
				<color>ff26c2fa</color>
				<width>4.0</width>
			</LineStyle>
		</Style>
		<Style id="branch_style8">
			<LineStyle>
				<color>ff26c2fa</color>
				<width>4.0</width>
			</LineStyle>
		</Style>
		<Style id="branch_style8">
			<LineStyle>
				<color>ff26c2fa</color>
				<width>4.0</width>
			</LineStyle>
		</Style>
		<Style id="branch_style8">
			<LineStyle>
				<color>ff26c2fa</color>
				<width>4.0</width>
			</LineStyle>
		</Style>
		<Style id="branch_style8">
			<LineStyle>
				<color>ff26c2fa</color>
				<width>4.0</width>
			</LineStyle>
		</Style>
		<Style id="branch_style8">
			<LineStyle>
				<color>ff26c2fa</color>
				<width>4.0</width>
			</LineStyle>
		</Style>
		<Style id="branch_style8">
			<LineStyle>
				<color>ff26c2fa</color>
				<width>4.0</width>
			</LineStyle>
		</Style>
		<Style id="branch_style8">
			<LineStyle>
				<color>ff26c2fa</color>
				<width>4.0</width>
			</LineStyle>
		</Style>
		<Style id="branch_style8">
			<LineStyle>
				<color>ff26c2fa</color>
				<width>4.0</width>
			</LineStyle>
		</Style>
		<Style id="branch_style8">
			<LineStyle>
				<color>ff26c2fa</color>
				<width>4.0</width>
			</LineStyle>
		</Style>
		<Style id="branch_style8">
			<LineStyle>
				<color>ff26c2fa</color>
				<width>4.0</width>
			</LineStyle>
		</Style>
		<Style id="branch_style8">
			<LineStyle>
				<color>ff26c2fa</color>
				<width>4.0</width>
			</LineStyle>
		</Style>
		<Style id="branch_style8">
			<LineStyle>
				<color>ff26c2fa</color>
				<width>4.0</width>
			</LineStyle>
		</Style>
		<Style id="branch_style8">
			<LineStyle>
				<color>ff26c2fa</color>
				<width>4.0</width>
			</LineStyle>
		</Style>
		<Style id="branch_style8">
			<LineStyle>
				<color>ff26c2fa</color>
				<width>4.0</width>
			</LineStyle>
		</Style>
		<Style id="branch_style8">
			<LineStyle>
				<color>ff26c2fa</color>
				<width>4.0</width>
			</LineStyle>
		</Style>
		<Style id="branch_style8">
			<LineStyle>
				<color>ff26c2fa</color>
				<width>4.0</width>
			</LineStyle>
		</Style>
		<Style id="branch_style8">
			<LineStyle>
				<color>ff26c2fa</color>
				<width>4.0</width>
			</LineStyle>
		</Style>
		<Style id="branch_style8">
			<LineStyle>
				<color>ff26c2fa</color>
				<width>4.0</width>
			</LineStyle>
		</Style>
		<Style id="branch_style8">
			<LineStyle>
				<color>ff26c2fa</color>
				<width>4.0</width>
			</LineStyle>
		</Style>
		<Style id="branch_style8">
			<LineStyle>
				<color>ff26c2fa</color>
				<width>4.0</width>
			</LineStyle>
		</Style>
		<Style id="branch_style8">
			<LineStyle>
				<color>ff26c2fa</color>
				<width>4.0</width>
			</LineStyle>
		</Style>
		<Style id="branch_style8">
			<LineStyle>
				<color>ff26c2fa</color>
				<width>4.0</width>
			</LineStyle>
		</Style>
		<Style id="branch_style8">
			<LineStyle>
				<color>ff26c2fa</color>
				<width>4.0</width>
			</LineStyle>
		</Style>
		<Style id="branch_style8">
			<LineStyle>
				<color>ff26c2fa</color>
				<width>4.0</width>
			</LineStyle>
		</Style>
		<Style id="branch_style8">
			<LineStyle>
				<color>ff26c2fa</color>
				<width>4.0</width>
			</LineStyle>
		</Style>
		<Style id="branch_style8">
			<LineStyle>
				<color>ff26c2fa</color>
				<width>4.0</width>
			</LineStyle>
		</Style>
		<Style id="branch_style8">
			<LineStyle>
				<color>ff26c2fa</color>
				<width>4.0</width>
			</LineStyle>
		</Style>
		<Style id="branch_style8">
			<LineStyle>
				<color>ff26c2fa</color>
				<width>4.0</width>
			</LineStyle>
		</Style>
		<Style id="branch_style8">
			<LineStyle>
				<color>ff26c2fa</color>
				<width>4.0</width>
			</LineStyle>
		</Style>
		<Style id="branch_style8">
			<LineStyle>
				<color>ff26c2fa</color>
				<width>4.0</width>
			</LineStyle>
		</Style>
		<Style id="branch_style8">
			<LineStyle>
				<color>ff26c2fa</color>
				<width>4.0</width>
			</LineStyle>
		</Style>
		<Style id="branch_style8">
			<LineStyle>
				<color>ff26c2fa</color>
				<width>4.0</width>
			</LineStyle>
		</Style>
		<Style id="branch_style8">
			<LineStyle>
				<color>ff26c2fa</color>
				<width>4.0</width>
			</LineStyle>
		</Style>
		<Style id="branch_style8">
			<LineStyle>
				<color>ff26c2fa</color>
				<width>4.0</width>
			</LineStyle>
		</Style>
		<Style id="branch_style8">
			<LineStyle>
				<color>ff26c2fa</color>
				<width>4.0</width>
			</LineStyle>
		</Style>
		<Style id="branch_style8">
			<LineStyle>
				<color>ff26c2fa</color>
				<width>4.0</width>
			</LineStyle>
		</Style>
		<Style id="branch_style8">
			<LineStyle>
				<color>ff26c2fa</color>
				<width>4.0</width>
			</LineStyle>
		</Style>
		<Style id="branch_style8">
			<LineStyle>
				<color>ff26c2fa</color>
				<width>4.0</width>
			</LineStyle>
		</Style>
		<Style id="branch_style8">
			<LineStyle>
				<color>ff26c2fa</color>
				<width>4.0</width>
			</LineStyle>
		</Style>
		<Style id="branch_style8">
			<LineStyle>
				<color>ff26c2fa</color>
				<width>4.0</width>
			</LineStyle>
		</Style>
		<Style id="branch_style8">
			<LineStyle>
				<color>ff26c2fa</color>
				<width>4.0</width>
			</LineStyle>
		</Style>
		<Style id="branch_style8">
			<LineStyle>
				<color>ff26c2fa</color>
				<width>4.0</width>
			</LineStyle>
		</Style>
		<Style id="branch_style8">
			<LineStyle>
				<color>ff26c2fa</color>
				<width>4.0</width>
			</LineStyle>
		</Style>
		<Style id="branch_style8">
			<LineStyle>
				<color>ff26c2fa</color>
				<width>4.0</width>
			</LineStyle>
		</Style>
		<Style id="branch_style8">
			<LineStyle>
				<color>ff26c2fa</color>
				<width>4.0</width>
			</LineStyle>
		</Style>
		<Style id="branch_style8">
			<LineStyle>
				<color>ff26c2fa</color>
				<width>4.0</width>
			</LineStyle>
		</Style>
		<Style id="branch_style8">
			<LineStyle>
				<color>ff26c2fa</color>
				<width>4.0</width>
			</LineStyle>
		</Style>
		<Style id="branch_style8">
			<LineStyle>
				<color>ff26c2fa</color>
				<width>4.0</width>
			</LineStyle>
		</Style>
		<Style id="branch_style8">
			<LineStyle>
				<color>ff26c2fa</color>
				<width>4.0</width>
			</LineStyle>
		</Style>
		<Style id="branch_style8">
			<LineStyle>
				<color>ff26c2fa</color>
				<width>4.0</width>
			</LineStyle>
		</Style>
		<Style id="branch_style8">
			<LineStyle>
				<color>ff26c2fa</color>
				<width>4.0</width>
			</LineStyle>
		</Style>
		<Style id="branch_style8">
			<LineStyle>
				<color>ff26c2fa</color>
				<width>4.0</width>
			</LineStyle>
		</Style>
		<Style id="branch_style8">
			<LineStyle>
				<color>ff26c2fa</color>
				<width>4.0</width>
			</LineStyle>
		</Style>
		<Style id="branch_style8">
			<LineStyle>
				<color>ff26c2fa</color>
				<width>4.0</width>
			</LineStyle>
		</Style>
		<Style id="branch_style8">
			<LineStyle>
				<color>ff26c2fa</color>
				<width>4.0</width>
			</LineStyle>
		</Style>
		<Style id="branch_style8">
			<LineStyle>
				<color>ff26c2fa</color>
				<width>4.0</width>
			</LineStyle>
		</Style>
		<Style id="branch_style8">
			<LineStyle>
				<color>ff26c2fa</color>
				<width>4.0</width>
			</LineStyle>
		</Style>
		<Style id="branch_style8">
			<LineStyle>
				<color>ff26c2fa</color>
				<width>4.0</width>
			</LineStyle>
		</Style>
		<Style id="branch_style8">
			<LineStyle>
				<color>ff26c2fa</color>
				<width>4.0</width>
			</LineStyle>
		</Style>
		<Style id="branch_style8">
			<LineStyle>
				<color>ff26c2fa</color>
				<width>4.0</width>
			</LineStyle>
		</Style>
		<Style id="branch_style9">
			<LineStyle>
				<color>ff299bfb</color>
				<width>4.0</width>
			</LineStyle>
		</Style>
		<Style id="branch_style9">
			<LineStyle>
				<color>ff299bfb</color>
				<width>4.0</width>
			</LineStyle>
		</Style>
		<Style id="branch_style9">
			<LineStyle>
				<color>ff299bfb</color>
				<width>4.0</width>
			</LineStyle>
		</Style>
		<Style id="branch_style9">
			<LineStyle>
				<color>ff299bfb</color>
				<width>4.0</width>
			</LineStyle>
		</Style>
		<Style id="branch_style9">
			<LineStyle>
				<color>ff299bfb</color>
				<width>4.0</width>
			</LineStyle>
		</Style>
		<Style id="branch_style9">
			<LineStyle>
				<color>ff299bfb</color>
				<width>4.0</width>
			</LineStyle>
		</Style>
		<Style id="branch_style9">
			<LineStyle>
				<color>ff299bfb</color>
				<width>4.0</width>
			</LineStyle>
		</Style>
		<Style id="branch_style9">
			<LineStyle>
				<color>ff299bfb</color>
				<width>4.0</width>
			</LineStyle>
		</Style>
		<Style id="branch_style9">
			<LineStyle>
				<color>ff299bfb</color>
				<width>4.0</width>
			</LineStyle>
		</Style>
		<Style id="branch_style9">
			<LineStyle>
				<color>ff299bfb</color>
				<width>4.0</width>
			</LineStyle>
		</Style>
		<Style id="branch_style9">
			<LineStyle>
				<color>ff299bfb</color>
				<width>4.0</width>
			</LineStyle>
		</Style>
		<Style id="branch_style9">
			<LineStyle>
				<color>ff299bfb</color>
				<width>4.0</width>
			</LineStyle>
		</Style>
		<Style id="branch_style9">
			<LineStyle>
				<color>ff299bfb</color>
				<width>4.0</width>
			</LineStyle>
		</Style>
		<Style id="branch_style9">
			<LineStyle>
				<color>ff299bfb</color>
				<width>4.0</width>
			</LineStyle>
		</Style>
		<Style id="branch_style9">
			<LineStyle>
				<color>ff299bfb</color>
				<width>4.0</width>
			</LineStyle>
		</Style>
		<Style id="branch_style9">
			<LineStyle>
				<color>ff299bfb</color>
				<width>4.0</width>
			</LineStyle>
		</Style>
		<Style id="branch_style9">
			<LineStyle>
				<color>ff299bfb</color>
				<width>4.0</width>
			</LineStyle>
		</Style>
		<Style id="branch_style9">
			<LineStyle>
				<color>ff299bfb</color>
				<width>4.0</width>
			</LineStyle>
		</Style>
		<Style id="branch_style9">
			<LineStyle>
				<color>ff299bfb</color>
				<width>4.0</width>
			</LineStyle>
		</Style>
		<Style id="branch_style9">
			<LineStyle>
				<color>ff299bfb</color>
				<width>4.0</width>
			</LineStyle>
		</Style>
		<Style id="branch_style9">
			<LineStyle>
				<color>ff299bfb</color>
				<width>4.0</width>
			</LineStyle>
		</Style>
		<Style id="branch_style9">
			<LineStyle>
				<color>ff299bfb</color>
				<width>4.0</width>
			</LineStyle>
		</Style>
		<Style id="branch_style9">
			<LineStyle>
				<color>ff299bfb</color>
				<width>4.0</width>
			</LineStyle>
		</Style>
		<Style id="branch_style9">
			<LineStyle>
				<color>ff299bfb</color>
				<width>4.0</width>
			</LineStyle>
		</Style>
		<Style id="branch_style9">
			<LineStyle>
				<color>ff299bfb</color>
				<width>4.0</width>
			</LineStyle>
		</Style>
		<Style id="branch_style9">
			<LineStyle>
				<color>ff299bfb</color>
				<width>4.0</width>
			</LineStyle>
		</Style>
		<Style id="branch_style9">
			<LineStyle>
				<color>ff299bfb</color>
				<width>4.0</width>
			</LineStyle>
		</Style>
		<Style id="branch_style9">
			<LineStyle>
				<color>ff299bfb</color>
				<width>4.0</width>
			</LineStyle>
		</Style>
		<Style id="branch_style9">
			<LineStyle>
				<color>ff299bfb</color>
				<width>4.0</width>
			</LineStyle>
		</Style>
		<Style id="branch_style9">
			<LineStyle>
				<color>ff299bfb</color>
				<width>4.0</width>
			</LineStyle>
		</Style>
		<Style id="branch_style9">
			<LineStyle>
				<color>ff299bfb</color>
				<width>4.0</width>
			</LineStyle>
		</Style>
		<Style id="branch_style9">
			<LineStyle>
				<color>ff299bfb</color>
				<width>4.0</width>
			</LineStyle>
		</Style>
		<Style id="branch_style9">
			<LineStyle>
				<color>ff299bfb</color>
				<width>4.0</width>
			</LineStyle>
		</Style>
		<Style id="branch_style9">
			<LineStyle>
				<color>ff299bfb</color>
				<width>4.0</width>
			</LineStyle>
		</Style>
		<Style id="branch_style9">
			<LineStyle>
				<color>ff299bfb</color>
				<width>4.0</width>
			</LineStyle>
		</Style>
		<Style id="branch_style9">
			<LineStyle>
				<color>ff299bfb</color>
				<width>4.0</width>
			</LineStyle>
		</Style>
		<Style id="branch_style9">
			<LineStyle>
				<color>ff299bfb</color>
				<width>4.0</width>
			</LineStyle>
		</Style>
		<Style id="branch_style9">
			<LineStyle>
				<color>ff299bfb</color>
				<width>4.0</width>
			</LineStyle>
		</Style>
		<Style id="branch_style9">
			<LineStyle>
				<color>ff299bfb</color>
				<width>4.0</width>
			</LineStyle>
		</Style>
		<Style id="branch_style9">
			<LineStyle>
				<color>ff299bfb</color>
				<width>4.0</width>
			</LineStyle>
		</Style>
		<Style id="branch_style9">
			<LineStyle>
				<color>ff299bfb</color>
				<width>4.0</width>
			</LineStyle>
		</Style>
		<Style id="branch_style9">
			<LineStyle>
				<color>ff299bfb</color>
				<width>4.0</width>
			</LineStyle>
		</Style>
		<Style id="branch_style9">
			<LineStyle>
				<color>ff299bfb</color>
				<width>4.0</width>
			</LineStyle>
		</Style>
		<Style id="branch_style9">
			<LineStyle>
				<color>ff299bfb</color>
				<width>4.0</width>
			</LineStyle>
		</Style>
		<Style id="branch_style9">
			<LineStyle>
				<color>ff299bfb</color>
				<width>4.0</width>
			</LineStyle>
		</Style>
		<Style id="branch_style9">
			<LineStyle>
				<color>ff299bfb</color>
				<width>4.0</width>
			</LineStyle>
		</Style>
		<Style id="branch_style9">
			<LineStyle>
				<color>ff299bfb</color>
				<width>4.0</width>
			</LineStyle>
		</Style>
		<Style id="branch_style9">
			<LineStyle>
				<color>ff299bfb</color>
				<width>4.0</width>
			</LineStyle>
		</Style>
		<Style id="branch_style9">
			<LineStyle>
				<color>ff299bfb</color>
				<width>4.0</width>
			</LineStyle>
		</Style>
		<Style id="branch_style9">
			<LineStyle>
				<color>ff299bfb</color>
				<width>4.0</width>
			</LineStyle>
		</Style>
		<Style id="branch_style9">
			<LineStyle>
				<color>ff299bfb</color>
				<width>4.0</width>
			</LineStyle>
		</Style>
		<Style id="branch_style9">
			<LineStyle>
				<color>ff299bfb</color>
				<width>4.0</width>
			</LineStyle>
		</Style>
		<Style id="branch_style9">
			<LineStyle>
				<color>ff299bfb</color>
				<width>4.0</width>
			</LineStyle>
		</Style>
		<Style id="branch_style9">
			<LineStyle>
				<color>ff299bfb</color>
				<width>4.0</width>
			</LineStyle>
		</Style>
		<Style id="branch_style9">
			<LineStyle>
				<color>ff299bfb</color>
				<width>4.0</width>
			</LineStyle>
		</Style>
		<Style id="branch_style9">
			<LineStyle>
				<color>ff299bfb</color>
				<width>4.0</width>
			</LineStyle>
		</Style>
		<Style id="branch_style9">
			<LineStyle>
				<color>ff299bfb</color>
				<width>4.0</width>
			</LineStyle>
		</Style>
		<Style id="branch_style9">
			<LineStyle>
				<color>ff299bfb</color>
				<width>4.0</width>
			</LineStyle>
		</Style>
		<Style id="branch_style9">
			<LineStyle>
				<color>ff299bfb</color>
				<width>4.0</width>
			</LineStyle>
		</Style>
		<Style id="branch_style9">
			<LineStyle>
				<color>ff299bfb</color>
				<width>4.0</width>
			</LineStyle>
		</Style>
		<Style id="branch_style9">
			<LineStyle>
				<color>ff299bfb</color>
				<width>4.0</width>
			</LineStyle>
		</Style>
		<Style id="branch_style9">
			<LineStyle>
				<color>ff299bfb</color>
				<width>4.0</width>
			</LineStyle>
		</Style>
		<Style id="branch_style9">
			<LineStyle>
				<color>ff299bfb</color>
				<width>4.0</width>
			</LineStyle>
		</Style>
		<Style id="branch_style9">
			<LineStyle>
				<color>ff299bfb</color>
				<width>4.0</width>
			</LineStyle>
		</Style>
		<Style id="branch_style9">
			<LineStyle>
				<color>ff299bfb</color>
				<width>4.0</width>
			</LineStyle>
		</Style>
		<Style id="branch_style9">
			<LineStyle>
				<color>ff299bfb</color>
				<width>4.0</width>
			</LineStyle>
		</Style>
		<Style id="branch_style9">
			<LineStyle>
				<color>ff299bfb</color>
				<width>4.0</width>
			</LineStyle>
		</Style>
		<Style id="branch_style9">
			<LineStyle>
				<color>ff299bfb</color>
				<width>4.0</width>
			</LineStyle>
		</Style>
		<Style id="branch_style9">
			<LineStyle>
				<color>ff299bfb</color>
				<width>4.0</width>
			</LineStyle>
		</Style>
		<Style id="branch_style9">
			<LineStyle>
				<color>ff299bfb</color>
				<width>4.0</width>
			</LineStyle>
		</Style>
		<Style id="branch_style9">
			<LineStyle>
				<color>ff299bfb</color>
				<width>4.0</width>
			</LineStyle>
		</Style>
		<Style id="branch_style9">
			<LineStyle>
				<color>ff299bfb</color>
				<width>4.0</width>
			</LineStyle>
		</Style>
		<Style id="branch_style9">
			<LineStyle>
				<color>ff299bfb</color>
				<width>4.0</width>
			</LineStyle>
		</Style>
		<Style id="branch_style9">
			<LineStyle>
				<color>ff299bfb</color>
				<width>4.0</width>
			</LineStyle>
		</Style>
		<Style id="branch_style9">
			<LineStyle>
				<color>ff299bfb</color>
				<width>4.0</width>
			</LineStyle>
		</Style>
		<Style id="branch_style9">
			<LineStyle>
				<color>ff299bfb</color>
				<width>4.0</width>
			</LineStyle>
		</Style>
		<Style id="branch_style9">
			<LineStyle>
				<color>ff299bfb</color>
				<width>4.0</width>
			</LineStyle>
		</Style>
		<Style id="branch_style9">
			<LineStyle>
				<color>ff299bfb</color>
				<width>4.0</width>
			</LineStyle>
		</Style>
		<Style id="branch_style9">
			<LineStyle>
				<color>ff299bfb</color>
				<width>4.0</width>
			</LineStyle>
		</Style>
		<Style id="branch_style9">
			<LineStyle>
				<color>ff299bfb</color>
				<width>4.0</width>
			</LineStyle>
		</Style>
		<Style id="branch_style9">
			<LineStyle>
				<color>ff299bfb</color>
				<width>4.0</width>
			</LineStyle>
		</Style>
		<Style id="branch_style9">
			<LineStyle>
				<color>ff299bfb</color>
				<width>4.0</width>
			</LineStyle>
		</Style>
		<Style id="branch_style9">
			<LineStyle>
				<color>ff299bfb</color>
				<width>4.0</width>
			</LineStyle>
		</Style>
		<Style id="branch_style9">
			<LineStyle>
				<color>ff299bfb</color>
				<width>4.0</width>
			</LineStyle>
		</Style>
		<Style id="branch_style9">
			<LineStyle>
				<color>ff299bfb</color>
				<width>4.0</width>
			</LineStyle>
		</Style>
		<Style id="branch_style9">
			<LineStyle>
				<color>ff299bfb</color>
				<width>4.0</width>
			</LineStyle>
		</Style>
		<Style id="branch_style9">
			<LineStyle>
				<color>ff299bfb</color>
				<width>4.0</width>
			</LineStyle>
		</Style>
		<Style id="branch_style9">
			<LineStyle>
				<color>ff299bfb</color>
				<width>4.0</width>
			</LineStyle>
		</Style>
		<Style id="branch_style9">
			<LineStyle>
				<color>ff299bfb</color>
				<width>4.0</width>
			</LineStyle>
		</Style>
		<Style id="branch_style9">
			<LineStyle>
				<color>ff299bfb</color>
				<width>4.0</width>
			</LineStyle>
		</Style>
		<Style id="branch_style9">
			<LineStyle>
				<color>ff299bfb</color>
				<width>4.0</width>
			</LineStyle>
		</Style>
		<Style id="branch_style9">
			<LineStyle>
				<color>ff299bfb</color>
				<width>4.0</width>
			</LineStyle>
		</Style>
		<Style id="branch_style9">
			<LineStyle>
				<color>ff299bfb</color>
				<width>4.0</width>
			</LineStyle>
		</Style>
		<Style id="branch_style9">
			<LineStyle>
				<color>ff299bfb</color>
				<width>4.0</width>
			</LineStyle>
		</Style>
		<Style id="branch_style9">
			<LineStyle>
				<color>ff299bfb</color>
				<width>4.0</width>
			</LineStyle>
		</Style>
		<Style id="branch_style9">
			<LineStyle>
				<color>ff299bfb</color>
				<width>4.0</width>
			</LineStyle>
		</Style>
		<Style id="branch_style9">
			<LineStyle>
				<color>ff299bfb</color>
				<width>4.0</width>
			</LineStyle>
		</Style>
		<Style id="branch_style9">
			<LineStyle>
				<color>ff299bfb</color>
				<width>4.0</width>
			</LineStyle>
		</Style>
		<Style id="branch_style9">
			<LineStyle>
				<color>ff299bfb</color>
				<width>4.0</width>
			</LineStyle>
		</Style>
		<Style id="branch_style9">
			<LineStyle>
				<color>ff299bfb</color>
				<width>4.0</width>
			</LineStyle>
		</Style>
		<Style id="branch_style10">
			<LineStyle>
				<color>ff26c4fa</color>
				<width>4.0</width>
			</LineStyle>
		</Style>
		<Style id="branch_style10">
			<LineStyle>
				<color>ff26c4fa</color>
				<width>4.0</width>
			</LineStyle>
		</Style>
		<Style id="branch_style10">
			<LineStyle>
				<color>ff26c4fa</color>
				<width>4.0</width>
			</LineStyle>
		</Style>
		<Style id="branch_style10">
			<LineStyle>
				<color>ff26c4fa</color>
				<width>4.0</width>
			</LineStyle>
		</Style>
		<Style id="branch_style10">
			<LineStyle>
				<color>ff26c4fa</color>
				<width>4.0</width>
			</LineStyle>
		</Style>
		<Style id="branch_style10">
			<LineStyle>
				<color>ff26c4fa</color>
				<width>4.0</width>
			</LineStyle>
		</Style>
		<Style id="branch_style10">
			<LineStyle>
				<color>ff26c4fa</color>
				<width>4.0</width>
			</LineStyle>
		</Style>
		<Style id="branch_style10">
			<LineStyle>
				<color>ff26c4fa</color>
				<width>4.0</width>
			</LineStyle>
		</Style>
		<Style id="branch_style10">
			<LineStyle>
				<color>ff26c4fa</color>
				<width>4.0</width>
			</LineStyle>
		</Style>
		<Style id="branch_style10">
			<LineStyle>
				<color>ff26c4fa</color>
				<width>4.0</width>
			</LineStyle>
		</Style>
		<Style id="branch_style10">
			<LineStyle>
				<color>ff26c4fa</color>
				<width>4.0</width>
			</LineStyle>
		</Style>
		<Style id="branch_style10">
			<LineStyle>
				<color>ff26c4fa</color>
				<width>4.0</width>
			</LineStyle>
		</Style>
		<Style id="branch_style10">
			<LineStyle>
				<color>ff26c4fa</color>
				<width>4.0</width>
			</LineStyle>
		</Style>
		<Style id="branch_style10">
			<LineStyle>
				<color>ff26c4fa</color>
				<width>4.0</width>
			</LineStyle>
		</Style>
		<Style id="branch_style10">
			<LineStyle>
				<color>ff26c4fa</color>
				<width>4.0</width>
			</LineStyle>
		</Style>
		<Style id="branch_style10">
			<LineStyle>
				<color>ff26c4fa</color>
				<width>4.0</width>
			</LineStyle>
		</Style>
		<Style id="branch_style10">
			<LineStyle>
				<color>ff26c4fa</color>
				<width>4.0</width>
			</LineStyle>
		</Style>
		<Style id="branch_style10">
			<LineStyle>
				<color>ff26c4fa</color>
				<width>4.0</width>
			</LineStyle>
		</Style>
		<Style id="branch_style10">
			<LineStyle>
				<color>ff26c4fa</color>
				<width>4.0</width>
			</LineStyle>
		</Style>
		<Style id="branch_style10">
			<LineStyle>
				<color>ff26c4fa</color>
				<width>4.0</width>
			</LineStyle>
		</Style>
		<Style id="branch_style10">
			<LineStyle>
				<color>ff26c4fa</color>
				<width>4.0</width>
			</LineStyle>
		</Style>
		<Style id="branch_style10">
			<LineStyle>
				<color>ff26c4fa</color>
				<width>4.0</width>
			</LineStyle>
		</Style>
		<Style id="branch_style10">
			<LineStyle>
				<color>ff26c4fa</color>
				<width>4.0</width>
			</LineStyle>
		</Style>
		<Style id="branch_style10">
			<LineStyle>
				<color>ff26c4fa</color>
				<width>4.0</width>
			</LineStyle>
		</Style>
		<Style id="branch_style10">
			<LineStyle>
				<color>ff26c4fa</color>
				<width>4.0</width>
			</LineStyle>
		</Style>
		<Style id="branch_style10">
			<LineStyle>
				<color>ff26c4fa</color>
				<width>4.0</width>
			</LineStyle>
		</Style>
		<Style id="branch_style10">
			<LineStyle>
				<color>ff26c4fa</color>
				<width>4.0</width>
			</LineStyle>
		</Style>
		<Style id="branch_style10">
			<LineStyle>
				<color>ff26c4fa</color>
				<width>4.0</width>
			</LineStyle>
		</Style>
		<Style id="branch_style10">
			<LineStyle>
				<color>ff26c4fa</color>
				<width>4.0</width>
			</LineStyle>
		</Style>
		<Style id="branch_style10">
			<LineStyle>
				<color>ff26c4fa</color>
				<width>4.0</width>
			</LineStyle>
		</Style>
		<Style id="branch_style10">
			<LineStyle>
				<color>ff26c4fa</color>
				<width>4.0</width>
			</LineStyle>
		</Style>
		<Style id="branch_style10">
			<LineStyle>
				<color>ff26c4fa</color>
				<width>4.0</width>
			</LineStyle>
		</Style>
		<Style id="branch_style10">
			<LineStyle>
				<color>ff26c4fa</color>
				<width>4.0</width>
			</LineStyle>
		</Style>
		<Style id="branch_style10">
			<LineStyle>
				<color>ff26c4fa</color>
				<width>4.0</width>
			</LineStyle>
		</Style>
		<Style id="branch_style10">
			<LineStyle>
				<color>ff26c4fa</color>
				<width>4.0</width>
			</LineStyle>
		</Style>
		<Style id="branch_style10">
			<LineStyle>
				<color>ff26c4fa</color>
				<width>4.0</width>
			</LineStyle>
		</Style>
		<Style id="branch_style10">
			<LineStyle>
				<color>ff26c4fa</color>
				<width>4.0</width>
			</LineStyle>
		</Style>
		<Style id="branch_style10">
			<LineStyle>
				<color>ff26c4fa</color>
				<width>4.0</width>
			</LineStyle>
		</Style>
		<Style id="branch_style10">
			<LineStyle>
				<color>ff26c4fa</color>
				<width>4.0</width>
			</LineStyle>
		</Style>
		<Style id="branch_style10">
			<LineStyle>
				<color>ff26c4fa</color>
				<width>4.0</width>
			</LineStyle>
		</Style>
		<Style id="branch_style10">
			<LineStyle>
				<color>ff26c4fa</color>
				<width>4.0</width>
			</LineStyle>
		</Style>
		<Style id="branch_style10">
			<LineStyle>
				<color>ff26c4fa</color>
				<width>4.0</width>
			</LineStyle>
		</Style>
		<Style id="branch_style10">
			<LineStyle>
				<color>ff26c4fa</color>
				<width>4.0</width>
			</LineStyle>
		</Style>
		<Style id="branch_style10">
			<LineStyle>
				<color>ff26c4fa</color>
				<width>4.0</width>
			</LineStyle>
		</Style>
		<Style id="branch_style10">
			<LineStyle>
				<color>ff26c4fa</color>
				<width>4.0</width>
			</LineStyle>
		</Style>
		<Style id="branch_style10">
			<LineStyle>
				<color>ff26c4fa</color>
				<width>4.0</width>
			</LineStyle>
		</Style>
		<Style id="branch_style10">
			<LineStyle>
				<color>ff26c4fa</color>
				<width>4.0</width>
			</LineStyle>
		</Style>
		<Style id="branch_style10">
			<LineStyle>
				<color>ff26c4fa</color>
				<width>4.0</width>
			</LineStyle>
		</Style>
		<Style id="branch_style10">
			<LineStyle>
				<color>ff26c4fa</color>
				<width>4.0</width>
			</LineStyle>
		</Style>
		<Style id="branch_style10">
			<LineStyle>
				<color>ff26c4fa</color>
				<width>4.0</width>
			</LineStyle>
		</Style>
		<Style id="branch_style10">
			<LineStyle>
				<color>ff26c4fa</color>
				<width>4.0</width>
			</LineStyle>
		</Style>
		<Style id="branch_style10">
			<LineStyle>
				<color>ff26c4fa</color>
				<width>4.0</width>
			</LineStyle>
		</Style>
		<Style id="branch_style10">
			<LineStyle>
				<color>ff26c4fa</color>
				<width>4.0</width>
			</LineStyle>
		</Style>
		<Style id="branch_style10">
			<LineStyle>
				<color>ff26c4fa</color>
				<width>4.0</width>
			</LineStyle>
		</Style>
		<Style id="branch_style10">
			<LineStyle>
				<color>ff26c4fa</color>
				<width>4.0</width>
			</LineStyle>
		</Style>
		<Style id="branch_style10">
			<LineStyle>
				<color>ff26c4fa</color>
				<width>4.0</width>
			</LineStyle>
		</Style>
		<Style id="branch_style10">
			<LineStyle>
				<color>ff26c4fa</color>
				<width>4.0</width>
			</LineStyle>
		</Style>
		<Style id="branch_style10">
			<LineStyle>
				<color>ff26c4fa</color>
				<width>4.0</width>
			</LineStyle>
		</Style>
		<Style id="branch_style10">
			<LineStyle>
				<color>ff26c4fa</color>
				<width>4.0</width>
			</LineStyle>
		</Style>
		<Style id="branch_style10">
			<LineStyle>
				<color>ff26c4fa</color>
				<width>4.0</width>
			</LineStyle>
		</Style>
		<Style id="branch_style10">
			<LineStyle>
				<color>ff26c4fa</color>
				<width>4.0</width>
			</LineStyle>
		</Style>
		<Style id="branch_style10">
			<LineStyle>
				<color>ff26c4fa</color>
				<width>4.0</width>
			</LineStyle>
		</Style>
		<Style id="branch_style10">
			<LineStyle>
				<color>ff26c4fa</color>
				<width>4.0</width>
			</LineStyle>
		</Style>
		<Style id="branch_style10">
			<LineStyle>
				<color>ff26c4fa</color>
				<width>4.0</width>
			</LineStyle>
		</Style>
		<Style id="branch_style10">
			<LineStyle>
				<color>ff26c4fa</color>
				<width>4.0</width>
			</LineStyle>
		</Style>
		<Style id="branch_style10">
			<LineStyle>
				<color>ff26c4fa</color>
				<width>4.0</width>
			</LineStyle>
		</Style>
		<Style id="branch_style10">
			<LineStyle>
				<color>ff26c4fa</color>
				<width>4.0</width>
			</LineStyle>
		</Style>
		<Style id="branch_style10">
			<LineStyle>
				<color>ff26c4fa</color>
				<width>4.0</width>
			</LineStyle>
		</Style>
		<Style id="branch_style10">
			<LineStyle>
				<color>ff26c4fa</color>
				<width>4.0</width>
			</LineStyle>
		</Style>
		<Style id="branch_style10">
			<LineStyle>
				<color>ff26c4fa</color>
				<width>4.0</width>
			</LineStyle>
		</Style>
		<Style id="branch_style10">
			<LineStyle>
				<color>ff26c4fa</color>
				<width>4.0</width>
			</LineStyle>
		</Style>
		<Style id="branch_style10">
			<LineStyle>
				<color>ff26c4fa</color>
				<width>4.0</width>
			</LineStyle>
		</Style>
		<Style id="branch_style10">
			<LineStyle>
				<color>ff26c4fa</color>
				<width>4.0</width>
			</LineStyle>
		</Style>
		<Style id="branch_style10">
			<LineStyle>
				<color>ff26c4fa</color>
				<width>4.0</width>
			</LineStyle>
		</Style>
		<Style id="branch_style10">
			<LineStyle>
				<color>ff26c4fa</color>
				<width>4.0</width>
			</LineStyle>
		</Style>
		<Style id="branch_style10">
			<LineStyle>
				<color>ff26c4fa</color>
				<width>4.0</width>
			</LineStyle>
		</Style>
		<Style id="branch_style10">
			<LineStyle>
				<color>ff26c4fa</color>
				<width>4.0</width>
			</LineStyle>
		</Style>
		<Style id="branch_style10">
			<LineStyle>
				<color>ff26c4fa</color>
				<width>4.0</width>
			</LineStyle>
		</Style>
		<Style id="branch_style10">
			<LineStyle>
				<color>ff26c4fa</color>
				<width>4.0</width>
			</LineStyle>
		</Style>
		<Style id="branch_style10">
			<LineStyle>
				<color>ff26c4fa</color>
				<width>4.0</width>
			</LineStyle>
		</Style>
		<Style id="branch_style10">
			<LineStyle>
				<color>ff26c4fa</color>
				<width>4.0</width>
			</LineStyle>
		</Style>
		<Style id="branch_style10">
			<LineStyle>
				<color>ff26c4fa</color>
				<width>4.0</width>
			</LineStyle>
		</Style>
		<Style id="branch_style10">
			<LineStyle>
				<color>ff26c4fa</color>
				<width>4.0</width>
			</LineStyle>
		</Style>
		<Style id="branch_style10">
			<LineStyle>
				<color>ff26c4fa</color>
				<width>4.0</width>
			</LineStyle>
		</Style>
		<Style id="branch_style10">
			<LineStyle>
				<color>ff26c4fa</color>
				<width>4.0</width>
			</LineStyle>
		</Style>
		<Style id="branch_style10">
			<LineStyle>
				<color>ff26c4fa</color>
				<width>4.0</width>
			</LineStyle>
		</Style>
		<Style id="branch_style10">
			<LineStyle>
				<color>ff26c4fa</color>
				<width>4.0</width>
			</LineStyle>
		</Style>
		<Style id="branch_style10">
			<LineStyle>
				<color>ff26c4fa</color>
				<width>4.0</width>
			</LineStyle>
		</Style>
		<Style id="branch_style10">
			<LineStyle>
				<color>ff26c4fa</color>
				<width>4.0</width>
			</LineStyle>
		</Style>
		<Style id="branch_style10">
			<LineStyle>
				<color>ff26c4fa</color>
				<width>4.0</width>
			</LineStyle>
		</Style>
		<Style id="branch_style10">
			<LineStyle>
				<color>ff26c4fa</color>
				<width>4.0</width>
			</LineStyle>
		</Style>
		<Style id="branch_style10">
			<LineStyle>
				<color>ff26c4fa</color>
				<width>4.0</width>
			</LineStyle>
		</Style>
		<Style id="branch_style10">
			<LineStyle>
				<color>ff26c4fa</color>
				<width>4.0</width>
			</LineStyle>
		</Style>
		<Style id="branch_style10">
			<LineStyle>
				<color>ff26c4fa</color>
				<width>4.0</width>
			</LineStyle>
		</Style>
		<Style id="branch_style10">
			<LineStyle>
				<color>ff26c4fa</color>
				<width>4.0</width>
			</LineStyle>
		</Style>
		<Style id="branch_style10">
			<LineStyle>
				<color>ff26c4fa</color>
				<width>4.0</width>
			</LineStyle>
		</Style>
		<Style id="branch_style10">
			<LineStyle>
				<color>ff26c4fa</color>
				<width>4.0</width>
			</LineStyle>
		</Style>
		<Style id="branch_style10">
			<LineStyle>
				<color>ff26c4fa</color>
				<width>4.0</width>
			</LineStyle>
		</Style>
		<Style id="branch_style10">
			<LineStyle>
				<color>ff26c4fa</color>
				<width>4.0</width>
			</LineStyle>
		</Style>
		<Style id="branch_style10">
			<LineStyle>
				<color>ff26c4fa</color>
				<width>4.0</width>
			</LineStyle>
		</Style>
		<Style id="branch_style11">
			<LineStyle>
				<color>ff27bffa</color>
				<width>4.0</width>
			</LineStyle>
		</Style>
		<Style id="branch_style11">
			<LineStyle>
				<color>ff27bffa</color>
				<width>4.0</width>
			</LineStyle>
		</Style>
		<Style id="branch_style11">
			<LineStyle>
				<color>ff27bffa</color>
				<width>4.0</width>
			</LineStyle>
		</Style>
		<Style id="branch_style11">
			<LineStyle>
				<color>ff27bffa</color>
				<width>4.0</width>
			</LineStyle>
		</Style>
		<Style id="branch_style11">
			<LineStyle>
				<color>ff27bffa</color>
				<width>4.0</width>
			</LineStyle>
		</Style>
		<Style id="branch_style11">
			<LineStyle>
				<color>ff27bffa</color>
				<width>4.0</width>
			</LineStyle>
		</Style>
		<Style id="branch_style11">
			<LineStyle>
				<color>ff27bffa</color>
				<width>4.0</width>
			</LineStyle>
		</Style>
		<Style id="branch_style11">
			<LineStyle>
				<color>ff27bffa</color>
				<width>4.0</width>
			</LineStyle>
		</Style>
		<Style id="branch_style11">
			<LineStyle>
				<color>ff27bffa</color>
				<width>4.0</width>
			</LineStyle>
		</Style>
		<Style id="branch_style11">
			<LineStyle>
				<color>ff27bffa</color>
				<width>4.0</width>
			</LineStyle>
		</Style>
		<Style id="branch_style11">
			<LineStyle>
				<color>ff27bffa</color>
				<width>4.0</width>
			</LineStyle>
		</Style>
		<Style id="branch_style11">
			<LineStyle>
				<color>ff27bffa</color>
				<width>4.0</width>
			</LineStyle>
		</Style>
		<Style id="branch_style11">
			<LineStyle>
				<color>ff27bffa</color>
				<width>4.0</width>
			</LineStyle>
		</Style>
		<Style id="branch_style11">
			<LineStyle>
				<color>ff27bffa</color>
				<width>4.0</width>
			</LineStyle>
		</Style>
		<Style id="branch_style11">
			<LineStyle>
				<color>ff27bffa</color>
				<width>4.0</width>
			</LineStyle>
		</Style>
		<Style id="branch_style11">
			<LineStyle>
				<color>ff27bffa</color>
				<width>4.0</width>
			</LineStyle>
		</Style>
		<Style id="branch_style11">
			<LineStyle>
				<color>ff27bffa</color>
				<width>4.0</width>
			</LineStyle>
		</Style>
		<Style id="branch_style11">
			<LineStyle>
				<color>ff27bffa</color>
				<width>4.0</width>
			</LineStyle>
		</Style>
		<Style id="branch_style11">
			<LineStyle>
				<color>ff27bffa</color>
				<width>4.0</width>
			</LineStyle>
		</Style>
		<Style id="branch_style11">
			<LineStyle>
				<color>ff27bffa</color>
				<width>4.0</width>
			</LineStyle>
		</Style>
		<Style id="branch_style11">
			<LineStyle>
				<color>ff27bffa</color>
				<width>4.0</width>
			</LineStyle>
		</Style>
		<Style id="branch_style11">
			<LineStyle>
				<color>ff27bffa</color>
				<width>4.0</width>
			</LineStyle>
		</Style>
		<Style id="branch_style11">
			<LineStyle>
				<color>ff27bffa</color>
				<width>4.0</width>
			</LineStyle>
		</Style>
		<Style id="branch_style11">
			<LineStyle>
				<color>ff27bffa</color>
				<width>4.0</width>
			</LineStyle>
		</Style>
		<Style id="branch_style11">
			<LineStyle>
				<color>ff27bffa</color>
				<width>4.0</width>
			</LineStyle>
		</Style>
		<Style id="branch_style11">
			<LineStyle>
				<color>ff27bffa</color>
				<width>4.0</width>
			</LineStyle>
		</Style>
		<Style id="branch_style11">
			<LineStyle>
				<color>ff27bffa</color>
				<width>4.0</width>
			</LineStyle>
		</Style>
		<Style id="branch_style11">
			<LineStyle>
				<color>ff27bffa</color>
				<width>4.0</width>
			</LineStyle>
		</Style>
		<Style id="branch_style11">
			<LineStyle>
				<color>ff27bffa</color>
				<width>4.0</width>
			</LineStyle>
		</Style>
		<Style id="branch_style11">
			<LineStyle>
				<color>ff27bffa</color>
				<width>4.0</width>
			</LineStyle>
		</Style>
		<Style id="branch_style11">
			<LineStyle>
				<color>ff27bffa</color>
				<width>4.0</width>
			</LineStyle>
		</Style>
		<Style id="branch_style11">
			<LineStyle>
				<color>ff27bffa</color>
				<width>4.0</width>
			</LineStyle>
		</Style>
		<Style id="branch_style11">
			<LineStyle>
				<color>ff27bffa</color>
				<width>4.0</width>
			</LineStyle>
		</Style>
		<Style id="branch_style11">
			<LineStyle>
				<color>ff27bffa</color>
				<width>4.0</width>
			</LineStyle>
		</Style>
		<Style id="branch_style11">
			<LineStyle>
				<color>ff27bffa</color>
				<width>4.0</width>
			</LineStyle>
		</Style>
		<Style id="branch_style11">
			<LineStyle>
				<color>ff27bffa</color>
				<width>4.0</width>
			</LineStyle>
		</Style>
		<Style id="branch_style11">
			<LineStyle>
				<color>ff27bffa</color>
				<width>4.0</width>
			</LineStyle>
		</Style>
		<Style id="branch_style11">
			<LineStyle>
				<color>ff27bffa</color>
				<width>4.0</width>
			</LineStyle>
		</Style>
		<Style id="branch_style11">
			<LineStyle>
				<color>ff27bffa</color>
				<width>4.0</width>
			</LineStyle>
		</Style>
		<Style id="branch_style11">
			<LineStyle>
				<color>ff27bffa</color>
				<width>4.0</width>
			</LineStyle>
		</Style>
		<Style id="branch_style11">
			<LineStyle>
				<color>ff27bffa</color>
				<width>4.0</width>
			</LineStyle>
		</Style>
		<Style id="branch_style11">
			<LineStyle>
				<color>ff27bffa</color>
				<width>4.0</width>
			</LineStyle>
		</Style>
		<Style id="branch_style11">
			<LineStyle>
				<color>ff27bffa</color>
				<width>4.0</width>
			</LineStyle>
		</Style>
		<Style id="branch_style11">
			<LineStyle>
				<color>ff27bffa</color>
				<width>4.0</width>
			</LineStyle>
		</Style>
		<Style id="branch_style11">
			<LineStyle>
				<color>ff27bffa</color>
				<width>4.0</width>
			</LineStyle>
		</Style>
		<Style id="branch_style11">
			<LineStyle>
				<color>ff27bffa</color>
				<width>4.0</width>
			</LineStyle>
		</Style>
		<Style id="branch_style11">
			<LineStyle>
				<color>ff27bffa</color>
				<width>4.0</width>
			</LineStyle>
		</Style>
		<Style id="branch_style11">
			<LineStyle>
				<color>ff27bffa</color>
				<width>4.0</width>
			</LineStyle>
		</Style>
		<Style id="branch_style11">
			<LineStyle>
				<color>ff27bffa</color>
				<width>4.0</width>
			</LineStyle>
		</Style>
		<Style id="branch_style11">
			<LineStyle>
				<color>ff27bffa</color>
				<width>4.0</width>
			</LineStyle>
		</Style>
		<Style id="branch_style11">
			<LineStyle>
				<color>ff27bffa</color>
				<width>4.0</width>
			</LineStyle>
		</Style>
		<Style id="branch_style11">
			<LineStyle>
				<color>ff27bffa</color>
				<width>4.0</width>
			</LineStyle>
		</Style>
		<Style id="branch_style11">
			<LineStyle>
				<color>ff27bffa</color>
				<width>4.0</width>
			</LineStyle>
		</Style>
		<Style id="branch_style11">
			<LineStyle>
				<color>ff27bffa</color>
				<width>4.0</width>
			</LineStyle>
		</Style>
		<Style id="branch_style11">
			<LineStyle>
				<color>ff27bffa</color>
				<width>4.0</width>
			</LineStyle>
		</Style>
		<Style id="branch_style11">
			<LineStyle>
				<color>ff27bffa</color>
				<width>4.0</width>
			</LineStyle>
		</Style>
		<Style id="branch_style11">
			<LineStyle>
				<color>ff27bffa</color>
				<width>4.0</width>
			</LineStyle>
		</Style>
		<Style id="branch_style11">
			<LineStyle>
				<color>ff27bffa</color>
				<width>4.0</width>
			</LineStyle>
		</Style>
		<Style id="branch_style11">
			<LineStyle>
				<color>ff27bffa</color>
				<width>4.0</width>
			</LineStyle>
		</Style>
		<Style id="branch_style11">
			<LineStyle>
				<color>ff27bffa</color>
				<width>4.0</width>
			</LineStyle>
		</Style>
		<Style id="branch_style11">
			<LineStyle>
				<color>ff27bffa</color>
				<width>4.0</width>
			</LineStyle>
		</Style>
		<Style id="branch_style11">
			<LineStyle>
				<color>ff27bffa</color>
				<width>4.0</width>
			</LineStyle>
		</Style>
		<Style id="branch_style11">
			<LineStyle>
				<color>ff27bffa</color>
				<width>4.0</width>
			</LineStyle>
		</Style>
		<Style id="branch_style11">
			<LineStyle>
				<color>ff27bffa</color>
				<width>4.0</width>
			</LineStyle>
		</Style>
		<Style id="branch_style11">
			<LineStyle>
				<color>ff27bffa</color>
				<width>4.0</width>
			</LineStyle>
		</Style>
		<Style id="branch_style11">
			<LineStyle>
				<color>ff27bffa</color>
				<width>4.0</width>
			</LineStyle>
		</Style>
		<Style id="branch_style11">
			<LineStyle>
				<color>ff27bffa</color>
				<width>4.0</width>
			</LineStyle>
		</Style>
		<Style id="branch_style11">
			<LineStyle>
				<color>ff27bffa</color>
				<width>4.0</width>
			</LineStyle>
		</Style>
		<Style id="branch_style11">
			<LineStyle>
				<color>ff27bffa</color>
				<width>4.0</width>
			</LineStyle>
		</Style>
		<Style id="branch_style11">
			<LineStyle>
				<color>ff27bffa</color>
				<width>4.0</width>
			</LineStyle>
		</Style>
		<Style id="branch_style11">
			<LineStyle>
				<color>ff27bffa</color>
				<width>4.0</width>
			</LineStyle>
		</Style>
		<Style id="branch_style11">
			<LineStyle>
				<color>ff27bffa</color>
				<width>4.0</width>
			</LineStyle>
		</Style>
		<Style id="branch_style11">
			<LineStyle>
				<color>ff27bffa</color>
				<width>4.0</width>
			</LineStyle>
		</Style>
		<Style id="branch_style11">
			<LineStyle>
				<color>ff27bffa</color>
				<width>4.0</width>
			</LineStyle>
		</Style>
		<Style id="branch_style11">
			<LineStyle>
				<color>ff27bffa</color>
				<width>4.0</width>
			</LineStyle>
		</Style>
		<Style id="branch_style11">
			<LineStyle>
				<color>ff27bffa</color>
				<width>4.0</width>
			</LineStyle>
		</Style>
		<Style id="branch_style11">
			<LineStyle>
				<color>ff27bffa</color>
				<width>4.0</width>
			</LineStyle>
		</Style>
		<Style id="branch_style11">
			<LineStyle>
				<color>ff27bffa</color>
				<width>4.0</width>
			</LineStyle>
		</Style>
		<Style id="branch_style11">
			<LineStyle>
				<color>ff27bffa</color>
				<width>4.0</width>
			</LineStyle>
		</Style>
		<Style id="branch_style11">
			<LineStyle>
				<color>ff27bffa</color>
				<width>4.0</width>
			</LineStyle>
		</Style>
		<Style id="branch_style11">
			<LineStyle>
				<color>ff27bffa</color>
				<width>4.0</width>
			</LineStyle>
		</Style>
		<Style id="branch_style11">
			<LineStyle>
				<color>ff27bffa</color>
				<width>4.0</width>
			</LineStyle>
		</Style>
		<Style id="branch_style11">
			<LineStyle>
				<color>ff27bffa</color>
				<width>4.0</width>
			</LineStyle>
		</Style>
		<Style id="branch_style11">
			<LineStyle>
				<color>ff27bffa</color>
				<width>4.0</width>
			</LineStyle>
		</Style>
		<Style id="branch_style11">
			<LineStyle>
				<color>ff27bffa</color>
				<width>4.0</width>
			</LineStyle>
		</Style>
		<Style id="branch_style11">
			<LineStyle>
				<color>ff27bffa</color>
				<width>4.0</width>
			</LineStyle>
		</Style>
		<Style id="branch_style11">
			<LineStyle>
				<color>ff27bffa</color>
				<width>4.0</width>
			</LineStyle>
		</Style>
		<Style id="branch_style11">
			<LineStyle>
				<color>ff27bffa</color>
				<width>4.0</width>
			</LineStyle>
		</Style>
		<Style id="branch_style11">
			<LineStyle>
				<color>ff27bffa</color>
				<width>4.0</width>
			</LineStyle>
		</Style>
		<Style id="branch_style11">
			<LineStyle>
				<color>ff27bffa</color>
				<width>4.0</width>
			</LineStyle>
		</Style>
		<Style id="branch_style11">
			<LineStyle>
				<color>ff27bffa</color>
				<width>4.0</width>
			</LineStyle>
		</Style>
		<Style id="branch_style11">
			<LineStyle>
				<color>ff27bffa</color>
				<width>4.0</width>
			</LineStyle>
		</Style>
		<Style id="branch_style11">
			<LineStyle>
				<color>ff27bffa</color>
				<width>4.0</width>
			</LineStyle>
		</Style>
		<Style id="branch_style11">
			<LineStyle>
				<color>ff27bffa</color>
				<width>4.0</width>
			</LineStyle>
		</Style>
		<Style id="branch_style11">
			<LineStyle>
				<color>ff27bffa</color>
				<width>4.0</width>
			</LineStyle>
		</Style>
		<Style id="branch_style11">
			<LineStyle>
				<color>ff27bffa</color>
				<width>4.0</width>
			</LineStyle>
		</Style>
		<Style id="branch_style11">
			<LineStyle>
				<color>ff27bffa</color>
				<width>4.0</width>
			</LineStyle>
		</Style>
		<Style id="branch_style11">
			<LineStyle>
				<color>ff27bffa</color>
				<width>4.0</width>
			</LineStyle>
		</Style>
		<Style id="branch_style11">
			<LineStyle>
				<color>ff27bffa</color>
				<width>4.0</width>
			</LineStyle>
		</Style>
		<Style id="branch_style11">
			<LineStyle>
				<color>ff27bffa</color>
				<width>4.0</width>
			</LineStyle>
		</Style>
		<Style id="branch_style12">
			<LineStyle>
				<color>ff2c63fc</color>
				<width>4.0</width>
			</LineStyle>
		</Style>
		<Style id="branch_style12">
			<LineStyle>
				<color>ff2c63fc</color>
				<width>4.0</width>
			</LineStyle>
		</Style>
		<Style id="branch_style12">
			<LineStyle>
				<color>ff2c63fc</color>
				<width>4.0</width>
			</LineStyle>
		</Style>
		<Style id="branch_style12">
			<LineStyle>
				<color>ff2c63fc</color>
				<width>4.0</width>
			</LineStyle>
		</Style>
		<Style id="branch_style12">
			<LineStyle>
				<color>ff2c63fc</color>
				<width>4.0</width>
			</LineStyle>
		</Style>
		<Style id="branch_style12">
			<LineStyle>
				<color>ff2c63fc</color>
				<width>4.0</width>
			</LineStyle>
		</Style>
		<Style id="branch_style12">
			<LineStyle>
				<color>ff2c63fc</color>
				<width>4.0</width>
			</LineStyle>
		</Style>
		<Style id="branch_style12">
			<LineStyle>
				<color>ff2c63fc</color>
				<width>4.0</width>
			</LineStyle>
		</Style>
		<Style id="branch_style12">
			<LineStyle>
				<color>ff2c63fc</color>
				<width>4.0</width>
			</LineStyle>
		</Style>
		<Style id="branch_style12">
			<LineStyle>
				<color>ff2c63fc</color>
				<width>4.0</width>
			</LineStyle>
		</Style>
		<Style id="branch_style12">
			<LineStyle>
				<color>ff2c63fc</color>
				<width>4.0</width>
			</LineStyle>
		</Style>
		<Style id="branch_style12">
			<LineStyle>
				<color>ff2c63fc</color>
				<width>4.0</width>
			</LineStyle>
		</Style>
		<Style id="branch_style12">
			<LineStyle>
				<color>ff2c63fc</color>
				<width>4.0</width>
			</LineStyle>
		</Style>
		<Style id="branch_style12">
			<LineStyle>
				<color>ff2c63fc</color>
				<width>4.0</width>
			</LineStyle>
		</Style>
		<Style id="branch_style12">
			<LineStyle>
				<color>ff2c63fc</color>
				<width>4.0</width>
			</LineStyle>
		</Style>
		<Style id="branch_style12">
			<LineStyle>
				<color>ff2c63fc</color>
				<width>4.0</width>
			</LineStyle>
		</Style>
		<Style id="branch_style12">
			<LineStyle>
				<color>ff2c63fc</color>
				<width>4.0</width>
			</LineStyle>
		</Style>
		<Style id="branch_style12">
			<LineStyle>
				<color>ff2c63fc</color>
				<width>4.0</width>
			</LineStyle>
		</Style>
		<Style id="branch_style12">
			<LineStyle>
				<color>ff2c63fc</color>
				<width>4.0</width>
			</LineStyle>
		</Style>
		<Style id="branch_style12">
			<LineStyle>
				<color>ff2c63fc</color>
				<width>4.0</width>
			</LineStyle>
		</Style>
		<Style id="branch_style12">
			<LineStyle>
				<color>ff2c63fc</color>
				<width>4.0</width>
			</LineStyle>
		</Style>
		<Style id="branch_style12">
			<LineStyle>
				<color>ff2c63fc</color>
				<width>4.0</width>
			</LineStyle>
		</Style>
		<Style id="branch_style12">
			<LineStyle>
				<color>ff2c63fc</color>
				<width>4.0</width>
			</LineStyle>
		</Style>
		<Style id="branch_style12">
			<LineStyle>
				<color>ff2c63fc</color>
				<width>4.0</width>
			</LineStyle>
		</Style>
		<Style id="branch_style12">
			<LineStyle>
				<color>ff2c63fc</color>
				<width>4.0</width>
			</LineStyle>
		</Style>
		<Style id="branch_style12">
			<LineStyle>
				<color>ff2c63fc</color>
				<width>4.0</width>
			</LineStyle>
		</Style>
		<Style id="branch_style12">
			<LineStyle>
				<color>ff2c63fc</color>
				<width>4.0</width>
			</LineStyle>
		</Style>
		<Style id="branch_style12">
			<LineStyle>
				<color>ff2c63fc</color>
				<width>4.0</width>
			</LineStyle>
		</Style>
		<Style id="branch_style12">
			<LineStyle>
				<color>ff2c63fc</color>
				<width>4.0</width>
			</LineStyle>
		</Style>
		<Style id="branch_style12">
			<LineStyle>
				<color>ff2c63fc</color>
				<width>4.0</width>
			</LineStyle>
		</Style>
		<Style id="branch_style12">
			<LineStyle>
				<color>ff2c63fc</color>
				<width>4.0</width>
			</LineStyle>
		</Style>
		<Style id="branch_style12">
			<LineStyle>
				<color>ff2c63fc</color>
				<width>4.0</width>
			</LineStyle>
		</Style>
		<Style id="branch_style12">
			<LineStyle>
				<color>ff2c63fc</color>
				<width>4.0</width>
			</LineStyle>
		</Style>
		<Style id="branch_style12">
			<LineStyle>
				<color>ff2c63fc</color>
				<width>4.0</width>
			</LineStyle>
		</Style>
		<Style id="branch_style12">
			<LineStyle>
				<color>ff2c63fc</color>
				<width>4.0</width>
			</LineStyle>
		</Style>
		<Style id="branch_style12">
			<LineStyle>
				<color>ff2c63fc</color>
				<width>4.0</width>
			</LineStyle>
		</Style>
		<Style id="branch_style12">
			<LineStyle>
				<color>ff2c63fc</color>
				<width>4.0</width>
			</LineStyle>
		</Style>
		<Style id="branch_style12">
			<LineStyle>
				<color>ff2c63fc</color>
				<width>4.0</width>
			</LineStyle>
		</Style>
		<Style id="branch_style12">
			<LineStyle>
				<color>ff2c63fc</color>
				<width>4.0</width>
			</LineStyle>
		</Style>
		<Style id="branch_style12">
			<LineStyle>
				<color>ff2c63fc</color>
				<width>4.0</width>
			</LineStyle>
		</Style>
		<Style id="branch_style12">
			<LineStyle>
				<color>ff2c63fc</color>
				<width>4.0</width>
			</LineStyle>
		</Style>
		<Style id="branch_style12">
			<LineStyle>
				<color>ff2c63fc</color>
				<width>4.0</width>
			</LineStyle>
		</Style>
		<Style id="branch_style12">
			<LineStyle>
				<color>ff2c63fc</color>
				<width>4.0</width>
			</LineStyle>
		</Style>
		<Style id="branch_style12">
			<LineStyle>
				<color>ff2c63fc</color>
				<width>4.0</width>
			</LineStyle>
		</Style>
		<Style id="branch_style12">
			<LineStyle>
				<color>ff2c63fc</color>
				<width>4.0</width>
			</LineStyle>
		</Style>
		<Style id="branch_style12">
			<LineStyle>
				<color>ff2c63fc</color>
				<width>4.0</width>
			</LineStyle>
		</Style>
		<Style id="branch_style12">
			<LineStyle>
				<color>ff2c63fc</color>
				<width>4.0</width>
			</LineStyle>
		</Style>
		<Style id="branch_style12">
			<LineStyle>
				<color>ff2c63fc</color>
				<width>4.0</width>
			</LineStyle>
		</Style>
		<Style id="branch_style12">
			<LineStyle>
				<color>ff2c63fc</color>
				<width>4.0</width>
			</LineStyle>
		</Style>
		<Style id="branch_style12">
			<LineStyle>
				<color>ff2c63fc</color>
				<width>4.0</width>
			</LineStyle>
		</Style>
		<Style id="branch_style12">
			<LineStyle>
				<color>ff2c63fc</color>
				<width>4.0</width>
			</LineStyle>
		</Style>
		<Style id="branch_style12">
			<LineStyle>
				<color>ff2c63fc</color>
				<width>4.0</width>
			</LineStyle>
		</Style>
		<Style id="branch_style12">
			<LineStyle>
				<color>ff2c63fc</color>
				<width>4.0</width>
			</LineStyle>
		</Style>
		<Style id="branch_style12">
			<LineStyle>
				<color>ff2c63fc</color>
				<width>4.0</width>
			</LineStyle>
		</Style>
		<Style id="branch_style12">
			<LineStyle>
				<color>ff2c63fc</color>
				<width>4.0</width>
			</LineStyle>
		</Style>
		<Style id="branch_style12">
			<LineStyle>
				<color>ff2c63fc</color>
				<width>4.0</width>
			</LineStyle>
		</Style>
		<Style id="branch_style12">
			<LineStyle>
				<color>ff2c63fc</color>
				<width>4.0</width>
			</LineStyle>
		</Style>
		<Style id="branch_style12">
			<LineStyle>
				<color>ff2c63fc</color>
				<width>4.0</width>
			</LineStyle>
		</Style>
		<Style id="branch_style12">
			<LineStyle>
				<color>ff2c63fc</color>
				<width>4.0</width>
			</LineStyle>
		</Style>
		<Style id="branch_style12">
			<LineStyle>
				<color>ff2c63fc</color>
				<width>4.0</width>
			</LineStyle>
		</Style>
		<Style id="branch_style12">
			<LineStyle>
				<color>ff2c63fc</color>
				<width>4.0</width>
			</LineStyle>
		</Style>
		<Style id="branch_style12">
			<LineStyle>
				<color>ff2c63fc</color>
				<width>4.0</width>
			</LineStyle>
		</Style>
		<Style id="branch_style12">
			<LineStyle>
				<color>ff2c63fc</color>
				<width>4.0</width>
			</LineStyle>
		</Style>
		<Style id="branch_style12">
			<LineStyle>
				<color>ff2c63fc</color>
				<width>4.0</width>
			</LineStyle>
		</Style>
		<Style id="branch_style12">
			<LineStyle>
				<color>ff2c63fc</color>
				<width>4.0</width>
			</LineStyle>
		</Style>
		<Style id="branch_style12">
			<LineStyle>
				<color>ff2c63fc</color>
				<width>4.0</width>
			</LineStyle>
		</Style>
		<Style id="branch_style12">
			<LineStyle>
				<color>ff2c63fc</color>
				<width>4.0</width>
			</LineStyle>
		</Style>
		<Style id="branch_style12">
			<LineStyle>
				<color>ff2c63fc</color>
				<width>4.0</width>
			</LineStyle>
		</Style>
		<Style id="branch_style12">
			<LineStyle>
				<color>ff2c63fc</color>
				<width>4.0</width>
			</LineStyle>
		</Style>
		<Style id="branch_style12">
			<LineStyle>
				<color>ff2c63fc</color>
				<width>4.0</width>
			</LineStyle>
		</Style>
		<Style id="branch_style12">
			<LineStyle>
				<color>ff2c63fc</color>
				<width>4.0</width>
			</LineStyle>
		</Style>
		<Style id="branch_style12">
			<LineStyle>
				<color>ff2c63fc</color>
				<width>4.0</width>
			</LineStyle>
		</Style>
		<Style id="branch_style12">
			<LineStyle>
				<color>ff2c63fc</color>
				<width>4.0</width>
			</LineStyle>
		</Style>
		<Style id="branch_style12">
			<LineStyle>
				<color>ff2c63fc</color>
				<width>4.0</width>
			</LineStyle>
		</Style>
		<Style id="branch_style12">
			<LineStyle>
				<color>ff2c63fc</color>
				<width>4.0</width>
			</LineStyle>
		</Style>
		<Style id="branch_style12">
			<LineStyle>
				<color>ff2c63fc</color>
				<width>4.0</width>
			</LineStyle>
		</Style>
		<Style id="branch_style12">
			<LineStyle>
				<color>ff2c63fc</color>
				<width>4.0</width>
			</LineStyle>
		</Style>
		<Style id="branch_style12">
			<LineStyle>
				<color>ff2c63fc</color>
				<width>4.0</width>
			</LineStyle>
		</Style>
		<Style id="branch_style12">
			<LineStyle>
				<color>ff2c63fc</color>
				<width>4.0</width>
			</LineStyle>
		</Style>
		<Style id="branch_style12">
			<LineStyle>
				<color>ff2c63fc</color>
				<width>4.0</width>
			</LineStyle>
		</Style>
		<Style id="branch_style12">
			<LineStyle>
				<color>ff2c63fc</color>
				<width>4.0</width>
			</LineStyle>
		</Style>
		<Style id="branch_style12">
			<LineStyle>
				<color>ff2c63fc</color>
				<width>4.0</width>
			</LineStyle>
		</Style>
		<Style id="branch_style12">
			<LineStyle>
				<color>ff2c63fc</color>
				<width>4.0</width>
			</LineStyle>
		</Style>
		<Style id="branch_style12">
			<LineStyle>
				<color>ff2c63fc</color>
				<width>4.0</width>
			</LineStyle>
		</Style>
		<Style id="branch_style12">
			<LineStyle>
				<color>ff2c63fc</color>
				<width>4.0</width>
			</LineStyle>
		</Style>
		<Style id="branch_style12">
			<LineStyle>
				<color>ff2c63fc</color>
				<width>4.0</width>
			</LineStyle>
		</Style>
		<Style id="branch_style12">
			<LineStyle>
				<color>ff2c63fc</color>
				<width>4.0</width>
			</LineStyle>
		</Style>
		<Style id="branch_style12">
			<LineStyle>
				<color>ff2c63fc</color>
				<width>4.0</width>
			</LineStyle>
		</Style>
		<Style id="branch_style12">
			<LineStyle>
				<color>ff2c63fc</color>
				<width>4.0</width>
			</LineStyle>
		</Style>
		<Style id="branch_style12">
			<LineStyle>
				<color>ff2c63fc</color>
				<width>4.0</width>
			</LineStyle>
		</Style>
		<Style id="branch_style12">
			<LineStyle>
				<color>ff2c63fc</color>
				<width>4.0</width>
			</LineStyle>
		</Style>
		<Style id="branch_style12">
			<LineStyle>
				<color>ff2c63fc</color>
				<width>4.0</width>
			</LineStyle>
		</Style>
		<Style id="branch_style12">
			<LineStyle>
				<color>ff2c63fc</color>
				<width>4.0</width>
			</LineStyle>
		</Style>
		<Style id="branch_style12">
			<LineStyle>
				<color>ff2c63fc</color>
				<width>4.0</width>
			</LineStyle>
		</Style>
		<Style id="branch_style12">
			<LineStyle>
				<color>ff2c63fc</color>
				<width>4.0</width>
			</LineStyle>
		</Style>
		<Style id="branch_style12">
			<LineStyle>
				<color>ff2c63fc</color>
				<width>4.0</width>
			</LineStyle>
		</Style>
		<Style id="branch_style12">
			<LineStyle>
				<color>ff2c63fc</color>
				<width>4.0</width>
			</LineStyle>
		</Style>
		<Style id="branch_style12">
			<LineStyle>
				<color>ff2c63fc</color>
				<width>4.0</width>
			</LineStyle>
		</Style>
		<Style id="branch_style12">
			<LineStyle>
				<color>ff2c63fc</color>
				<width>4.0</width>
			</LineStyle>
		</Style>
		<Style id="branch_style12">
			<LineStyle>
				<color>ff2c63fc</color>
				<width>4.0</width>
			</LineStyle>
		</Style>
		<Style id="branch_style13">
			<LineStyle>
				<color>ff2e43fd</color>
				<width>4.0</width>
			</LineStyle>
		</Style>
		<Style id="branch_style13">
			<LineStyle>
				<color>ff2e43fd</color>
				<width>4.0</width>
			</LineStyle>
		</Style>
		<Style id="branch_style13">
			<LineStyle>
				<color>ff2e43fd</color>
				<width>4.0</width>
			</LineStyle>
		</Style>
		<Style id="branch_style13">
			<LineStyle>
				<color>ff2e43fd</color>
				<width>4.0</width>
			</LineStyle>
		</Style>
		<Style id="branch_style13">
			<LineStyle>
				<color>ff2e43fd</color>
				<width>4.0</width>
			</LineStyle>
		</Style>
		<Style id="branch_style13">
			<LineStyle>
				<color>ff2e43fd</color>
				<width>4.0</width>
			</LineStyle>
		</Style>
		<Style id="branch_style13">
			<LineStyle>
				<color>ff2e43fd</color>
				<width>4.0</width>
			</LineStyle>
		</Style>
		<Style id="branch_style13">
			<LineStyle>
				<color>ff2e43fd</color>
				<width>4.0</width>
			</LineStyle>
		</Style>
		<Style id="branch_style13">
			<LineStyle>
				<color>ff2e43fd</color>
				<width>4.0</width>
			</LineStyle>
		</Style>
		<Style id="branch_style13">
			<LineStyle>
				<color>ff2e43fd</color>
				<width>4.0</width>
			</LineStyle>
		</Style>
		<Style id="branch_style13">
			<LineStyle>
				<color>ff2e43fd</color>
				<width>4.0</width>
			</LineStyle>
		</Style>
		<Style id="branch_style13">
			<LineStyle>
				<color>ff2e43fd</color>
				<width>4.0</width>
			</LineStyle>
		</Style>
		<Style id="branch_style13">
			<LineStyle>
				<color>ff2e43fd</color>
				<width>4.0</width>
			</LineStyle>
		</Style>
		<Style id="branch_style13">
			<LineStyle>
				<color>ff2e43fd</color>
				<width>4.0</width>
			</LineStyle>
		</Style>
		<Style id="branch_style13">
			<LineStyle>
				<color>ff2e43fd</color>
				<width>4.0</width>
			</LineStyle>
		</Style>
		<Style id="branch_style13">
			<LineStyle>
				<color>ff2e43fd</color>
				<width>4.0</width>
			</LineStyle>
		</Style>
		<Style id="branch_style13">
			<LineStyle>
				<color>ff2e43fd</color>
				<width>4.0</width>
			</LineStyle>
		</Style>
		<Style id="branch_style13">
			<LineStyle>
				<color>ff2e43fd</color>
				<width>4.0</width>
			</LineStyle>
		</Style>
		<Style id="branch_style13">
			<LineStyle>
				<color>ff2e43fd</color>
				<width>4.0</width>
			</LineStyle>
		</Style>
		<Style id="branch_style13">
			<LineStyle>
				<color>ff2e43fd</color>
				<width>4.0</width>
			</LineStyle>
		</Style>
		<Style id="branch_style13">
			<LineStyle>
				<color>ff2e43fd</color>
				<width>4.0</width>
			</LineStyle>
		</Style>
		<Style id="branch_style13">
			<LineStyle>
				<color>ff2e43fd</color>
				<width>4.0</width>
			</LineStyle>
		</Style>
		<Style id="branch_style13">
			<LineStyle>
				<color>ff2e43fd</color>
				<width>4.0</width>
			</LineStyle>
		</Style>
		<Style id="branch_style13">
			<LineStyle>
				<color>ff2e43fd</color>
				<width>4.0</width>
			</LineStyle>
		</Style>
		<Style id="branch_style13">
			<LineStyle>
				<color>ff2e43fd</color>
				<width>4.0</width>
			</LineStyle>
		</Style>
		<Style id="branch_style13">
			<LineStyle>
				<color>ff2e43fd</color>
				<width>4.0</width>
			</LineStyle>
		</Style>
		<Style id="branch_style13">
			<LineStyle>
				<color>ff2e43fd</color>
				<width>4.0</width>
			</LineStyle>
		</Style>
		<Style id="branch_style13">
			<LineStyle>
				<color>ff2e43fd</color>
				<width>4.0</width>
			</LineStyle>
		</Style>
		<Style id="branch_style13">
			<LineStyle>
				<color>ff2e43fd</color>
				<width>4.0</width>
			</LineStyle>
		</Style>
		<Style id="branch_style13">
			<LineStyle>
				<color>ff2e43fd</color>
				<width>4.0</width>
			</LineStyle>
		</Style>
		<Style id="branch_style13">
			<LineStyle>
				<color>ff2e43fd</color>
				<width>4.0</width>
			</LineStyle>
		</Style>
		<Style id="branch_style13">
			<LineStyle>
				<color>ff2e43fd</color>
				<width>4.0</width>
			</LineStyle>
		</Style>
		<Style id="branch_style13">
			<LineStyle>
				<color>ff2e43fd</color>
				<width>4.0</width>
			</LineStyle>
		</Style>
		<Style id="branch_style13">
			<LineStyle>
				<color>ff2e43fd</color>
				<width>4.0</width>
			</LineStyle>
		</Style>
		<Style id="branch_style13">
			<LineStyle>
				<color>ff2e43fd</color>
				<width>4.0</width>
			</LineStyle>
		</Style>
		<Style id="branch_style13">
			<LineStyle>
				<color>ff2e43fd</color>
				<width>4.0</width>
			</LineStyle>
		</Style>
		<Style id="branch_style13">
			<LineStyle>
				<color>ff2e43fd</color>
				<width>4.0</width>
			</LineStyle>
		</Style>
		<Style id="branch_style13">
			<LineStyle>
				<color>ff2e43fd</color>
				<width>4.0</width>
			</LineStyle>
		</Style>
		<Style id="branch_style13">
			<LineStyle>
				<color>ff2e43fd</color>
				<width>4.0</width>
			</LineStyle>
		</Style>
		<Style id="branch_style13">
			<LineStyle>
				<color>ff2e43fd</color>
				<width>4.0</width>
			</LineStyle>
		</Style>
		<Style id="branch_style13">
			<LineStyle>
				<color>ff2e43fd</color>
				<width>4.0</width>
			</LineStyle>
		</Style>
		<Style id="branch_style13">
			<LineStyle>
				<color>ff2e43fd</color>
				<width>4.0</width>
			</LineStyle>
		</Style>
		<Style id="branch_style13">
			<LineStyle>
				<color>ff2e43fd</color>
				<width>4.0</width>
			</LineStyle>
		</Style>
		<Style id="branch_style13">
			<LineStyle>
				<color>ff2e43fd</color>
				<width>4.0</width>
			</LineStyle>
		</Style>
		<Style id="branch_style13">
			<LineStyle>
				<color>ff2e43fd</color>
				<width>4.0</width>
			</LineStyle>
		</Style>
		<Style id="branch_style13">
			<LineStyle>
				<color>ff2e43fd</color>
				<width>4.0</width>
			</LineStyle>
		</Style>
		<Style id="branch_style13">
			<LineStyle>
				<color>ff2e43fd</color>
				<width>4.0</width>
			</LineStyle>
		</Style>
		<Style id="branch_style13">
			<LineStyle>
				<color>ff2e43fd</color>
				<width>4.0</width>
			</LineStyle>
		</Style>
		<Style id="branch_style13">
			<LineStyle>
				<color>ff2e43fd</color>
				<width>4.0</width>
			</LineStyle>
		</Style>
		<Style id="branch_style13">
			<LineStyle>
				<color>ff2e43fd</color>
				<width>4.0</width>
			</LineStyle>
		</Style>
		<Style id="branch_style13">
			<LineStyle>
				<color>ff2e43fd</color>
				<width>4.0</width>
			</LineStyle>
		</Style>
		<Style id="branch_style13">
			<LineStyle>
				<color>ff2e43fd</color>
				<width>4.0</width>
			</LineStyle>
		</Style>
		<Style id="branch_style13">
			<LineStyle>
				<color>ff2e43fd</color>
				<width>4.0</width>
			</LineStyle>
		</Style>
		<Style id="branch_style13">
			<LineStyle>
				<color>ff2e43fd</color>
				<width>4.0</width>
			</LineStyle>
		</Style>
		<Style id="branch_style13">
			<LineStyle>
				<color>ff2e43fd</color>
				<width>4.0</width>
			</LineStyle>
		</Style>
		<Style id="branch_style13">
			<LineStyle>
				<color>ff2e43fd</color>
				<width>4.0</width>
			</LineStyle>
		</Style>
		<Style id="branch_style13">
			<LineStyle>
				<color>ff2e43fd</color>
				<width>4.0</width>
			</LineStyle>
		</Style>
		<Style id="branch_style13">
			<LineStyle>
				<color>ff2e43fd</color>
				<width>4.0</width>
			</LineStyle>
		</Style>
		<Style id="branch_style13">
			<LineStyle>
				<color>ff2e43fd</color>
				<width>4.0</width>
			</LineStyle>
		</Style>
		<Style id="branch_style13">
			<LineStyle>
				<color>ff2e43fd</color>
				<width>4.0</width>
			</LineStyle>
		</Style>
		<Style id="branch_style13">
			<LineStyle>
				<color>ff2e43fd</color>
				<width>4.0</width>
			</LineStyle>
		</Style>
		<Style id="branch_style13">
			<LineStyle>
				<color>ff2e43fd</color>
				<width>4.0</width>
			</LineStyle>
		</Style>
		<Style id="branch_style13">
			<LineStyle>
				<color>ff2e43fd</color>
				<width>4.0</width>
			</LineStyle>
		</Style>
		<Style id="branch_style13">
			<LineStyle>
				<color>ff2e43fd</color>
				<width>4.0</width>
			</LineStyle>
		</Style>
		<Style id="branch_style13">
			<LineStyle>
				<color>ff2e43fd</color>
				<width>4.0</width>
			</LineStyle>
		</Style>
		<Style id="branch_style13">
			<LineStyle>
				<color>ff2e43fd</color>
				<width>4.0</width>
			</LineStyle>
		</Style>
		<Style id="branch_style13">
			<LineStyle>
				<color>ff2e43fd</color>
				<width>4.0</width>
			</LineStyle>
		</Style>
		<Style id="branch_style13">
			<LineStyle>
				<color>ff2e43fd</color>
				<width>4.0</width>
			</LineStyle>
		</Style>
		<Style id="branch_style13">
			<LineStyle>
				<color>ff2e43fd</color>
				<width>4.0</width>
			</LineStyle>
		</Style>
		<Style id="branch_style13">
			<LineStyle>
				<color>ff2e43fd</color>
				<width>4.0</width>
			</LineStyle>
		</Style>
		<Style id="branch_style13">
			<LineStyle>
				<color>ff2e43fd</color>
				<width>4.0</width>
			</LineStyle>
		</Style>
		<Style id="branch_style13">
			<LineStyle>
				<color>ff2e43fd</color>
				<width>4.0</width>
			</LineStyle>
		</Style>
		<Style id="branch_style13">
			<LineStyle>
				<color>ff2e43fd</color>
				<width>4.0</width>
			</LineStyle>
		</Style>
		<Style id="branch_style13">
			<LineStyle>
				<color>ff2e43fd</color>
				<width>4.0</width>
			</LineStyle>
		</Style>
		<Style id="branch_style13">
			<LineStyle>
				<color>ff2e43fd</color>
				<width>4.0</width>
			</LineStyle>
		</Style>
		<Style id="branch_style13">
			<LineStyle>
				<color>ff2e43fd</color>
				<width>4.0</width>
			</LineStyle>
		</Style>
		<Style id="branch_style13">
			<LineStyle>
				<color>ff2e43fd</color>
				<width>4.0</width>
			</LineStyle>
		</Style>
		<Style id="branch_style13">
			<LineStyle>
				<color>ff2e43fd</color>
				<width>4.0</width>
			</LineStyle>
		</Style>
		<Style id="branch_style13">
			<LineStyle>
				<color>ff2e43fd</color>
				<width>4.0</width>
			</LineStyle>
		</Style>
		<Style id="branch_style13">
			<LineStyle>
				<color>ff2e43fd</color>
				<width>4.0</width>
			</LineStyle>
		</Style>
		<Style id="branch_style13">
			<LineStyle>
				<color>ff2e43fd</color>
				<width>4.0</width>
			</LineStyle>
		</Style>
		<Style id="branch_style13">
			<LineStyle>
				<color>ff2e43fd</color>
				<width>4.0</width>
			</LineStyle>
		</Style>
		<Style id="branch_style13">
			<LineStyle>
				<color>ff2e43fd</color>
				<width>4.0</width>
			</LineStyle>
		</Style>
		<Style id="branch_style13">
			<LineStyle>
				<color>ff2e43fd</color>
				<width>4.0</width>
			</LineStyle>
		</Style>
		<Style id="branch_style13">
			<LineStyle>
				<color>ff2e43fd</color>
				<width>4.0</width>
			</LineStyle>
		</Style>
		<Style id="branch_style13">
			<LineStyle>
				<color>ff2e43fd</color>
				<width>4.0</width>
			</LineStyle>
		</Style>
		<Style id="branch_style13">
			<LineStyle>
				<color>ff2e43fd</color>
				<width>4.0</width>
			</LineStyle>
		</Style>
		<Style id="branch_style13">
			<LineStyle>
				<color>ff2e43fd</color>
				<width>4.0</width>
			</LineStyle>
		</Style>
		<Style id="branch_style13">
			<LineStyle>
				<color>ff2e43fd</color>
				<width>4.0</width>
			</LineStyle>
		</Style>
		<Style id="branch_style13">
			<LineStyle>
				<color>ff2e43fd</color>
				<width>4.0</width>
			</LineStyle>
		</Style>
		<Style id="branch_style13">
			<LineStyle>
				<color>ff2e43fd</color>
				<width>4.0</width>
			</LineStyle>
		</Style>
		<Style id="branch_style13">
			<LineStyle>
				<color>ff2e43fd</color>
				<width>4.0</width>
			</LineStyle>
		</Style>
		<Style id="branch_style13">
			<LineStyle>
				<color>ff2e43fd</color>
				<width>4.0</width>
			</LineStyle>
		</Style>
		<Style id="branch_style13">
			<LineStyle>
				<color>ff2e43fd</color>
				<width>4.0</width>
			</LineStyle>
		</Style>
		<Style id="branch_style13">
			<LineStyle>
				<color>ff2e43fd</color>
				<width>4.0</width>
			</LineStyle>
		</Style>
		<Style id="branch_style13">
			<LineStyle>
				<color>ff2e43fd</color>
				<width>4.0</width>
			</LineStyle>
		</Style>
		<Style id="branch_style13">
			<LineStyle>
				<color>ff2e43fd</color>
				<width>4.0</width>
			</LineStyle>
		</Style>
		<Style id="branch_style13">
			<LineStyle>
				<color>ff2e43fd</color>
				<width>4.0</width>
			</LineStyle>
		</Style>
		<Style id="branch_style13">
			<LineStyle>
				<color>ff2e43fd</color>
				<width>4.0</width>
			</LineStyle>
		</Style>
		<Style id="branch_style13">
			<LineStyle>
				<color>ff2e43fd</color>
				<width>4.0</width>
			</LineStyle>
		</Style>
		<Style id="branch_style14">
			<LineStyle>
				<color>ff28a5fb</color>
				<width>4.0</width>
			</LineStyle>
		</Style>
		<Style id="branch_style14">
			<LineStyle>
				<color>ff28a5fb</color>
				<width>4.0</width>
			</LineStyle>
		</Style>
		<Style id="branch_style14">
			<LineStyle>
				<color>ff28a5fb</color>
				<width>4.0</width>
			</LineStyle>
		</Style>
		<Style id="branch_style14">
			<LineStyle>
				<color>ff28a5fb</color>
				<width>4.0</width>
			</LineStyle>
		</Style>
		<Style id="branch_style14">
			<LineStyle>
				<color>ff28a5fb</color>
				<width>4.0</width>
			</LineStyle>
		</Style>
		<Style id="branch_style14">
			<LineStyle>
				<color>ff28a5fb</color>
				<width>4.0</width>
			</LineStyle>
		</Style>
		<Style id="branch_style14">
			<LineStyle>
				<color>ff28a5fb</color>
				<width>4.0</width>
			</LineStyle>
		</Style>
		<Style id="branch_style14">
			<LineStyle>
				<color>ff28a5fb</color>
				<width>4.0</width>
			</LineStyle>
		</Style>
		<Style id="branch_style14">
			<LineStyle>
				<color>ff28a5fb</color>
				<width>4.0</width>
			</LineStyle>
		</Style>
		<Style id="branch_style14">
			<LineStyle>
				<color>ff28a5fb</color>
				<width>4.0</width>
			</LineStyle>
		</Style>
		<Style id="branch_style14">
			<LineStyle>
				<color>ff28a5fb</color>
				<width>4.0</width>
			</LineStyle>
		</Style>
		<Style id="branch_style14">
			<LineStyle>
				<color>ff28a5fb</color>
				<width>4.0</width>
			</LineStyle>
		</Style>
		<Style id="branch_style14">
			<LineStyle>
				<color>ff28a5fb</color>
				<width>4.0</width>
			</LineStyle>
		</Style>
		<Style id="branch_style14">
			<LineStyle>
				<color>ff28a5fb</color>
				<width>4.0</width>
			</LineStyle>
		</Style>
		<Style id="branch_style14">
			<LineStyle>
				<color>ff28a5fb</color>
				<width>4.0</width>
			</LineStyle>
		</Style>
		<Style id="branch_style14">
			<LineStyle>
				<color>ff28a5fb</color>
				<width>4.0</width>
			</LineStyle>
		</Style>
		<Style id="branch_style14">
			<LineStyle>
				<color>ff28a5fb</color>
				<width>4.0</width>
			</LineStyle>
		</Style>
		<Style id="branch_style14">
			<LineStyle>
				<color>ff28a5fb</color>
				<width>4.0</width>
			</LineStyle>
		</Style>
		<Style id="branch_style14">
			<LineStyle>
				<color>ff28a5fb</color>
				<width>4.0</width>
			</LineStyle>
		</Style>
		<Style id="branch_style14">
			<LineStyle>
				<color>ff28a5fb</color>
				<width>4.0</width>
			</LineStyle>
		</Style>
		<Style id="branch_style14">
			<LineStyle>
				<color>ff28a5fb</color>
				<width>4.0</width>
			</LineStyle>
		</Style>
		<Style id="branch_style14">
			<LineStyle>
				<color>ff28a5fb</color>
				<width>4.0</width>
			</LineStyle>
		</Style>
		<Style id="branch_style14">
			<LineStyle>
				<color>ff28a5fb</color>
				<width>4.0</width>
			</LineStyle>
		</Style>
		<Style id="branch_style14">
			<LineStyle>
				<color>ff28a5fb</color>
				<width>4.0</width>
			</LineStyle>
		</Style>
		<Style id="branch_style14">
			<LineStyle>
				<color>ff28a5fb</color>
				<width>4.0</width>
			</LineStyle>
		</Style>
		<Style id="branch_style14">
			<LineStyle>
				<color>ff28a5fb</color>
				<width>4.0</width>
			</LineStyle>
		</Style>
		<Style id="branch_style14">
			<LineStyle>
				<color>ff28a5fb</color>
				<width>4.0</width>
			</LineStyle>
		</Style>
		<Style id="branch_style14">
			<LineStyle>
				<color>ff28a5fb</color>
				<width>4.0</width>
			</LineStyle>
		</Style>
		<Style id="branch_style14">
			<LineStyle>
				<color>ff28a5fb</color>
				<width>4.0</width>
			</LineStyle>
		</Style>
		<Style id="branch_style14">
			<LineStyle>
				<color>ff28a5fb</color>
				<width>4.0</width>
			</LineStyle>
		</Style>
		<Style id="branch_style14">
			<LineStyle>
				<color>ff28a5fb</color>
				<width>4.0</width>
			</LineStyle>
		</Style>
		<Style id="branch_style14">
			<LineStyle>
				<color>ff28a5fb</color>
				<width>4.0</width>
			</LineStyle>
		</Style>
		<Style id="branch_style14">
			<LineStyle>
				<color>ff28a5fb</color>
				<width>4.0</width>
			</LineStyle>
		</Style>
		<Style id="branch_style14">
			<LineStyle>
				<color>ff28a5fb</color>
				<width>4.0</width>
			</LineStyle>
		</Style>
		<Style id="branch_style14">
			<LineStyle>
				<color>ff28a5fb</color>
				<width>4.0</width>
			</LineStyle>
		</Style>
		<Style id="branch_style14">
			<LineStyle>
				<color>ff28a5fb</color>
				<width>4.0</width>
			</LineStyle>
		</Style>
		<Style id="branch_style14">
			<LineStyle>
				<color>ff28a5fb</color>
				<width>4.0</width>
			</LineStyle>
		</Style>
		<Style id="branch_style14">
			<LineStyle>
				<color>ff28a5fb</color>
				<width>4.0</width>
			</LineStyle>
		</Style>
		<Style id="branch_style14">
			<LineStyle>
				<color>ff28a5fb</color>
				<width>4.0</width>
			</LineStyle>
		</Style>
		<Style id="branch_style14">
			<LineStyle>
				<color>ff28a5fb</color>
				<width>4.0</width>
			</LineStyle>
		</Style>
		<Style id="branch_style14">
			<LineStyle>
				<color>ff28a5fb</color>
				<width>4.0</width>
			</LineStyle>
		</Style>
		<Style id="branch_style14">
			<LineStyle>
				<color>ff28a5fb</color>
				<width>4.0</width>
			</LineStyle>
		</Style>
		<Style id="branch_style14">
			<LineStyle>
				<color>ff28a5fb</color>
				<width>4.0</width>
			</LineStyle>
		</Style>
		<Style id="branch_style14">
			<LineStyle>
				<color>ff28a5fb</color>
				<width>4.0</width>
			</LineStyle>
		</Style>
		<Style id="branch_style14">
			<LineStyle>
				<color>ff28a5fb</color>
				<width>4.0</width>
			</LineStyle>
		</Style>
		<Style id="branch_style14">
			<LineStyle>
				<color>ff28a5fb</color>
				<width>4.0</width>
			</LineStyle>
		</Style>
		<Style id="branch_style14">
			<LineStyle>
				<color>ff28a5fb</color>
				<width>4.0</width>
			</LineStyle>
		</Style>
		<Style id="branch_style14">
			<LineStyle>
				<color>ff28a5fb</color>
				<width>4.0</width>
			</LineStyle>
		</Style>
		<Style id="branch_style14">
			<LineStyle>
				<color>ff28a5fb</color>
				<width>4.0</width>
			</LineStyle>
		</Style>
		<Style id="branch_style14">
			<LineStyle>
				<color>ff28a5fb</color>
				<width>4.0</width>
			</LineStyle>
		</Style>
		<Style id="branch_style14">
			<LineStyle>
				<color>ff28a5fb</color>
				<width>4.0</width>
			</LineStyle>
		</Style>
		<Style id="branch_style14">
			<LineStyle>
				<color>ff28a5fb</color>
				<width>4.0</width>
			</LineStyle>
		</Style>
		<Style id="branch_style14">
			<LineStyle>
				<color>ff28a5fb</color>
				<width>4.0</width>
			</LineStyle>
		</Style>
		<Style id="branch_style14">
			<LineStyle>
				<color>ff28a5fb</color>
				<width>4.0</width>
			</LineStyle>
		</Style>
		<Style id="branch_style14">
			<LineStyle>
				<color>ff28a5fb</color>
				<width>4.0</width>
			</LineStyle>
		</Style>
		<Style id="branch_style14">
			<LineStyle>
				<color>ff28a5fb</color>
				<width>4.0</width>
			</LineStyle>
		</Style>
		<Style id="branch_style14">
			<LineStyle>
				<color>ff28a5fb</color>
				<width>4.0</width>
			</LineStyle>
		</Style>
		<Style id="branch_style14">
			<LineStyle>
				<color>ff28a5fb</color>
				<width>4.0</width>
			</LineStyle>
		</Style>
		<Style id="branch_style14">
			<LineStyle>
				<color>ff28a5fb</color>
				<width>4.0</width>
			</LineStyle>
		</Style>
		<Style id="branch_style14">
			<LineStyle>
				<color>ff28a5fb</color>
				<width>4.0</width>
			</LineStyle>
		</Style>
		<Style id="branch_style14">
			<LineStyle>
				<color>ff28a5fb</color>
				<width>4.0</width>
			</LineStyle>
		</Style>
		<Style id="branch_style14">
			<LineStyle>
				<color>ff28a5fb</color>
				<width>4.0</width>
			</LineStyle>
		</Style>
		<Style id="branch_style14">
			<LineStyle>
				<color>ff28a5fb</color>
				<width>4.0</width>
			</LineStyle>
		</Style>
		<Style id="branch_style14">
			<LineStyle>
				<color>ff28a5fb</color>
				<width>4.0</width>
			</LineStyle>
		</Style>
		<Style id="branch_style14">
			<LineStyle>
				<color>ff28a5fb</color>
				<width>4.0</width>
			</LineStyle>
		</Style>
		<Style id="branch_style14">
			<LineStyle>
				<color>ff28a5fb</color>
				<width>4.0</width>
			</LineStyle>
		</Style>
		<Style id="branch_style14">
			<LineStyle>
				<color>ff28a5fb</color>
				<width>4.0</width>
			</LineStyle>
		</Style>
		<Style id="branch_style14">
			<LineStyle>
				<color>ff28a5fb</color>
				<width>4.0</width>
			</LineStyle>
		</Style>
		<Style id="branch_style14">
			<LineStyle>
				<color>ff28a5fb</color>
				<width>4.0</width>
			</LineStyle>
		</Style>
		<Style id="branch_style14">
			<LineStyle>
				<color>ff28a5fb</color>
				<width>4.0</width>
			</LineStyle>
		</Style>
		<Style id="branch_style14">
			<LineStyle>
				<color>ff28a5fb</color>
				<width>4.0</width>
			</LineStyle>
		</Style>
		<Style id="branch_style14">
			<LineStyle>
				<color>ff28a5fb</color>
				<width>4.0</width>
			</LineStyle>
		</Style>
		<Style id="branch_style14">
			<LineStyle>
				<color>ff28a5fb</color>
				<width>4.0</width>
			</LineStyle>
		</Style>
		<Style id="branch_style14">
			<LineStyle>
				<color>ff28a5fb</color>
				<width>4.0</width>
			</LineStyle>
		</Style>
		<Style id="branch_style14">
			<LineStyle>
				<color>ff28a5fb</color>
				<width>4.0</width>
			</LineStyle>
		</Style>
		<Style id="branch_style14">
			<LineStyle>
				<color>ff28a5fb</color>
				<width>4.0</width>
			</LineStyle>
		</Style>
		<Style id="branch_style14">
			<LineStyle>
				<color>ff28a5fb</color>
				<width>4.0</width>
			</LineStyle>
		</Style>
		<Style id="branch_style14">
			<LineStyle>
				<color>ff28a5fb</color>
				<width>4.0</width>
			</LineStyle>
		</Style>
		<Style id="branch_style14">
			<LineStyle>
				<color>ff28a5fb</color>
				<width>4.0</width>
			</LineStyle>
		</Style>
		<Style id="branch_style14">
			<LineStyle>
				<color>ff28a5fb</color>
				<width>4.0</width>
			</LineStyle>
		</Style>
		<Style id="branch_style14">
			<LineStyle>
				<color>ff28a5fb</color>
				<width>4.0</width>
			</LineStyle>
		</Style>
		<Style id="branch_style14">
			<LineStyle>
				<color>ff28a5fb</color>
				<width>4.0</width>
			</LineStyle>
		</Style>
		<Style id="branch_style14">
			<LineStyle>
				<color>ff28a5fb</color>
				<width>4.0</width>
			</LineStyle>
		</Style>
		<Style id="branch_style14">
			<LineStyle>
				<color>ff28a5fb</color>
				<width>4.0</width>
			</LineStyle>
		</Style>
		<Style id="branch_style14">
			<LineStyle>
				<color>ff28a5fb</color>
				<width>4.0</width>
			</LineStyle>
		</Style>
		<Style id="branch_style14">
			<LineStyle>
				<color>ff28a5fb</color>
				<width>4.0</width>
			</LineStyle>
		</Style>
		<Style id="branch_style14">
			<LineStyle>
				<color>ff28a5fb</color>
				<width>4.0</width>
			</LineStyle>
		</Style>
		<Style id="branch_style14">
			<LineStyle>
				<color>ff28a5fb</color>
				<width>4.0</width>
			</LineStyle>
		</Style>
		<Style id="branch_style14">
			<LineStyle>
				<color>ff28a5fb</color>
				<width>4.0</width>
			</LineStyle>
		</Style>
		<Style id="branch_style14">
			<LineStyle>
				<color>ff28a5fb</color>
				<width>4.0</width>
			</LineStyle>
		</Style>
		<Style id="branch_style14">
			<LineStyle>
				<color>ff28a5fb</color>
				<width>4.0</width>
			</LineStyle>
		</Style>
		<Style id="branch_style14">
			<LineStyle>
				<color>ff28a5fb</color>
				<width>4.0</width>
			</LineStyle>
		</Style>
		<Style id="branch_style14">
			<LineStyle>
				<color>ff28a5fb</color>
				<width>4.0</width>
			</LineStyle>
		</Style>
		<Style id="branch_style14">
			<LineStyle>
				<color>ff28a5fb</color>
				<width>4.0</width>
			</LineStyle>
		</Style>
		<Style id="branch_style14">
			<LineStyle>
				<color>ff28a5fb</color>
				<width>4.0</width>
			</LineStyle>
		</Style>
		<Style id="branch_style14">
			<LineStyle>
				<color>ff28a5fb</color>
				<width>4.0</width>
			</LineStyle>
		</Style>
		<Style id="branch_style14">
			<LineStyle>
				<color>ff28a5fb</color>
				<width>4.0</width>
			</LineStyle>
		</Style>
		<Style id="branch_style14">
			<LineStyle>
				<color>ff28a5fb</color>
				<width>4.0</width>
			</LineStyle>
		</Style>
		<Style id="branch_style14">
			<LineStyle>
				<color>ff28a5fb</color>
				<width>4.0</width>
			</LineStyle>
		</Style>
		<Style id="branch_style14">
			<LineStyle>
				<color>ff28a5fb</color>
				<width>4.0</width>
			</LineStyle>
		</Style>
		<Style id="branch_style15">
			<LineStyle>
				<color>ff25dafa</color>
				<width>4.0</width>
			</LineStyle>
		</Style>
		<Style id="branch_style15">
			<LineStyle>
				<color>ff25dafa</color>
				<width>4.0</width>
			</LineStyle>
		</Style>
		<Style id="branch_style15">
			<LineStyle>
				<color>ff25dafa</color>
				<width>4.0</width>
			</LineStyle>
		</Style>
		<Style id="branch_style15">
			<LineStyle>
				<color>ff25dafa</color>
				<width>4.0</width>
			</LineStyle>
		</Style>
		<Style id="branch_style15">
			<LineStyle>
				<color>ff25dafa</color>
				<width>4.0</width>
			</LineStyle>
		</Style>
		<Style id="branch_style15">
			<LineStyle>
				<color>ff25dafa</color>
				<width>4.0</width>
			</LineStyle>
		</Style>
		<Style id="branch_style15">
			<LineStyle>
				<color>ff25dafa</color>
				<width>4.0</width>
			</LineStyle>
		</Style>
		<Style id="branch_style15">
			<LineStyle>
				<color>ff25dafa</color>
				<width>4.0</width>
			</LineStyle>
		</Style>
		<Style id="branch_style15">
			<LineStyle>
				<color>ff25dafa</color>
				<width>4.0</width>
			</LineStyle>
		</Style>
		<Style id="branch_style15">
			<LineStyle>
				<color>ff25dafa</color>
				<width>4.0</width>
			</LineStyle>
		</Style>
		<Style id="branch_style15">
			<LineStyle>
				<color>ff25dafa</color>
				<width>4.0</width>
			</LineStyle>
		</Style>
		<Style id="branch_style15">
			<LineStyle>
				<color>ff25dafa</color>
				<width>4.0</width>
			</LineStyle>
		</Style>
		<Style id="branch_style15">
			<LineStyle>
				<color>ff25dafa</color>
				<width>4.0</width>
			</LineStyle>
		</Style>
		<Style id="branch_style15">
			<LineStyle>
				<color>ff25dafa</color>
				<width>4.0</width>
			</LineStyle>
		</Style>
		<Style id="branch_style15">
			<LineStyle>
				<color>ff25dafa</color>
				<width>4.0</width>
			</LineStyle>
		</Style>
		<Style id="branch_style15">
			<LineStyle>
				<color>ff25dafa</color>
				<width>4.0</width>
			</LineStyle>
		</Style>
		<Style id="branch_style15">
			<LineStyle>
				<color>ff25dafa</color>
				<width>4.0</width>
			</LineStyle>
		</Style>
		<Style id="branch_style15">
			<LineStyle>
				<color>ff25dafa</color>
				<width>4.0</width>
			</LineStyle>
		</Style>
		<Style id="branch_style15">
			<LineStyle>
				<color>ff25dafa</color>
				<width>4.0</width>
			</LineStyle>
		</Style>
		<Style id="branch_style15">
			<LineStyle>
				<color>ff25dafa</color>
				<width>4.0</width>
			</LineStyle>
		</Style>
		<Style id="branch_style15">
			<LineStyle>
				<color>ff25dafa</color>
				<width>4.0</width>
			</LineStyle>
		</Style>
		<Style id="branch_style15">
			<LineStyle>
				<color>ff25dafa</color>
				<width>4.0</width>
			</LineStyle>
		</Style>
		<Style id="branch_style15">
			<LineStyle>
				<color>ff25dafa</color>
				<width>4.0</width>
			</LineStyle>
		</Style>
		<Style id="branch_style15">
			<LineStyle>
				<color>ff25dafa</color>
				<width>4.0</width>
			</LineStyle>
		</Style>
		<Style id="branch_style15">
			<LineStyle>
				<color>ff25dafa</color>
				<width>4.0</width>
			</LineStyle>
		</Style>
		<Style id="branch_style15">
			<LineStyle>
				<color>ff25dafa</color>
				<width>4.0</width>
			</LineStyle>
		</Style>
		<Style id="branch_style15">
			<LineStyle>
				<color>ff25dafa</color>
				<width>4.0</width>
			</LineStyle>
		</Style>
		<Style id="branch_style15">
			<LineStyle>
				<color>ff25dafa</color>
				<width>4.0</width>
			</LineStyle>
		</Style>
		<Style id="branch_style15">
			<LineStyle>
				<color>ff25dafa</color>
				<width>4.0</width>
			</LineStyle>
		</Style>
		<Style id="branch_style15">
			<LineStyle>
				<color>ff25dafa</color>
				<width>4.0</width>
			</LineStyle>
		</Style>
		<Style id="branch_style15">
			<LineStyle>
				<color>ff25dafa</color>
				<width>4.0</width>
			</LineStyle>
		</Style>
		<Style id="branch_style15">
			<LineStyle>
				<color>ff25dafa</color>
				<width>4.0</width>
			</LineStyle>
		</Style>
		<Style id="branch_style15">
			<LineStyle>
				<color>ff25dafa</color>
				<width>4.0</width>
			</LineStyle>
		</Style>
		<Style id="branch_style15">
			<LineStyle>
				<color>ff25dafa</color>
				<width>4.0</width>
			</LineStyle>
		</Style>
		<Style id="branch_style15">
			<LineStyle>
				<color>ff25dafa</color>
				<width>4.0</width>
			</LineStyle>
		</Style>
		<Style id="branch_style15">
			<LineStyle>
				<color>ff25dafa</color>
				<width>4.0</width>
			</LineStyle>
		</Style>
		<Style id="branch_style15">
			<LineStyle>
				<color>ff25dafa</color>
				<width>4.0</width>
			</LineStyle>
		</Style>
		<Style id="branch_style15">
			<LineStyle>
				<color>ff25dafa</color>
				<width>4.0</width>
			</LineStyle>
		</Style>
		<Style id="branch_style15">
			<LineStyle>
				<color>ff25dafa</color>
				<width>4.0</width>
			</LineStyle>
		</Style>
		<Style id="branch_style15">
			<LineStyle>
				<color>ff25dafa</color>
				<width>4.0</width>
			</LineStyle>
		</Style>
		<Style id="branch_style15">
			<LineStyle>
				<color>ff25dafa</color>
				<width>4.0</width>
			</LineStyle>
		</Style>
		<Style id="branch_style15">
			<LineStyle>
				<color>ff25dafa</color>
				<width>4.0</width>
			</LineStyle>
		</Style>
		<Style id="branch_style15">
			<LineStyle>
				<color>ff25dafa</color>
				<width>4.0</width>
			</LineStyle>
		</Style>
		<Style id="branch_style15">
			<LineStyle>
				<color>ff25dafa</color>
				<width>4.0</width>
			</LineStyle>
		</Style>
		<Style id="branch_style15">
			<LineStyle>
				<color>ff25dafa</color>
				<width>4.0</width>
			</LineStyle>
		</Style>
		<Style id="branch_style15">
			<LineStyle>
				<color>ff25dafa</color>
				<width>4.0</width>
			</LineStyle>
		</Style>
		<Style id="branch_style15">
			<LineStyle>
				<color>ff25dafa</color>
				<width>4.0</width>
			</LineStyle>
		</Style>
		<Style id="branch_style15">
			<LineStyle>
				<color>ff25dafa</color>
				<width>4.0</width>
			</LineStyle>
		</Style>
		<Style id="branch_style15">
			<LineStyle>
				<color>ff25dafa</color>
				<width>4.0</width>
			</LineStyle>
		</Style>
		<Style id="branch_style15">
			<LineStyle>
				<color>ff25dafa</color>
				<width>4.0</width>
			</LineStyle>
		</Style>
		<Style id="branch_style15">
			<LineStyle>
				<color>ff25dafa</color>
				<width>4.0</width>
			</LineStyle>
		</Style>
		<Style id="branch_style15">
			<LineStyle>
				<color>ff25dafa</color>
				<width>4.0</width>
			</LineStyle>
		</Style>
		<Style id="branch_style15">
			<LineStyle>
				<color>ff25dafa</color>
				<width>4.0</width>
			</LineStyle>
		</Style>
		<Style id="branch_style15">
			<LineStyle>
				<color>ff25dafa</color>
				<width>4.0</width>
			</LineStyle>
		</Style>
		<Style id="branch_style15">
			<LineStyle>
				<color>ff25dafa</color>
				<width>4.0</width>
			</LineStyle>
		</Style>
		<Style id="branch_style15">
			<LineStyle>
				<color>ff25dafa</color>
				<width>4.0</width>
			</LineStyle>
		</Style>
		<Style id="branch_style15">
			<LineStyle>
				<color>ff25dafa</color>
				<width>4.0</width>
			</LineStyle>
		</Style>
		<Style id="branch_style15">
			<LineStyle>
				<color>ff25dafa</color>
				<width>4.0</width>
			</LineStyle>
		</Style>
		<Style id="branch_style15">
			<LineStyle>
				<color>ff25dafa</color>
				<width>4.0</width>
			</LineStyle>
		</Style>
		<Style id="branch_style15">
			<LineStyle>
				<color>ff25dafa</color>
				<width>4.0</width>
			</LineStyle>
		</Style>
		<Style id="branch_style15">
			<LineStyle>
				<color>ff25dafa</color>
				<width>4.0</width>
			</LineStyle>
		</Style>
		<Style id="branch_style15">
			<LineStyle>
				<color>ff25dafa</color>
				<width>4.0</width>
			</LineStyle>
		</Style>
		<Style id="branch_style15">
			<LineStyle>
				<color>ff25dafa</color>
				<width>4.0</width>
			</LineStyle>
		</Style>
		<Style id="branch_style15">
			<LineStyle>
				<color>ff25dafa</color>
				<width>4.0</width>
			</LineStyle>
		</Style>
		<Style id="branch_style15">
			<LineStyle>
				<color>ff25dafa</color>
				<width>4.0</width>
			</LineStyle>
		</Style>
		<Style id="branch_style15">
			<LineStyle>
				<color>ff25dafa</color>
				<width>4.0</width>
			</LineStyle>
		</Style>
		<Style id="branch_style15">
			<LineStyle>
				<color>ff25dafa</color>
				<width>4.0</width>
			</LineStyle>
		</Style>
		<Style id="branch_style15">
			<LineStyle>
				<color>ff25dafa</color>
				<width>4.0</width>
			</LineStyle>
		</Style>
		<Style id="branch_style15">
			<LineStyle>
				<color>ff25dafa</color>
				<width>4.0</width>
			</LineStyle>
		</Style>
		<Style id="branch_style15">
			<LineStyle>
				<color>ff25dafa</color>
				<width>4.0</width>
			</LineStyle>
		</Style>
		<Style id="branch_style15">
			<LineStyle>
				<color>ff25dafa</color>
				<width>4.0</width>
			</LineStyle>
		</Style>
		<Style id="branch_style15">
			<LineStyle>
				<color>ff25dafa</color>
				<width>4.0</width>
			</LineStyle>
		</Style>
		<Style id="branch_style15">
			<LineStyle>
				<color>ff25dafa</color>
				<width>4.0</width>
			</LineStyle>
		</Style>
		<Style id="branch_style15">
			<LineStyle>
				<color>ff25dafa</color>
				<width>4.0</width>
			</LineStyle>
		</Style>
		<Style id="branch_style15">
			<LineStyle>
				<color>ff25dafa</color>
				<width>4.0</width>
			</LineStyle>
		</Style>
		<Style id="branch_style15">
			<LineStyle>
				<color>ff25dafa</color>
				<width>4.0</width>
			</LineStyle>
		</Style>
		<Style id="branch_style15">
			<LineStyle>
				<color>ff25dafa</color>
				<width>4.0</width>
			</LineStyle>
		</Style>
		<Style id="branch_style15">
			<LineStyle>
				<color>ff25dafa</color>
				<width>4.0</width>
			</LineStyle>
		</Style>
		<Style id="branch_style15">
			<LineStyle>
				<color>ff25dafa</color>
				<width>4.0</width>
			</LineStyle>
		</Style>
		<Style id="branch_style15">
			<LineStyle>
				<color>ff25dafa</color>
				<width>4.0</width>
			</LineStyle>
		</Style>
		<Style id="branch_style15">
			<LineStyle>
				<color>ff25dafa</color>
				<width>4.0</width>
			</LineStyle>
		</Style>
		<Style id="branch_style15">
			<LineStyle>
				<color>ff25dafa</color>
				<width>4.0</width>
			</LineStyle>
		</Style>
		<Style id="branch_style15">
			<LineStyle>
				<color>ff25dafa</color>
				<width>4.0</width>
			</LineStyle>
		</Style>
		<Style id="branch_style15">
			<LineStyle>
				<color>ff25dafa</color>
				<width>4.0</width>
			</LineStyle>
		</Style>
		<Style id="branch_style15">
			<LineStyle>
				<color>ff25dafa</color>
				<width>4.0</width>
			</LineStyle>
		</Style>
		<Style id="branch_style15">
			<LineStyle>
				<color>ff25dafa</color>
				<width>4.0</width>
			</LineStyle>
		</Style>
		<Style id="branch_style15">
			<LineStyle>
				<color>ff25dafa</color>
				<width>4.0</width>
			</LineStyle>
		</Style>
		<Style id="branch_style15">
			<LineStyle>
				<color>ff25dafa</color>
				<width>4.0</width>
			</LineStyle>
		</Style>
		<Style id="branch_style15">
			<LineStyle>
				<color>ff25dafa</color>
				<width>4.0</width>
			</LineStyle>
		</Style>
		<Style id="branch_style15">
			<LineStyle>
				<color>ff25dafa</color>
				<width>4.0</width>
			</LineStyle>
		</Style>
		<Style id="branch_style15">
			<LineStyle>
				<color>ff25dafa</color>
				<width>4.0</width>
			</LineStyle>
		</Style>
		<Style id="branch_style15">
			<LineStyle>
				<color>ff25dafa</color>
				<width>4.0</width>
			</LineStyle>
		</Style>
		<Style id="branch_style15">
			<LineStyle>
				<color>ff25dafa</color>
				<width>4.0</width>
			</LineStyle>
		</Style>
		<Style id="branch_style15">
			<LineStyle>
				<color>ff25dafa</color>
				<width>4.0</width>
			</LineStyle>
		</Style>
		<Style id="branch_style15">
			<LineStyle>
				<color>ff25dafa</color>
				<width>4.0</width>
			</LineStyle>
		</Style>
		<Style id="branch_style15">
			<LineStyle>
				<color>ff25dafa</color>
				<width>4.0</width>
			</LineStyle>
		</Style>
		<Style id="branch_style15">
			<LineStyle>
				<color>ff25dafa</color>
				<width>4.0</width>
			</LineStyle>
		</Style>
		<Style id="branch_style15">
			<LineStyle>
				<color>ff25dafa</color>
				<width>4.0</width>
			</LineStyle>
		</Style>
		<Style id="branch_style15">
			<LineStyle>
				<color>ff25dafa</color>
				<width>4.0</width>
			</LineStyle>
		</Style>
		<Style id="branch_style15">
			<LineStyle>
				<color>ff25dafa</color>
				<width>4.0</width>
			</LineStyle>
		</Style>
		<Style id="branch_style16">
			<LineStyle>
				<color>ff27bcfa</color>
				<width>4.0</width>
			</LineStyle>
		</Style>
		<Style id="branch_style16">
			<LineStyle>
				<color>ff27bcfa</color>
				<width>4.0</width>
			</LineStyle>
		</Style>
		<Style id="branch_style16">
			<LineStyle>
				<color>ff27bcfa</color>
				<width>4.0</width>
			</LineStyle>
		</Style>
		<Style id="branch_style16">
			<LineStyle>
				<color>ff27bcfa</color>
				<width>4.0</width>
			</LineStyle>
		</Style>
		<Style id="branch_style16">
			<LineStyle>
				<color>ff27bcfa</color>
				<width>4.0</width>
			</LineStyle>
		</Style>
		<Style id="branch_style16">
			<LineStyle>
				<color>ff27bcfa</color>
				<width>4.0</width>
			</LineStyle>
		</Style>
		<Style id="branch_style16">
			<LineStyle>
				<color>ff27bcfa</color>
				<width>4.0</width>
			</LineStyle>
		</Style>
		<Style id="branch_style16">
			<LineStyle>
				<color>ff27bcfa</color>
				<width>4.0</width>
			</LineStyle>
		</Style>
		<Style id="branch_style16">
			<LineStyle>
				<color>ff27bcfa</color>
				<width>4.0</width>
			</LineStyle>
		</Style>
		<Style id="branch_style16">
			<LineStyle>
				<color>ff27bcfa</color>
				<width>4.0</width>
			</LineStyle>
		</Style>
		<Style id="branch_style16">
			<LineStyle>
				<color>ff27bcfa</color>
				<width>4.0</width>
			</LineStyle>
		</Style>
		<Style id="branch_style16">
			<LineStyle>
				<color>ff27bcfa</color>
				<width>4.0</width>
			</LineStyle>
		</Style>
		<Style id="branch_style16">
			<LineStyle>
				<color>ff27bcfa</color>
				<width>4.0</width>
			</LineStyle>
		</Style>
		<Style id="branch_style16">
			<LineStyle>
				<color>ff27bcfa</color>
				<width>4.0</width>
			</LineStyle>
		</Style>
		<Style id="branch_style16">
			<LineStyle>
				<color>ff27bcfa</color>
				<width>4.0</width>
			</LineStyle>
		</Style>
		<Style id="branch_style16">
			<LineStyle>
				<color>ff27bcfa</color>
				<width>4.0</width>
			</LineStyle>
		</Style>
		<Style id="branch_style16">
			<LineStyle>
				<color>ff27bcfa</color>
				<width>4.0</width>
			</LineStyle>
		</Style>
		<Style id="branch_style16">
			<LineStyle>
				<color>ff27bcfa</color>
				<width>4.0</width>
			</LineStyle>
		</Style>
		<Style id="branch_style16">
			<LineStyle>
				<color>ff27bcfa</color>
				<width>4.0</width>
			</LineStyle>
		</Style>
		<Style id="branch_style16">
			<LineStyle>
				<color>ff27bcfa</color>
				<width>4.0</width>
			</LineStyle>
		</Style>
		<Style id="branch_style16">
			<LineStyle>
				<color>ff27bcfa</color>
				<width>4.0</width>
			</LineStyle>
		</Style>
		<Style id="branch_style16">
			<LineStyle>
				<color>ff27bcfa</color>
				<width>4.0</width>
			</LineStyle>
		</Style>
		<Style id="branch_style16">
			<LineStyle>
				<color>ff27bcfa</color>
				<width>4.0</width>
			</LineStyle>
		</Style>
		<Style id="branch_style16">
			<LineStyle>
				<color>ff27bcfa</color>
				<width>4.0</width>
			</LineStyle>
		</Style>
		<Style id="branch_style16">
			<LineStyle>
				<color>ff27bcfa</color>
				<width>4.0</width>
			</LineStyle>
		</Style>
		<Style id="branch_style16">
			<LineStyle>
				<color>ff27bcfa</color>
				<width>4.0</width>
			</LineStyle>
		</Style>
		<Style id="branch_style16">
			<LineStyle>
				<color>ff27bcfa</color>
				<width>4.0</width>
			</LineStyle>
		</Style>
		<Style id="branch_style16">
			<LineStyle>
				<color>ff27bcfa</color>
				<width>4.0</width>
			</LineStyle>
		</Style>
		<Style id="branch_style16">
			<LineStyle>
				<color>ff27bcfa</color>
				<width>4.0</width>
			</LineStyle>
		</Style>
		<Style id="branch_style16">
			<LineStyle>
				<color>ff27bcfa</color>
				<width>4.0</width>
			</LineStyle>
		</Style>
		<Style id="branch_style16">
			<LineStyle>
				<color>ff27bcfa</color>
				<width>4.0</width>
			</LineStyle>
		</Style>
		<Style id="branch_style16">
			<LineStyle>
				<color>ff27bcfa</color>
				<width>4.0</width>
			</LineStyle>
		</Style>
		<Style id="branch_style16">
			<LineStyle>
				<color>ff27bcfa</color>
				<width>4.0</width>
			</LineStyle>
		</Style>
		<Style id="branch_style16">
			<LineStyle>
				<color>ff27bcfa</color>
				<width>4.0</width>
			</LineStyle>
		</Style>
		<Style id="branch_style16">
			<LineStyle>
				<color>ff27bcfa</color>
				<width>4.0</width>
			</LineStyle>
		</Style>
		<Style id="branch_style16">
			<LineStyle>
				<color>ff27bcfa</color>
				<width>4.0</width>
			</LineStyle>
		</Style>
		<Style id="branch_style16">
			<LineStyle>
				<color>ff27bcfa</color>
				<width>4.0</width>
			</LineStyle>
		</Style>
		<Style id="branch_style16">
			<LineStyle>
				<color>ff27bcfa</color>
				<width>4.0</width>
			</LineStyle>
		</Style>
		<Style id="branch_style16">
			<LineStyle>
				<color>ff27bcfa</color>
				<width>4.0</width>
			</LineStyle>
		</Style>
		<Style id="branch_style16">
			<LineStyle>
				<color>ff27bcfa</color>
				<width>4.0</width>
			</LineStyle>
		</Style>
		<Style id="branch_style16">
			<LineStyle>
				<color>ff27bcfa</color>
				<width>4.0</width>
			</LineStyle>
		</Style>
		<Style id="branch_style16">
			<LineStyle>
				<color>ff27bcfa</color>
				<width>4.0</width>
			</LineStyle>
		</Style>
		<Style id="branch_style16">
			<LineStyle>
				<color>ff27bcfa</color>
				<width>4.0</width>
			</LineStyle>
		</Style>
		<Style id="branch_style16">
			<LineStyle>
				<color>ff27bcfa</color>
				<width>4.0</width>
			</LineStyle>
		</Style>
		<Style id="branch_style16">
			<LineStyle>
				<color>ff27bcfa</color>
				<width>4.0</width>
			</LineStyle>
		</Style>
		<Style id="branch_style16">
			<LineStyle>
				<color>ff27bcfa</color>
				<width>4.0</width>
			</LineStyle>
		</Style>
		<Style id="branch_style16">
			<LineStyle>
				<color>ff27bcfa</color>
				<width>4.0</width>
			</LineStyle>
		</Style>
		<Style id="branch_style16">
			<LineStyle>
				<color>ff27bcfa</color>
				<width>4.0</width>
			</LineStyle>
		</Style>
		<Style id="branch_style16">
			<LineStyle>
				<color>ff27bcfa</color>
				<width>4.0</width>
			</LineStyle>
		</Style>
		<Style id="branch_style16">
			<LineStyle>
				<color>ff27bcfa</color>
				<width>4.0</width>
			</LineStyle>
		</Style>
		<Style id="branch_style16">
			<LineStyle>
				<color>ff27bcfa</color>
				<width>4.0</width>
			</LineStyle>
		</Style>
		<Style id="branch_style16">
			<LineStyle>
				<color>ff27bcfa</color>
				<width>4.0</width>
			</LineStyle>
		</Style>
		<Style id="branch_style16">
			<LineStyle>
				<color>ff27bcfa</color>
				<width>4.0</width>
			</LineStyle>
		</Style>
		<Style id="branch_style16">
			<LineStyle>
				<color>ff27bcfa</color>
				<width>4.0</width>
			</LineStyle>
		</Style>
		<Style id="branch_style16">
			<LineStyle>
				<color>ff27bcfa</color>
				<width>4.0</width>
			</LineStyle>
		</Style>
		<Style id="branch_style16">
			<LineStyle>
				<color>ff27bcfa</color>
				<width>4.0</width>
			</LineStyle>
		</Style>
		<Style id="branch_style16">
			<LineStyle>
				<color>ff27bcfa</color>
				<width>4.0</width>
			</LineStyle>
		</Style>
		<Style id="branch_style16">
			<LineStyle>
				<color>ff27bcfa</color>
				<width>4.0</width>
			</LineStyle>
		</Style>
		<Style id="branch_style16">
			<LineStyle>
				<color>ff27bcfa</color>
				<width>4.0</width>
			</LineStyle>
		</Style>
		<Style id="branch_style16">
			<LineStyle>
				<color>ff27bcfa</color>
				<width>4.0</width>
			</LineStyle>
		</Style>
		<Style id="branch_style16">
			<LineStyle>
				<color>ff27bcfa</color>
				<width>4.0</width>
			</LineStyle>
		</Style>
		<Style id="branch_style16">
			<LineStyle>
				<color>ff27bcfa</color>
				<width>4.0</width>
			</LineStyle>
		</Style>
		<Style id="branch_style16">
			<LineStyle>
				<color>ff27bcfa</color>
				<width>4.0</width>
			</LineStyle>
		</Style>
		<Style id="branch_style16">
			<LineStyle>
				<color>ff27bcfa</color>
				<width>4.0</width>
			</LineStyle>
		</Style>
		<Style id="branch_style16">
			<LineStyle>
				<color>ff27bcfa</color>
				<width>4.0</width>
			</LineStyle>
		</Style>
		<Style id="branch_style16">
			<LineStyle>
				<color>ff27bcfa</color>
				<width>4.0</width>
			</LineStyle>
		</Style>
		<Style id="branch_style16">
			<LineStyle>
				<color>ff27bcfa</color>
				<width>4.0</width>
			</LineStyle>
		</Style>
		<Style id="branch_style16">
			<LineStyle>
				<color>ff27bcfa</color>
				<width>4.0</width>
			</LineStyle>
		</Style>
		<Style id="branch_style16">
			<LineStyle>
				<color>ff27bcfa</color>
				<width>4.0</width>
			</LineStyle>
		</Style>
		<Style id="branch_style16">
			<LineStyle>
				<color>ff27bcfa</color>
				<width>4.0</width>
			</LineStyle>
		</Style>
		<Style id="branch_style16">
			<LineStyle>
				<color>ff27bcfa</color>
				<width>4.0</width>
			</LineStyle>
		</Style>
		<Style id="branch_style16">
			<LineStyle>
				<color>ff27bcfa</color>
				<width>4.0</width>
			</LineStyle>
		</Style>
		<Style id="branch_style16">
			<LineStyle>
				<color>ff27bcfa</color>
				<width>4.0</width>
			</LineStyle>
		</Style>
		<Style id="branch_style16">
			<LineStyle>
				<color>ff27bcfa</color>
				<width>4.0</width>
			</LineStyle>
		</Style>
		<Style id="branch_style16">
			<LineStyle>
				<color>ff27bcfa</color>
				<width>4.0</width>
			</LineStyle>
		</Style>
		<Style id="branch_style16">
			<LineStyle>
				<color>ff27bcfa</color>
				<width>4.0</width>
			</LineStyle>
		</Style>
		<Style id="branch_style16">
			<LineStyle>
				<color>ff27bcfa</color>
				<width>4.0</width>
			</LineStyle>
		</Style>
		<Style id="branch_style16">
			<LineStyle>
				<color>ff27bcfa</color>
				<width>4.0</width>
			</LineStyle>
		</Style>
		<Style id="branch_style16">
			<LineStyle>
				<color>ff27bcfa</color>
				<width>4.0</width>
			</LineStyle>
		</Style>
		<Style id="branch_style16">
			<LineStyle>
				<color>ff27bcfa</color>
				<width>4.0</width>
			</LineStyle>
		</Style>
		<Style id="branch_style16">
			<LineStyle>
				<color>ff27bcfa</color>
				<width>4.0</width>
			</LineStyle>
		</Style>
		<Style id="branch_style16">
			<LineStyle>
				<color>ff27bcfa</color>
				<width>4.0</width>
			</LineStyle>
		</Style>
		<Style id="branch_style16">
			<LineStyle>
				<color>ff27bcfa</color>
				<width>4.0</width>
			</LineStyle>
		</Style>
		<Style id="branch_style16">
			<LineStyle>
				<color>ff27bcfa</color>
				<width>4.0</width>
			</LineStyle>
		</Style>
		<Style id="branch_style16">
			<LineStyle>
				<color>ff27bcfa</color>
				<width>4.0</width>
			</LineStyle>
		</Style>
		<Style id="branch_style16">
			<LineStyle>
				<color>ff27bcfa</color>
				<width>4.0</width>
			</LineStyle>
		</Style>
		<Style id="branch_style16">
			<LineStyle>
				<color>ff27bcfa</color>
				<width>4.0</width>
			</LineStyle>
		</Style>
		<Style id="branch_style16">
			<LineStyle>
				<color>ff27bcfa</color>
				<width>4.0</width>
			</LineStyle>
		</Style>
		<Style id="branch_style16">
			<LineStyle>
				<color>ff27bcfa</color>
				<width>4.0</width>
			</LineStyle>
		</Style>
		<Style id="branch_style16">
			<LineStyle>
				<color>ff27bcfa</color>
				<width>4.0</width>
			</LineStyle>
		</Style>
		<Style id="branch_style16">
			<LineStyle>
				<color>ff27bcfa</color>
				<width>4.0</width>
			</LineStyle>
		</Style>
		<Style id="branch_style16">
			<LineStyle>
				<color>ff27bcfa</color>
				<width>4.0</width>
			</LineStyle>
		</Style>
		<Style id="branch_style16">
			<LineStyle>
				<color>ff27bcfa</color>
				<width>4.0</width>
			</LineStyle>
		</Style>
		<Style id="branch_style16">
			<LineStyle>
				<color>ff27bcfa</color>
				<width>4.0</width>
			</LineStyle>
		</Style>
		<Style id="branch_style16">
			<LineStyle>
				<color>ff27bcfa</color>
				<width>4.0</width>
			</LineStyle>
		</Style>
		<Style id="branch_style16">
			<LineStyle>
				<color>ff27bcfa</color>
				<width>4.0</width>
			</LineStyle>
		</Style>
		<Style id="branch_style16">
			<LineStyle>
				<color>ff27bcfa</color>
				<width>4.0</width>
			</LineStyle>
		</Style>
		<Style id="branch_style16">
			<LineStyle>
				<color>ff27bcfa</color>
				<width>4.0</width>
			</LineStyle>
		</Style>
		<Style id="branch_style16">
			<LineStyle>
				<color>ff27bcfa</color>
				<width>4.0</width>
			</LineStyle>
		</Style>
		<Style id="branch_style16">
			<LineStyle>
				<color>ff27bcfa</color>
				<width>4.0</width>
			</LineStyle>
		</Style>
		<Style id="branch_style17">
			<LineStyle>
				<color>ff25dafa</color>
				<width>4.0</width>
			</LineStyle>
		</Style>
		<Style id="branch_style17">
			<LineStyle>
				<color>ff25dafa</color>
				<width>4.0</width>
			</LineStyle>
		</Style>
		<Style id="branch_style17">
			<LineStyle>
				<color>ff25dafa</color>
				<width>4.0</width>
			</LineStyle>
		</Style>
		<Style id="branch_style17">
			<LineStyle>
				<color>ff25dafa</color>
				<width>4.0</width>
			</LineStyle>
		</Style>
		<Style id="branch_style17">
			<LineStyle>
				<color>ff25dafa</color>
				<width>4.0</width>
			</LineStyle>
		</Style>
		<Style id="branch_style17">
			<LineStyle>
				<color>ff25dafa</color>
				<width>4.0</width>
			</LineStyle>
		</Style>
		<Style id="branch_style17">
			<LineStyle>
				<color>ff25dafa</color>
				<width>4.0</width>
			</LineStyle>
		</Style>
		<Style id="branch_style17">
			<LineStyle>
				<color>ff25dafa</color>
				<width>4.0</width>
			</LineStyle>
		</Style>
		<Style id="branch_style17">
			<LineStyle>
				<color>ff25dafa</color>
				<width>4.0</width>
			</LineStyle>
		</Style>
		<Style id="branch_style17">
			<LineStyle>
				<color>ff25dafa</color>
				<width>4.0</width>
			</LineStyle>
		</Style>
		<Style id="branch_style17">
			<LineStyle>
				<color>ff25dafa</color>
				<width>4.0</width>
			</LineStyle>
		</Style>
		<Style id="branch_style17">
			<LineStyle>
				<color>ff25dafa</color>
				<width>4.0</width>
			</LineStyle>
		</Style>
		<Style id="branch_style17">
			<LineStyle>
				<color>ff25dafa</color>
				<width>4.0</width>
			</LineStyle>
		</Style>
		<Style id="branch_style17">
			<LineStyle>
				<color>ff25dafa</color>
				<width>4.0</width>
			</LineStyle>
		</Style>
		<Style id="branch_style17">
			<LineStyle>
				<color>ff25dafa</color>
				<width>4.0</width>
			</LineStyle>
		</Style>
		<Style id="branch_style17">
			<LineStyle>
				<color>ff25dafa</color>
				<width>4.0</width>
			</LineStyle>
		</Style>
		<Style id="branch_style17">
			<LineStyle>
				<color>ff25dafa</color>
				<width>4.0</width>
			</LineStyle>
		</Style>
		<Style id="branch_style17">
			<LineStyle>
				<color>ff25dafa</color>
				<width>4.0</width>
			</LineStyle>
		</Style>
		<Style id="branch_style17">
			<LineStyle>
				<color>ff25dafa</color>
				<width>4.0</width>
			</LineStyle>
		</Style>
		<Style id="branch_style17">
			<LineStyle>
				<color>ff25dafa</color>
				<width>4.0</width>
			</LineStyle>
		</Style>
		<Style id="branch_style17">
			<LineStyle>
				<color>ff25dafa</color>
				<width>4.0</width>
			</LineStyle>
		</Style>
		<Style id="branch_style17">
			<LineStyle>
				<color>ff25dafa</color>
				<width>4.0</width>
			</LineStyle>
		</Style>
		<Style id="branch_style17">
			<LineStyle>
				<color>ff25dafa</color>
				<width>4.0</width>
			</LineStyle>
		</Style>
		<Style id="branch_style17">
			<LineStyle>
				<color>ff25dafa</color>
				<width>4.0</width>
			</LineStyle>
		</Style>
		<Style id="branch_style17">
			<LineStyle>
				<color>ff25dafa</color>
				<width>4.0</width>
			</LineStyle>
		</Style>
		<Style id="branch_style17">
			<LineStyle>
				<color>ff25dafa</color>
				<width>4.0</width>
			</LineStyle>
		</Style>
		<Style id="branch_style17">
			<LineStyle>
				<color>ff25dafa</color>
				<width>4.0</width>
			</LineStyle>
		</Style>
		<Style id="branch_style17">
			<LineStyle>
				<color>ff25dafa</color>
				<width>4.0</width>
			</LineStyle>
		</Style>
		<Style id="branch_style17">
			<LineStyle>
				<color>ff25dafa</color>
				<width>4.0</width>
			</LineStyle>
		</Style>
		<Style id="branch_style17">
			<LineStyle>
				<color>ff25dafa</color>
				<width>4.0</width>
			</LineStyle>
		</Style>
		<Style id="branch_style17">
			<LineStyle>
				<color>ff25dafa</color>
				<width>4.0</width>
			</LineStyle>
		</Style>
		<Style id="branch_style17">
			<LineStyle>
				<color>ff25dafa</color>
				<width>4.0</width>
			</LineStyle>
		</Style>
		<Style id="branch_style17">
			<LineStyle>
				<color>ff25dafa</color>
				<width>4.0</width>
			</LineStyle>
		</Style>
		<Style id="branch_style17">
			<LineStyle>
				<color>ff25dafa</color>
				<width>4.0</width>
			</LineStyle>
		</Style>
		<Style id="branch_style17">
			<LineStyle>
				<color>ff25dafa</color>
				<width>4.0</width>
			</LineStyle>
		</Style>
		<Style id="branch_style17">
			<LineStyle>
				<color>ff25dafa</color>
				<width>4.0</width>
			</LineStyle>
		</Style>
		<Style id="branch_style17">
			<LineStyle>
				<color>ff25dafa</color>
				<width>4.0</width>
			</LineStyle>
		</Style>
		<Style id="branch_style17">
			<LineStyle>
				<color>ff25dafa</color>
				<width>4.0</width>
			</LineStyle>
		</Style>
		<Style id="branch_style17">
			<LineStyle>
				<color>ff25dafa</color>
				<width>4.0</width>
			</LineStyle>
		</Style>
		<Style id="branch_style17">
			<LineStyle>
				<color>ff25dafa</color>
				<width>4.0</width>
			</LineStyle>
		</Style>
		<Style id="branch_style17">
			<LineStyle>
				<color>ff25dafa</color>
				<width>4.0</width>
			</LineStyle>
		</Style>
		<Style id="branch_style17">
			<LineStyle>
				<color>ff25dafa</color>
				<width>4.0</width>
			</LineStyle>
		</Style>
		<Style id="branch_style17">
			<LineStyle>
				<color>ff25dafa</color>
				<width>4.0</width>
			</LineStyle>
		</Style>
		<Style id="branch_style17">
			<LineStyle>
				<color>ff25dafa</color>
				<width>4.0</width>
			</LineStyle>
		</Style>
		<Style id="branch_style17">
			<LineStyle>
				<color>ff25dafa</color>
				<width>4.0</width>
			</LineStyle>
		</Style>
		<Style id="branch_style17">
			<LineStyle>
				<color>ff25dafa</color>
				<width>4.0</width>
			</LineStyle>
		</Style>
		<Style id="branch_style17">
			<LineStyle>
				<color>ff25dafa</color>
				<width>4.0</width>
			</LineStyle>
		</Style>
		<Style id="branch_style17">
			<LineStyle>
				<color>ff25dafa</color>
				<width>4.0</width>
			</LineStyle>
		</Style>
		<Style id="branch_style17">
			<LineStyle>
				<color>ff25dafa</color>
				<width>4.0</width>
			</LineStyle>
		</Style>
		<Style id="branch_style17">
			<LineStyle>
				<color>ff25dafa</color>
				<width>4.0</width>
			</LineStyle>
		</Style>
		<Style id="branch_style17">
			<LineStyle>
				<color>ff25dafa</color>
				<width>4.0</width>
			</LineStyle>
		</Style>
		<Style id="branch_style17">
			<LineStyle>
				<color>ff25dafa</color>
				<width>4.0</width>
			</LineStyle>
		</Style>
		<Style id="branch_style17">
			<LineStyle>
				<color>ff25dafa</color>
				<width>4.0</width>
			</LineStyle>
		</Style>
		<Style id="branch_style17">
			<LineStyle>
				<color>ff25dafa</color>
				<width>4.0</width>
			</LineStyle>
		</Style>
		<Style id="branch_style17">
			<LineStyle>
				<color>ff25dafa</color>
				<width>4.0</width>
			</LineStyle>
		</Style>
		<Style id="branch_style17">
			<LineStyle>
				<color>ff25dafa</color>
				<width>4.0</width>
			</LineStyle>
		</Style>
		<Style id="branch_style17">
			<LineStyle>
				<color>ff25dafa</color>
				<width>4.0</width>
			</LineStyle>
		</Style>
		<Style id="branch_style17">
			<LineStyle>
				<color>ff25dafa</color>
				<width>4.0</width>
			</LineStyle>
		</Style>
		<Style id="branch_style17">
			<LineStyle>
				<color>ff25dafa</color>
				<width>4.0</width>
			</LineStyle>
		</Style>
		<Style id="branch_style17">
			<LineStyle>
				<color>ff25dafa</color>
				<width>4.0</width>
			</LineStyle>
		</Style>
		<Style id="branch_style17">
			<LineStyle>
				<color>ff25dafa</color>
				<width>4.0</width>
			</LineStyle>
		</Style>
		<Style id="branch_style17">
			<LineStyle>
				<color>ff25dafa</color>
				<width>4.0</width>
			</LineStyle>
		</Style>
		<Style id="branch_style17">
			<LineStyle>
				<color>ff25dafa</color>
				<width>4.0</width>
			</LineStyle>
		</Style>
		<Style id="branch_style17">
			<LineStyle>
				<color>ff25dafa</color>
				<width>4.0</width>
			</LineStyle>
		</Style>
		<Style id="branch_style17">
			<LineStyle>
				<color>ff25dafa</color>
				<width>4.0</width>
			</LineStyle>
		</Style>
		<Style id="branch_style17">
			<LineStyle>
				<color>ff25dafa</color>
				<width>4.0</width>
			</LineStyle>
		</Style>
		<Style id="branch_style17">
			<LineStyle>
				<color>ff25dafa</color>
				<width>4.0</width>
			</LineStyle>
		</Style>
		<Style id="branch_style17">
			<LineStyle>
				<color>ff25dafa</color>
				<width>4.0</width>
			</LineStyle>
		</Style>
		<Style id="branch_style17">
			<LineStyle>
				<color>ff25dafa</color>
				<width>4.0</width>
			</LineStyle>
		</Style>
		<Style id="branch_style17">
			<LineStyle>
				<color>ff25dafa</color>
				<width>4.0</width>
			</LineStyle>
		</Style>
		<Style id="branch_style17">
			<LineStyle>
				<color>ff25dafa</color>
				<width>4.0</width>
			</LineStyle>
		</Style>
		<Style id="branch_style17">
			<LineStyle>
				<color>ff25dafa</color>
				<width>4.0</width>
			</LineStyle>
		</Style>
		<Style id="branch_style17">
			<LineStyle>
				<color>ff25dafa</color>
				<width>4.0</width>
			</LineStyle>
		</Style>
		<Style id="branch_style17">
			<LineStyle>
				<color>ff25dafa</color>
				<width>4.0</width>
			</LineStyle>
		</Style>
		<Style id="branch_style17">
			<LineStyle>
				<color>ff25dafa</color>
				<width>4.0</width>
			</LineStyle>
		</Style>
		<Style id="branch_style17">
			<LineStyle>
				<color>ff25dafa</color>
				<width>4.0</width>
			</LineStyle>
		</Style>
		<Style id="branch_style17">
			<LineStyle>
				<color>ff25dafa</color>
				<width>4.0</width>
			</LineStyle>
		</Style>
		<Style id="branch_style17">
			<LineStyle>
				<color>ff25dafa</color>
				<width>4.0</width>
			</LineStyle>
		</Style>
		<Style id="branch_style17">
			<LineStyle>
				<color>ff25dafa</color>
				<width>4.0</width>
			</LineStyle>
		</Style>
		<Style id="branch_style17">
			<LineStyle>
				<color>ff25dafa</color>
				<width>4.0</width>
			</LineStyle>
		</Style>
		<Style id="branch_style17">
			<LineStyle>
				<color>ff25dafa</color>
				<width>4.0</width>
			</LineStyle>
		</Style>
		<Style id="branch_style17">
			<LineStyle>
				<color>ff25dafa</color>
				<width>4.0</width>
			</LineStyle>
		</Style>
		<Style id="branch_style17">
			<LineStyle>
				<color>ff25dafa</color>
				<width>4.0</width>
			</LineStyle>
		</Style>
		<Style id="branch_style17">
			<LineStyle>
				<color>ff25dafa</color>
				<width>4.0</width>
			</LineStyle>
		</Style>
		<Style id="branch_style17">
			<LineStyle>
				<color>ff25dafa</color>
				<width>4.0</width>
			</LineStyle>
		</Style>
		<Style id="branch_style17">
			<LineStyle>
				<color>ff25dafa</color>
				<width>4.0</width>
			</LineStyle>
		</Style>
		<Style id="branch_style17">
			<LineStyle>
				<color>ff25dafa</color>
				<width>4.0</width>
			</LineStyle>
		</Style>
		<Style id="branch_style17">
			<LineStyle>
				<color>ff25dafa</color>
				<width>4.0</width>
			</LineStyle>
		</Style>
		<Style id="branch_style17">
			<LineStyle>
				<color>ff25dafa</color>
				<width>4.0</width>
			</LineStyle>
		</Style>
		<Style id="branch_style17">
			<LineStyle>
				<color>ff25dafa</color>
				<width>4.0</width>
			</LineStyle>
		</Style>
		<Style id="branch_style17">
			<LineStyle>
				<color>ff25dafa</color>
				<width>4.0</width>
			</LineStyle>
		</Style>
		<Style id="branch_style17">
			<LineStyle>
				<color>ff25dafa</color>
				<width>4.0</width>
			</LineStyle>
		</Style>
		<Style id="branch_style17">
			<LineStyle>
				<color>ff25dafa</color>
				<width>4.0</width>
			</LineStyle>
		</Style>
		<Style id="branch_style17">
			<LineStyle>
				<color>ff25dafa</color>
				<width>4.0</width>
			</LineStyle>
		</Style>
		<Style id="branch_style17">
			<LineStyle>
				<color>ff25dafa</color>
				<width>4.0</width>
			</LineStyle>
		</Style>
		<Style id="branch_style17">
			<LineStyle>
				<color>ff25dafa</color>
				<width>4.0</width>
			</LineStyle>
		</Style>
		<Style id="branch_style17">
			<LineStyle>
				<color>ff25dafa</color>
				<width>4.0</width>
			</LineStyle>
		</Style>
		<Style id="branch_style17">
			<LineStyle>
				<color>ff25dafa</color>
				<width>4.0</width>
			</LineStyle>
		</Style>
		<Style id="branch_style17">
			<LineStyle>
				<color>ff25dafa</color>
				<width>4.0</width>
			</LineStyle>
		</Style>
		<Style id="branch_style17">
			<LineStyle>
				<color>ff25dafa</color>
				<width>4.0</width>
			</LineStyle>
		</Style>
		<Style id="branch_style18">
			<LineStyle>
				<color>ff25e2fa</color>
				<width>4.0</width>
			</LineStyle>
		</Style>
		<Style id="branch_style18">
			<LineStyle>
				<color>ff25e2fa</color>
				<width>4.0</width>
			</LineStyle>
		</Style>
		<Style id="branch_style18">
			<LineStyle>
				<color>ff25e2fa</color>
				<width>4.0</width>
			</LineStyle>
		</Style>
		<Style id="branch_style18">
			<LineStyle>
				<color>ff25e2fa</color>
				<width>4.0</width>
			</LineStyle>
		</Style>
		<Style id="branch_style18">
			<LineStyle>
				<color>ff25e2fa</color>
				<width>4.0</width>
			</LineStyle>
		</Style>
		<Style id="branch_style18">
			<LineStyle>
				<color>ff25e2fa</color>
				<width>4.0</width>
			</LineStyle>
		</Style>
		<Style id="branch_style18">
			<LineStyle>
				<color>ff25e2fa</color>
				<width>4.0</width>
			</LineStyle>
		</Style>
		<Style id="branch_style18">
			<LineStyle>
				<color>ff25e2fa</color>
				<width>4.0</width>
			</LineStyle>
		</Style>
		<Style id="branch_style18">
			<LineStyle>
				<color>ff25e2fa</color>
				<width>4.0</width>
			</LineStyle>
		</Style>
		<Style id="branch_style18">
			<LineStyle>
				<color>ff25e2fa</color>
				<width>4.0</width>
			</LineStyle>
		</Style>
		<Style id="branch_style18">
			<LineStyle>
				<color>ff25e2fa</color>
				<width>4.0</width>
			</LineStyle>
		</Style>
		<Style id="branch_style18">
			<LineStyle>
				<color>ff25e2fa</color>
				<width>4.0</width>
			</LineStyle>
		</Style>
		<Style id="branch_style18">
			<LineStyle>
				<color>ff25e2fa</color>
				<width>4.0</width>
			</LineStyle>
		</Style>
		<Style id="branch_style18">
			<LineStyle>
				<color>ff25e2fa</color>
				<width>4.0</width>
			</LineStyle>
		</Style>
		<Style id="branch_style18">
			<LineStyle>
				<color>ff25e2fa</color>
				<width>4.0</width>
			</LineStyle>
		</Style>
		<Style id="branch_style18">
			<LineStyle>
				<color>ff25e2fa</color>
				<width>4.0</width>
			</LineStyle>
		</Style>
		<Style id="branch_style18">
			<LineStyle>
				<color>ff25e2fa</color>
				<width>4.0</width>
			</LineStyle>
		</Style>
		<Style id="branch_style18">
			<LineStyle>
				<color>ff25e2fa</color>
				<width>4.0</width>
			</LineStyle>
		</Style>
		<Style id="branch_style18">
			<LineStyle>
				<color>ff25e2fa</color>
				<width>4.0</width>
			</LineStyle>
		</Style>
		<Style id="branch_style18">
			<LineStyle>
				<color>ff25e2fa</color>
				<width>4.0</width>
			</LineStyle>
		</Style>
		<Style id="branch_style18">
			<LineStyle>
				<color>ff25e2fa</color>
				<width>4.0</width>
			</LineStyle>
		</Style>
		<Style id="branch_style18">
			<LineStyle>
				<color>ff25e2fa</color>
				<width>4.0</width>
			</LineStyle>
		</Style>
		<Style id="branch_style18">
			<LineStyle>
				<color>ff25e2fa</color>
				<width>4.0</width>
			</LineStyle>
		</Style>
		<Style id="branch_style18">
			<LineStyle>
				<color>ff25e2fa</color>
				<width>4.0</width>
			</LineStyle>
		</Style>
		<Style id="branch_style18">
			<LineStyle>
				<color>ff25e2fa</color>
				<width>4.0</width>
			</LineStyle>
		</Style>
		<Style id="branch_style18">
			<LineStyle>
				<color>ff25e2fa</color>
				<width>4.0</width>
			</LineStyle>
		</Style>
		<Style id="branch_style18">
			<LineStyle>
				<color>ff25e2fa</color>
				<width>4.0</width>
			</LineStyle>
		</Style>
		<Style id="branch_style18">
			<LineStyle>
				<color>ff25e2fa</color>
				<width>4.0</width>
			</LineStyle>
		</Style>
		<Style id="branch_style18">
			<LineStyle>
				<color>ff25e2fa</color>
				<width>4.0</width>
			</LineStyle>
		</Style>
		<Style id="branch_style18">
			<LineStyle>
				<color>ff25e2fa</color>
				<width>4.0</width>
			</LineStyle>
		</Style>
		<Style id="branch_style18">
			<LineStyle>
				<color>ff25e2fa</color>
				<width>4.0</width>
			</LineStyle>
		</Style>
		<Style id="branch_style18">
			<LineStyle>
				<color>ff25e2fa</color>
				<width>4.0</width>
			</LineStyle>
		</Style>
		<Style id="branch_style18">
			<LineStyle>
				<color>ff25e2fa</color>
				<width>4.0</width>
			</LineStyle>
		</Style>
		<Style id="branch_style18">
			<LineStyle>
				<color>ff25e2fa</color>
				<width>4.0</width>
			</LineStyle>
		</Style>
		<Style id="branch_style18">
			<LineStyle>
				<color>ff25e2fa</color>
				<width>4.0</width>
			</LineStyle>
		</Style>
		<Style id="branch_style18">
			<LineStyle>
				<color>ff25e2fa</color>
				<width>4.0</width>
			</LineStyle>
		</Style>
		<Style id="branch_style18">
			<LineStyle>
				<color>ff25e2fa</color>
				<width>4.0</width>
			</LineStyle>
		</Style>
		<Style id="branch_style18">
			<LineStyle>
				<color>ff25e2fa</color>
				<width>4.0</width>
			</LineStyle>
		</Style>
		<Style id="branch_style18">
			<LineStyle>
				<color>ff25e2fa</color>
				<width>4.0</width>
			</LineStyle>
		</Style>
		<Style id="branch_style18">
			<LineStyle>
				<color>ff25e2fa</color>
				<width>4.0</width>
			</LineStyle>
		</Style>
		<Style id="branch_style18">
			<LineStyle>
				<color>ff25e2fa</color>
				<width>4.0</width>
			</LineStyle>
		</Style>
		<Style id="branch_style18">
			<LineStyle>
				<color>ff25e2fa</color>
				<width>4.0</width>
			</LineStyle>
		</Style>
		<Style id="branch_style18">
			<LineStyle>
				<color>ff25e2fa</color>
				<width>4.0</width>
			</LineStyle>
		</Style>
		<Style id="branch_style18">
			<LineStyle>
				<color>ff25e2fa</color>
				<width>4.0</width>
			</LineStyle>
		</Style>
		<Style id="branch_style18">
			<LineStyle>
				<color>ff25e2fa</color>
				<width>4.0</width>
			</LineStyle>
		</Style>
		<Style id="branch_style18">
			<LineStyle>
				<color>ff25e2fa</color>
				<width>4.0</width>
			</LineStyle>
		</Style>
		<Style id="branch_style18">
			<LineStyle>
				<color>ff25e2fa</color>
				<width>4.0</width>
			</LineStyle>
		</Style>
		<Style id="branch_style18">
			<LineStyle>
				<color>ff25e2fa</color>
				<width>4.0</width>
			</LineStyle>
		</Style>
		<Style id="branch_style18">
			<LineStyle>
				<color>ff25e2fa</color>
				<width>4.0</width>
			</LineStyle>
		</Style>
		<Style id="branch_style18">
			<LineStyle>
				<color>ff25e2fa</color>
				<width>4.0</width>
			</LineStyle>
		</Style>
		<Style id="branch_style18">
			<LineStyle>
				<color>ff25e2fa</color>
				<width>4.0</width>
			</LineStyle>
		</Style>
		<Style id="branch_style18">
			<LineStyle>
				<color>ff25e2fa</color>
				<width>4.0</width>
			</LineStyle>
		</Style>
		<Style id="branch_style18">
			<LineStyle>
				<color>ff25e2fa</color>
				<width>4.0</width>
			</LineStyle>
		</Style>
		<Style id="branch_style18">
			<LineStyle>
				<color>ff25e2fa</color>
				<width>4.0</width>
			</LineStyle>
		</Style>
		<Style id="branch_style18">
			<LineStyle>
				<color>ff25e2fa</color>
				<width>4.0</width>
			</LineStyle>
		</Style>
		<Style id="branch_style18">
			<LineStyle>
				<color>ff25e2fa</color>
				<width>4.0</width>
			</LineStyle>
		</Style>
		<Style id="branch_style18">
			<LineStyle>
				<color>ff25e2fa</color>
				<width>4.0</width>
			</LineStyle>
		</Style>
		<Style id="branch_style18">
			<LineStyle>
				<color>ff25e2fa</color>
				<width>4.0</width>
			</LineStyle>
		</Style>
		<Style id="branch_style18">
			<LineStyle>
				<color>ff25e2fa</color>
				<width>4.0</width>
			</LineStyle>
		</Style>
		<Style id="branch_style18">
			<LineStyle>
				<color>ff25e2fa</color>
				<width>4.0</width>
			</LineStyle>
		</Style>
		<Style id="branch_style18">
			<LineStyle>
				<color>ff25e2fa</color>
				<width>4.0</width>
			</LineStyle>
		</Style>
		<Style id="branch_style18">
			<LineStyle>
				<color>ff25e2fa</color>
				<width>4.0</width>
			</LineStyle>
		</Style>
		<Style id="branch_style18">
			<LineStyle>
				<color>ff25e2fa</color>
				<width>4.0</width>
			</LineStyle>
		</Style>
		<Style id="branch_style18">
			<LineStyle>
				<color>ff25e2fa</color>
				<width>4.0</width>
			</LineStyle>
		</Style>
		<Style id="branch_style18">
			<LineStyle>
				<color>ff25e2fa</color>
				<width>4.0</width>
			</LineStyle>
		</Style>
		<Style id="branch_style18">
			<LineStyle>
				<color>ff25e2fa</color>
				<width>4.0</width>
			</LineStyle>
		</Style>
		<Style id="branch_style18">
			<LineStyle>
				<color>ff25e2fa</color>
				<width>4.0</width>
			</LineStyle>
		</Style>
		<Style id="branch_style18">
			<LineStyle>
				<color>ff25e2fa</color>
				<width>4.0</width>
			</LineStyle>
		</Style>
		<Style id="branch_style18">
			<LineStyle>
				<color>ff25e2fa</color>
				<width>4.0</width>
			</LineStyle>
		</Style>
		<Style id="branch_style18">
			<LineStyle>
				<color>ff25e2fa</color>
				<width>4.0</width>
			</LineStyle>
		</Style>
		<Style id="branch_style18">
			<LineStyle>
				<color>ff25e2fa</color>
				<width>4.0</width>
			</LineStyle>
		</Style>
		<Style id="branch_style18">
			<LineStyle>
				<color>ff25e2fa</color>
				<width>4.0</width>
			</LineStyle>
		</Style>
		<Style id="branch_style18">
			<LineStyle>
				<color>ff25e2fa</color>
				<width>4.0</width>
			</LineStyle>
		</Style>
		<Style id="branch_style18">
			<LineStyle>
				<color>ff25e2fa</color>
				<width>4.0</width>
			</LineStyle>
		</Style>
		<Style id="branch_style18">
			<LineStyle>
				<color>ff25e2fa</color>
				<width>4.0</width>
			</LineStyle>
		</Style>
		<Style id="branch_style18">
			<LineStyle>
				<color>ff25e2fa</color>
				<width>4.0</width>
			</LineStyle>
		</Style>
		<Style id="branch_style18">
			<LineStyle>
				<color>ff25e2fa</color>
				<width>4.0</width>
			</LineStyle>
		</Style>
		<Style id="branch_style18">
			<LineStyle>
				<color>ff25e2fa</color>
				<width>4.0</width>
			</LineStyle>
		</Style>
		<Style id="branch_style18">
			<LineStyle>
				<color>ff25e2fa</color>
				<width>4.0</width>
			</LineStyle>
		</Style>
		<Style id="branch_style18">
			<LineStyle>
				<color>ff25e2fa</color>
				<width>4.0</width>
			</LineStyle>
		</Style>
		<Style id="branch_style18">
			<LineStyle>
				<color>ff25e2fa</color>
				<width>4.0</width>
			</LineStyle>
		</Style>
		<Style id="branch_style18">
			<LineStyle>
				<color>ff25e2fa</color>
				<width>4.0</width>
			</LineStyle>
		</Style>
		<Style id="branch_style18">
			<LineStyle>
				<color>ff25e2fa</color>
				<width>4.0</width>
			</LineStyle>
		</Style>
		<Style id="branch_style18">
			<LineStyle>
				<color>ff25e2fa</color>
				<width>4.0</width>
			</LineStyle>
		</Style>
		<Style id="branch_style18">
			<LineStyle>
				<color>ff25e2fa</color>
				<width>4.0</width>
			</LineStyle>
		</Style>
		<Style id="branch_style18">
			<LineStyle>
				<color>ff25e2fa</color>
				<width>4.0</width>
			</LineStyle>
		</Style>
		<Style id="branch_style18">
			<LineStyle>
				<color>ff25e2fa</color>
				<width>4.0</width>
			</LineStyle>
		</Style>
		<Style id="branch_style18">
			<LineStyle>
				<color>ff25e2fa</color>
				<width>4.0</width>
			</LineStyle>
		</Style>
		<Style id="branch_style18">
			<LineStyle>
				<color>ff25e2fa</color>
				<width>4.0</width>
			</LineStyle>
		</Style>
		<Style id="branch_style18">
			<LineStyle>
				<color>ff25e2fa</color>
				<width>4.0</width>
			</LineStyle>
		</Style>
		<Style id="branch_style18">
			<LineStyle>
				<color>ff25e2fa</color>
				<width>4.0</width>
			</LineStyle>
		</Style>
		<Style id="branch_style18">
			<LineStyle>
				<color>ff25e2fa</color>
				<width>4.0</width>
			</LineStyle>
		</Style>
		<Style id="branch_style18">
			<LineStyle>
				<color>ff25e2fa</color>
				<width>4.0</width>
			</LineStyle>
		</Style>
		<Style id="branch_style18">
			<LineStyle>
				<color>ff25e2fa</color>
				<width>4.0</width>
			</LineStyle>
		</Style>
		<Style id="branch_style18">
			<LineStyle>
				<color>ff25e2fa</color>
				<width>4.0</width>
			</LineStyle>
		</Style>
		<Style id="branch_style18">
			<LineStyle>
				<color>ff25e2fa</color>
				<width>4.0</width>
			</LineStyle>
		</Style>
		<Style id="branch_style18">
			<LineStyle>
				<color>ff25e2fa</color>
				<width>4.0</width>
			</LineStyle>
		</Style>
		<Style id="branch_style18">
			<LineStyle>
				<color>ff25e2fa</color>
				<width>4.0</width>
			</LineStyle>
		</Style>
		<Style id="branch_style18">
			<LineStyle>
				<color>ff25e2fa</color>
				<width>4.0</width>
			</LineStyle>
		</Style>
		<Style id="branch_style18">
			<LineStyle>
				<color>ff25e2fa</color>
				<width>4.0</width>
			</LineStyle>
		</Style>
		<Style id="branch_style19">
			<LineStyle>
				<color>ff25e2fa</color>
				<width>4.0</width>
			</LineStyle>
		</Style>
		<Style id="branch_style19">
			<LineStyle>
				<color>ff25e2fa</color>
				<width>4.0</width>
			</LineStyle>
		</Style>
		<Style id="branch_style19">
			<LineStyle>
				<color>ff25e2fa</color>
				<width>4.0</width>
			</LineStyle>
		</Style>
		<Style id="branch_style19">
			<LineStyle>
				<color>ff25e2fa</color>
				<width>4.0</width>
			</LineStyle>
		</Style>
		<Style id="branch_style19">
			<LineStyle>
				<color>ff25e2fa</color>
				<width>4.0</width>
			</LineStyle>
		</Style>
		<Style id="branch_style19">
			<LineStyle>
				<color>ff25e2fa</color>
				<width>4.0</width>
			</LineStyle>
		</Style>
		<Style id="branch_style19">
			<LineStyle>
				<color>ff25e2fa</color>
				<width>4.0</width>
			</LineStyle>
		</Style>
		<Style id="branch_style19">
			<LineStyle>
				<color>ff25e2fa</color>
				<width>4.0</width>
			</LineStyle>
		</Style>
		<Style id="branch_style19">
			<LineStyle>
				<color>ff25e2fa</color>
				<width>4.0</width>
			</LineStyle>
		</Style>
		<Style id="branch_style19">
			<LineStyle>
				<color>ff25e2fa</color>
				<width>4.0</width>
			</LineStyle>
		</Style>
		<Style id="branch_style19">
			<LineStyle>
				<color>ff25e2fa</color>
				<width>4.0</width>
			</LineStyle>
		</Style>
		<Style id="branch_style19">
			<LineStyle>
				<color>ff25e2fa</color>
				<width>4.0</width>
			</LineStyle>
		</Style>
		<Style id="branch_style19">
			<LineStyle>
				<color>ff25e2fa</color>
				<width>4.0</width>
			</LineStyle>
		</Style>
		<Style id="branch_style19">
			<LineStyle>
				<color>ff25e2fa</color>
				<width>4.0</width>
			</LineStyle>
		</Style>
		<Style id="branch_style19">
			<LineStyle>
				<color>ff25e2fa</color>
				<width>4.0</width>
			</LineStyle>
		</Style>
		<Style id="branch_style19">
			<LineStyle>
				<color>ff25e2fa</color>
				<width>4.0</width>
			</LineStyle>
		</Style>
		<Style id="branch_style19">
			<LineStyle>
				<color>ff25e2fa</color>
				<width>4.0</width>
			</LineStyle>
		</Style>
		<Style id="branch_style19">
			<LineStyle>
				<color>ff25e2fa</color>
				<width>4.0</width>
			</LineStyle>
		</Style>
		<Style id="branch_style19">
			<LineStyle>
				<color>ff25e2fa</color>
				<width>4.0</width>
			</LineStyle>
		</Style>
		<Style id="branch_style19">
			<LineStyle>
				<color>ff25e2fa</color>
				<width>4.0</width>
			</LineStyle>
		</Style>
		<Style id="branch_style19">
			<LineStyle>
				<color>ff25e2fa</color>
				<width>4.0</width>
			</LineStyle>
		</Style>
		<Style id="branch_style19">
			<LineStyle>
				<color>ff25e2fa</color>
				<width>4.0</width>
			</LineStyle>
		</Style>
		<Style id="branch_style19">
			<LineStyle>
				<color>ff25e2fa</color>
				<width>4.0</width>
			</LineStyle>
		</Style>
		<Style id="branch_style19">
			<LineStyle>
				<color>ff25e2fa</color>
				<width>4.0</width>
			</LineStyle>
		</Style>
		<Style id="branch_style19">
			<LineStyle>
				<color>ff25e2fa</color>
				<width>4.0</width>
			</LineStyle>
		</Style>
		<Style id="branch_style19">
			<LineStyle>
				<color>ff25e2fa</color>
				<width>4.0</width>
			</LineStyle>
		</Style>
		<Style id="branch_style19">
			<LineStyle>
				<color>ff25e2fa</color>
				<width>4.0</width>
			</LineStyle>
		</Style>
		<Style id="branch_style19">
			<LineStyle>
				<color>ff25e2fa</color>
				<width>4.0</width>
			</LineStyle>
		</Style>
		<Style id="branch_style19">
			<LineStyle>
				<color>ff25e2fa</color>
				<width>4.0</width>
			</LineStyle>
		</Style>
		<Style id="branch_style19">
			<LineStyle>
				<color>ff25e2fa</color>
				<width>4.0</width>
			</LineStyle>
		</Style>
		<Style id="branch_style19">
			<LineStyle>
				<color>ff25e2fa</color>
				<width>4.0</width>
			</LineStyle>
		</Style>
		<Style id="branch_style19">
			<LineStyle>
				<color>ff25e2fa</color>
				<width>4.0</width>
			</LineStyle>
		</Style>
		<Style id="branch_style19">
			<LineStyle>
				<color>ff25e2fa</color>
				<width>4.0</width>
			</LineStyle>
		</Style>
		<Style id="branch_style19">
			<LineStyle>
				<color>ff25e2fa</color>
				<width>4.0</width>
			</LineStyle>
		</Style>
		<Style id="branch_style19">
			<LineStyle>
				<color>ff25e2fa</color>
				<width>4.0</width>
			</LineStyle>
		</Style>
		<Style id="branch_style19">
			<LineStyle>
				<color>ff25e2fa</color>
				<width>4.0</width>
			</LineStyle>
		</Style>
		<Style id="branch_style19">
			<LineStyle>
				<color>ff25e2fa</color>
				<width>4.0</width>
			</LineStyle>
		</Style>
		<Style id="branch_style19">
			<LineStyle>
				<color>ff25e2fa</color>
				<width>4.0</width>
			</LineStyle>
		</Style>
		<Style id="branch_style19">
			<LineStyle>
				<color>ff25e2fa</color>
				<width>4.0</width>
			</LineStyle>
		</Style>
		<Style id="branch_style19">
			<LineStyle>
				<color>ff25e2fa</color>
				<width>4.0</width>
			</LineStyle>
		</Style>
		<Style id="branch_style19">
			<LineStyle>
				<color>ff25e2fa</color>
				<width>4.0</width>
			</LineStyle>
		</Style>
		<Style id="branch_style19">
			<LineStyle>
				<color>ff25e2fa</color>
				<width>4.0</width>
			</LineStyle>
		</Style>
		<Style id="branch_style19">
			<LineStyle>
				<color>ff25e2fa</color>
				<width>4.0</width>
			</LineStyle>
		</Style>
		<Style id="branch_style19">
			<LineStyle>
				<color>ff25e2fa</color>
				<width>4.0</width>
			</LineStyle>
		</Style>
		<Style id="branch_style19">
			<LineStyle>
				<color>ff25e2fa</color>
				<width>4.0</width>
			</LineStyle>
		</Style>
		<Style id="branch_style19">
			<LineStyle>
				<color>ff25e2fa</color>
				<width>4.0</width>
			</LineStyle>
		</Style>
		<Style id="branch_style19">
			<LineStyle>
				<color>ff25e2fa</color>
				<width>4.0</width>
			</LineStyle>
		</Style>
		<Style id="branch_style19">
			<LineStyle>
				<color>ff25e2fa</color>
				<width>4.0</width>
			</LineStyle>
		</Style>
		<Style id="branch_style19">
			<LineStyle>
				<color>ff25e2fa</color>
				<width>4.0</width>
			</LineStyle>
		</Style>
		<Style id="branch_style19">
			<LineStyle>
				<color>ff25e2fa</color>
				<width>4.0</width>
			</LineStyle>
		</Style>
		<Style id="branch_style19">
			<LineStyle>
				<color>ff25e2fa</color>
				<width>4.0</width>
			</LineStyle>
		</Style>
		<Style id="branch_style19">
			<LineStyle>
				<color>ff25e2fa</color>
				<width>4.0</width>
			</LineStyle>
		</Style>
		<Style id="branch_style19">
			<LineStyle>
				<color>ff25e2fa</color>
				<width>4.0</width>
			</LineStyle>
		</Style>
		<Style id="branch_style19">
			<LineStyle>
				<color>ff25e2fa</color>
				<width>4.0</width>
			</LineStyle>
		</Style>
		<Style id="branch_style19">
			<LineStyle>
				<color>ff25e2fa</color>
				<width>4.0</width>
			</LineStyle>
		</Style>
		<Style id="branch_style19">
			<LineStyle>
				<color>ff25e2fa</color>
				<width>4.0</width>
			</LineStyle>
		</Style>
		<Style id="branch_style19">
			<LineStyle>
				<color>ff25e2fa</color>
				<width>4.0</width>
			</LineStyle>
		</Style>
		<Style id="branch_style19">
			<LineStyle>
				<color>ff25e2fa</color>
				<width>4.0</width>
			</LineStyle>
		</Style>
		<Style id="branch_style19">
			<LineStyle>
				<color>ff25e2fa</color>
				<width>4.0</width>
			</LineStyle>
		</Style>
		<Style id="branch_style19">
			<LineStyle>
				<color>ff25e2fa</color>
				<width>4.0</width>
			</LineStyle>
		</Style>
		<Style id="branch_style19">
			<LineStyle>
				<color>ff25e2fa</color>
				<width>4.0</width>
			</LineStyle>
		</Style>
		<Style id="branch_style19">
			<LineStyle>
				<color>ff25e2fa</color>
				<width>4.0</width>
			</LineStyle>
		</Style>
		<Style id="branch_style19">
			<LineStyle>
				<color>ff25e2fa</color>
				<width>4.0</width>
			</LineStyle>
		</Style>
		<Style id="branch_style19">
			<LineStyle>
				<color>ff25e2fa</color>
				<width>4.0</width>
			</LineStyle>
		</Style>
		<Style id="branch_style19">
			<LineStyle>
				<color>ff25e2fa</color>
				<width>4.0</width>
			</LineStyle>
		</Style>
		<Style id="branch_style19">
			<LineStyle>
				<color>ff25e2fa</color>
				<width>4.0</width>
			</LineStyle>
		</Style>
		<Style id="branch_style19">
			<LineStyle>
				<color>ff25e2fa</color>
				<width>4.0</width>
			</LineStyle>
		</Style>
		<Style id="branch_style19">
			<LineStyle>
				<color>ff25e2fa</color>
				<width>4.0</width>
			</LineStyle>
		</Style>
		<Style id="branch_style19">
			<LineStyle>
				<color>ff25e2fa</color>
				<width>4.0</width>
			</LineStyle>
		</Style>
		<Style id="branch_style19">
			<LineStyle>
				<color>ff25e2fa</color>
				<width>4.0</width>
			</LineStyle>
		</Style>
		<Style id="branch_style19">
			<LineStyle>
				<color>ff25e2fa</color>
				<width>4.0</width>
			</LineStyle>
		</Style>
		<Style id="branch_style19">
			<LineStyle>
				<color>ff25e2fa</color>
				<width>4.0</width>
			</LineStyle>
		</Style>
		<Style id="branch_style19">
			<LineStyle>
				<color>ff25e2fa</color>
				<width>4.0</width>
			</LineStyle>
		</Style>
		<Style id="branch_style19">
			<LineStyle>
				<color>ff25e2fa</color>
				<width>4.0</width>
			</LineStyle>
		</Style>
		<Style id="branch_style19">
			<LineStyle>
				<color>ff25e2fa</color>
				<width>4.0</width>
			</LineStyle>
		</Style>
		<Style id="branch_style19">
			<LineStyle>
				<color>ff25e2fa</color>
				<width>4.0</width>
			</LineStyle>
		</Style>
		<Style id="branch_style19">
			<LineStyle>
				<color>ff25e2fa</color>
				<width>4.0</width>
			</LineStyle>
		</Style>
		<Style id="branch_style19">
			<LineStyle>
				<color>ff25e2fa</color>
				<width>4.0</width>
			</LineStyle>
		</Style>
		<Style id="branch_style19">
			<LineStyle>
				<color>ff25e2fa</color>
				<width>4.0</width>
			</LineStyle>
		</Style>
		<Style id="branch_style19">
			<LineStyle>
				<color>ff25e2fa</color>
				<width>4.0</width>
			</LineStyle>
		</Style>
		<Style id="branch_style19">
			<LineStyle>
				<color>ff25e2fa</color>
				<width>4.0</width>
			</LineStyle>
		</Style>
		<Style id="branch_style19">
			<LineStyle>
				<color>ff25e2fa</color>
				<width>4.0</width>
			</LineStyle>
		</Style>
		<Style id="branch_style19">
			<LineStyle>
				<color>ff25e2fa</color>
				<width>4.0</width>
			</LineStyle>
		</Style>
		<Style id="branch_style19">
			<LineStyle>
				<color>ff25e2fa</color>
				<width>4.0</width>
			</LineStyle>
		</Style>
		<Style id="branch_style19">
			<LineStyle>
				<color>ff25e2fa</color>
				<width>4.0</width>
			</LineStyle>
		</Style>
		<Style id="branch_style19">
			<LineStyle>
				<color>ff25e2fa</color>
				<width>4.0</width>
			</LineStyle>
		</Style>
		<Style id="branch_style19">
			<LineStyle>
				<color>ff25e2fa</color>
				<width>4.0</width>
			</LineStyle>
		</Style>
		<Style id="branch_style19">
			<LineStyle>
				<color>ff25e2fa</color>
				<width>4.0</width>
			</LineStyle>
		</Style>
		<Style id="branch_style19">
			<LineStyle>
				<color>ff25e2fa</color>
				<width>4.0</width>
			</LineStyle>
		</Style>
		<Style id="branch_style19">
			<LineStyle>
				<color>ff25e2fa</color>
				<width>4.0</width>
			</LineStyle>
		</Style>
		<Style id="branch_style19">
			<LineStyle>
				<color>ff25e2fa</color>
				<width>4.0</width>
			</LineStyle>
		</Style>
		<Style id="branch_style19">
			<LineStyle>
				<color>ff25e2fa</color>
				<width>4.0</width>
			</LineStyle>
		</Style>
		<Style id="branch_style19">
			<LineStyle>
				<color>ff25e2fa</color>
				<width>4.0</width>
			</LineStyle>
		</Style>
		<Style id="branch_style19">
			<LineStyle>
				<color>ff25e2fa</color>
				<width>4.0</width>
			</LineStyle>
		</Style>
		<Style id="branch_style19">
			<LineStyle>
				<color>ff25e2fa</color>
				<width>4.0</width>
			</LineStyle>
		</Style>
		<Style id="branch_style19">
			<LineStyle>
				<color>ff25e2fa</color>
				<width>4.0</width>
			</LineStyle>
		</Style>
		<Style id="branch_style19">
			<LineStyle>
				<color>ff25e2fa</color>
				<width>4.0</width>
			</LineStyle>
		</Style>
		<Style id="branch_style19">
			<LineStyle>
				<color>ff25e2fa</color>
				<width>4.0</width>
			</LineStyle>
		</Style>
		<Style id="branch_style19">
			<LineStyle>
				<color>ff25e2fa</color>
				<width>4.0</width>
			</LineStyle>
		</Style>
		<Style id="branch_style19">
			<LineStyle>
				<color>ff25e2fa</color>
				<width>4.0</width>
			</LineStyle>
		</Style>
		<Style id="branch_style20">
			<LineStyle>
				<color>ff26c5fa</color>
				<width>4.0</width>
			</LineStyle>
		</Style>
		<Style id="branch_style20">
			<LineStyle>
				<color>ff26c5fa</color>
				<width>4.0</width>
			</LineStyle>
		</Style>
		<Style id="branch_style20">
			<LineStyle>
				<color>ff26c5fa</color>
				<width>4.0</width>
			</LineStyle>
		</Style>
		<Style id="branch_style20">
			<LineStyle>
				<color>ff26c5fa</color>
				<width>4.0</width>
			</LineStyle>
		</Style>
		<Style id="branch_style20">
			<LineStyle>
				<color>ff26c5fa</color>
				<width>4.0</width>
			</LineStyle>
		</Style>
		<Style id="branch_style20">
			<LineStyle>
				<color>ff26c5fa</color>
				<width>4.0</width>
			</LineStyle>
		</Style>
		<Style id="branch_style20">
			<LineStyle>
				<color>ff26c5fa</color>
				<width>4.0</width>
			</LineStyle>
		</Style>
		<Style id="branch_style20">
			<LineStyle>
				<color>ff26c5fa</color>
				<width>4.0</width>
			</LineStyle>
		</Style>
		<Style id="branch_style20">
			<LineStyle>
				<color>ff26c5fa</color>
				<width>4.0</width>
			</LineStyle>
		</Style>
		<Style id="branch_style20">
			<LineStyle>
				<color>ff26c5fa</color>
				<width>4.0</width>
			</LineStyle>
		</Style>
		<Style id="branch_style20">
			<LineStyle>
				<color>ff26c5fa</color>
				<width>4.0</width>
			</LineStyle>
		</Style>
		<Style id="branch_style20">
			<LineStyle>
				<color>ff26c5fa</color>
				<width>4.0</width>
			</LineStyle>
		</Style>
		<Style id="branch_style20">
			<LineStyle>
				<color>ff26c5fa</color>
				<width>4.0</width>
			</LineStyle>
		</Style>
		<Style id="branch_style20">
			<LineStyle>
				<color>ff26c5fa</color>
				<width>4.0</width>
			</LineStyle>
		</Style>
		<Style id="branch_style20">
			<LineStyle>
				<color>ff26c5fa</color>
				<width>4.0</width>
			</LineStyle>
		</Style>
		<Style id="branch_style20">
			<LineStyle>
				<color>ff26c5fa</color>
				<width>4.0</width>
			</LineStyle>
		</Style>
		<Style id="branch_style20">
			<LineStyle>
				<color>ff26c5fa</color>
				<width>4.0</width>
			</LineStyle>
		</Style>
		<Style id="branch_style20">
			<LineStyle>
				<color>ff26c5fa</color>
				<width>4.0</width>
			</LineStyle>
		</Style>
		<Style id="branch_style20">
			<LineStyle>
				<color>ff26c5fa</color>
				<width>4.0</width>
			</LineStyle>
		</Style>
		<Style id="branch_style20">
			<LineStyle>
				<color>ff26c5fa</color>
				<width>4.0</width>
			</LineStyle>
		</Style>
		<Style id="branch_style20">
			<LineStyle>
				<color>ff26c5fa</color>
				<width>4.0</width>
			</LineStyle>
		</Style>
		<Style id="branch_style20">
			<LineStyle>
				<color>ff26c5fa</color>
				<width>4.0</width>
			</LineStyle>
		</Style>
		<Style id="branch_style20">
			<LineStyle>
				<color>ff26c5fa</color>
				<width>4.0</width>
			</LineStyle>
		</Style>
		<Style id="branch_style20">
			<LineStyle>
				<color>ff26c5fa</color>
				<width>4.0</width>
			</LineStyle>
		</Style>
		<Style id="branch_style20">
			<LineStyle>
				<color>ff26c5fa</color>
				<width>4.0</width>
			</LineStyle>
		</Style>
		<Style id="branch_style20">
			<LineStyle>
				<color>ff26c5fa</color>
				<width>4.0</width>
			</LineStyle>
		</Style>
		<Style id="branch_style20">
			<LineStyle>
				<color>ff26c5fa</color>
				<width>4.0</width>
			</LineStyle>
		</Style>
		<Style id="branch_style20">
			<LineStyle>
				<color>ff26c5fa</color>
				<width>4.0</width>
			</LineStyle>
		</Style>
		<Style id="branch_style20">
			<LineStyle>
				<color>ff26c5fa</color>
				<width>4.0</width>
			</LineStyle>
		</Style>
		<Style id="branch_style20">
			<LineStyle>
				<color>ff26c5fa</color>
				<width>4.0</width>
			</LineStyle>
		</Style>
		<Style id="branch_style20">
			<LineStyle>
				<color>ff26c5fa</color>
				<width>4.0</width>
			</LineStyle>
		</Style>
		<Style id="branch_style20">
			<LineStyle>
				<color>ff26c5fa</color>
				<width>4.0</width>
			</LineStyle>
		</Style>
		<Style id="branch_style20">
			<LineStyle>
				<color>ff26c5fa</color>
				<width>4.0</width>
			</LineStyle>
		</Style>
		<Style id="branch_style20">
			<LineStyle>
				<color>ff26c5fa</color>
				<width>4.0</width>
			</LineStyle>
		</Style>
		<Style id="branch_style20">
			<LineStyle>
				<color>ff26c5fa</color>
				<width>4.0</width>
			</LineStyle>
		</Style>
		<Style id="branch_style20">
			<LineStyle>
				<color>ff26c5fa</color>
				<width>4.0</width>
			</LineStyle>
		</Style>
		<Style id="branch_style20">
			<LineStyle>
				<color>ff26c5fa</color>
				<width>4.0</width>
			</LineStyle>
		</Style>
		<Style id="branch_style20">
			<LineStyle>
				<color>ff26c5fa</color>
				<width>4.0</width>
			</LineStyle>
		</Style>
		<Style id="branch_style20">
			<LineStyle>
				<color>ff26c5fa</color>
				<width>4.0</width>
			</LineStyle>
		</Style>
		<Style id="branch_style20">
			<LineStyle>
				<color>ff26c5fa</color>
				<width>4.0</width>
			</LineStyle>
		</Style>
		<Style id="branch_style20">
			<LineStyle>
				<color>ff26c5fa</color>
				<width>4.0</width>
			</LineStyle>
		</Style>
		<Style id="branch_style20">
			<LineStyle>
				<color>ff26c5fa</color>
				<width>4.0</width>
			</LineStyle>
		</Style>
		<Style id="branch_style20">
			<LineStyle>
				<color>ff26c5fa</color>
				<width>4.0</width>
			</LineStyle>
		</Style>
		<Style id="branch_style20">
			<LineStyle>
				<color>ff26c5fa</color>
				<width>4.0</width>
			</LineStyle>
		</Style>
		<Style id="branch_style20">
			<LineStyle>
				<color>ff26c5fa</color>
				<width>4.0</width>
			</LineStyle>
		</Style>
		<Style id="branch_style20">
			<LineStyle>
				<color>ff26c5fa</color>
				<width>4.0</width>
			</LineStyle>
		</Style>
		<Style id="branch_style20">
			<LineStyle>
				<color>ff26c5fa</color>
				<width>4.0</width>
			</LineStyle>
		</Style>
		<Style id="branch_style20">
			<LineStyle>
				<color>ff26c5fa</color>
				<width>4.0</width>
			</LineStyle>
		</Style>
		<Style id="branch_style20">
			<LineStyle>
				<color>ff26c5fa</color>
				<width>4.0</width>
			</LineStyle>
		</Style>
		<Style id="branch_style20">
			<LineStyle>
				<color>ff26c5fa</color>
				<width>4.0</width>
			</LineStyle>
		</Style>
		<Style id="branch_style20">
			<LineStyle>
				<color>ff26c5fa</color>
				<width>4.0</width>
			</LineStyle>
		</Style>
		<Style id="branch_style20">
			<LineStyle>
				<color>ff26c5fa</color>
				<width>4.0</width>
			</LineStyle>
		</Style>
		<Style id="branch_style20">
			<LineStyle>
				<color>ff26c5fa</color>
				<width>4.0</width>
			</LineStyle>
		</Style>
		<Style id="branch_style20">
			<LineStyle>
				<color>ff26c5fa</color>
				<width>4.0</width>
			</LineStyle>
		</Style>
		<Style id="branch_style20">
			<LineStyle>
				<color>ff26c5fa</color>
				<width>4.0</width>
			</LineStyle>
		</Style>
		<Style id="branch_style20">
			<LineStyle>
				<color>ff26c5fa</color>
				<width>4.0</width>
			</LineStyle>
		</Style>
		<Style id="branch_style20">
			<LineStyle>
				<color>ff26c5fa</color>
				<width>4.0</width>
			</LineStyle>
		</Style>
		<Style id="branch_style20">
			<LineStyle>
				<color>ff26c5fa</color>
				<width>4.0</width>
			</LineStyle>
		</Style>
		<Style id="branch_style20">
			<LineStyle>
				<color>ff26c5fa</color>
				<width>4.0</width>
			</LineStyle>
		</Style>
		<Style id="branch_style20">
			<LineStyle>
				<color>ff26c5fa</color>
				<width>4.0</width>
			</LineStyle>
		</Style>
		<Style id="branch_style20">
			<LineStyle>
				<color>ff26c5fa</color>
				<width>4.0</width>
			</LineStyle>
		</Style>
		<Style id="branch_style20">
			<LineStyle>
				<color>ff26c5fa</color>
				<width>4.0</width>
			</LineStyle>
		</Style>
		<Style id="branch_style20">
			<LineStyle>
				<color>ff26c5fa</color>
				<width>4.0</width>
			</LineStyle>
		</Style>
		<Style id="branch_style20">
			<LineStyle>
				<color>ff26c5fa</color>
				<width>4.0</width>
			</LineStyle>
		</Style>
		<Style id="branch_style20">
			<LineStyle>
				<color>ff26c5fa</color>
				<width>4.0</width>
			</LineStyle>
		</Style>
		<Style id="branch_style20">
			<LineStyle>
				<color>ff26c5fa</color>
				<width>4.0</width>
			</LineStyle>
		</Style>
		<Style id="branch_style20">
			<LineStyle>
				<color>ff26c5fa</color>
				<width>4.0</width>
			</LineStyle>
		</Style>
		<Style id="branch_style20">
			<LineStyle>
				<color>ff26c5fa</color>
				<width>4.0</width>
			</LineStyle>
		</Style>
		<Style id="branch_style20">
			<LineStyle>
				<color>ff26c5fa</color>
				<width>4.0</width>
			</LineStyle>
		</Style>
		<Style id="branch_style20">
			<LineStyle>
				<color>ff26c5fa</color>
				<width>4.0</width>
			</LineStyle>
		</Style>
		<Style id="branch_style20">
			<LineStyle>
				<color>ff26c5fa</color>
				<width>4.0</width>
			</LineStyle>
		</Style>
		<Style id="branch_style20">
			<LineStyle>
				<color>ff26c5fa</color>
				<width>4.0</width>
			</LineStyle>
		</Style>
		<Style id="branch_style20">
			<LineStyle>
				<color>ff26c5fa</color>
				<width>4.0</width>
			</LineStyle>
		</Style>
		<Style id="branch_style20">
			<LineStyle>
				<color>ff26c5fa</color>
				<width>4.0</width>
			</LineStyle>
		</Style>
		<Style id="branch_style20">
			<LineStyle>
				<color>ff26c5fa</color>
				<width>4.0</width>
			</LineStyle>
		</Style>
		<Style id="branch_style20">
			<LineStyle>
				<color>ff26c5fa</color>
				<width>4.0</width>
			</LineStyle>
		</Style>
		<Style id="branch_style20">
			<LineStyle>
				<color>ff26c5fa</color>
				<width>4.0</width>
			</LineStyle>
		</Style>
		<Style id="branch_style20">
			<LineStyle>
				<color>ff26c5fa</color>
				<width>4.0</width>
			</LineStyle>
		</Style>
		<Style id="branch_style20">
			<LineStyle>
				<color>ff26c5fa</color>
				<width>4.0</width>
			</LineStyle>
		</Style>
		<Style id="branch_style20">
			<LineStyle>
				<color>ff26c5fa</color>
				<width>4.0</width>
			</LineStyle>
		</Style>
		<Style id="branch_style20">
			<LineStyle>
				<color>ff26c5fa</color>
				<width>4.0</width>
			</LineStyle>
		</Style>
		<Style id="branch_style20">
			<LineStyle>
				<color>ff26c5fa</color>
				<width>4.0</width>
			</LineStyle>
		</Style>
		<Style id="branch_style20">
			<LineStyle>
				<color>ff26c5fa</color>
				<width>4.0</width>
			</LineStyle>
		</Style>
		<Style id="branch_style20">
			<LineStyle>
				<color>ff26c5fa</color>
				<width>4.0</width>
			</LineStyle>
		</Style>
		<Style id="branch_style20">
			<LineStyle>
				<color>ff26c5fa</color>
				<width>4.0</width>
			</LineStyle>
		</Style>
		<Style id="branch_style20">
			<LineStyle>
				<color>ff26c5fa</color>
				<width>4.0</width>
			</LineStyle>
		</Style>
		<Style id="branch_style20">
			<LineStyle>
				<color>ff26c5fa</color>
				<width>4.0</width>
			</LineStyle>
		</Style>
		<Style id="branch_style20">
			<LineStyle>
				<color>ff26c5fa</color>
				<width>4.0</width>
			</LineStyle>
		</Style>
		<Style id="branch_style20">
			<LineStyle>
				<color>ff26c5fa</color>
				<width>4.0</width>
			</LineStyle>
		</Style>
		<Style id="branch_style20">
			<LineStyle>
				<color>ff26c5fa</color>
				<width>4.0</width>
			</LineStyle>
		</Style>
		<Style id="branch_style20">
			<LineStyle>
				<color>ff26c5fa</color>
				<width>4.0</width>
			</LineStyle>
		</Style>
		<Style id="branch_style20">
			<LineStyle>
				<color>ff26c5fa</color>
				<width>4.0</width>
			</LineStyle>
		</Style>
		<Style id="branch_style20">
			<LineStyle>
				<color>ff26c5fa</color>
				<width>4.0</width>
			</LineStyle>
		</Style>
		<Style id="branch_style20">
			<LineStyle>
				<color>ff26c5fa</color>
				<width>4.0</width>
			</LineStyle>
		</Style>
		<Style id="branch_style20">
			<LineStyle>
				<color>ff26c5fa</color>
				<width>4.0</width>
			</LineStyle>
		</Style>
		<Style id="branch_style20">
			<LineStyle>
				<color>ff26c5fa</color>
				<width>4.0</width>
			</LineStyle>
		</Style>
		<Style id="branch_style20">
			<LineStyle>
				<color>ff26c5fa</color>
				<width>4.0</width>
			</LineStyle>
		</Style>
		<Style id="branch_style20">
			<LineStyle>
				<color>ff26c5fa</color>
				<width>4.0</width>
			</LineStyle>
		</Style>
		<Style id="branch_style20">
			<LineStyle>
				<color>ff26c5fa</color>
				<width>4.0</width>
			</LineStyle>
		</Style>
		<Style id="branch_style20">
			<LineStyle>
				<color>ff26c5fa</color>
				<width>4.0</width>
			</LineStyle>
		</Style>
		<Style id="branch_style21">
			<LineStyle>
				<color>ff25e0fa</color>
				<width>4.0</width>
			</LineStyle>
		</Style>
		<Style id="branch_style21">
			<LineStyle>
				<color>ff25e0fa</color>
				<width>4.0</width>
			</LineStyle>
		</Style>
		<Style id="branch_style21">
			<LineStyle>
				<color>ff25e0fa</color>
				<width>4.0</width>
			</LineStyle>
		</Style>
		<Style id="branch_style21">
			<LineStyle>
				<color>ff25e0fa</color>
				<width>4.0</width>
			</LineStyle>
		</Style>
		<Style id="branch_style21">
			<LineStyle>
				<color>ff25e0fa</color>
				<width>4.0</width>
			</LineStyle>
		</Style>
		<Style id="branch_style21">
			<LineStyle>
				<color>ff25e0fa</color>
				<width>4.0</width>
			</LineStyle>
		</Style>
		<Style id="branch_style21">
			<LineStyle>
				<color>ff25e0fa</color>
				<width>4.0</width>
			</LineStyle>
		</Style>
		<Style id="branch_style21">
			<LineStyle>
				<color>ff25e0fa</color>
				<width>4.0</width>
			</LineStyle>
		</Style>
		<Style id="branch_style21">
			<LineStyle>
				<color>ff25e0fa</color>
				<width>4.0</width>
			</LineStyle>
		</Style>
		<Style id="branch_style21">
			<LineStyle>
				<color>ff25e0fa</color>
				<width>4.0</width>
			</LineStyle>
		</Style>
		<Style id="branch_style21">
			<LineStyle>
				<color>ff25e0fa</color>
				<width>4.0</width>
			</LineStyle>
		</Style>
		<Style id="branch_style21">
			<LineStyle>
				<color>ff25e0fa</color>
				<width>4.0</width>
			</LineStyle>
		</Style>
		<Style id="branch_style21">
			<LineStyle>
				<color>ff25e0fa</color>
				<width>4.0</width>
			</LineStyle>
		</Style>
		<Style id="branch_style21">
			<LineStyle>
				<color>ff25e0fa</color>
				<width>4.0</width>
			</LineStyle>
		</Style>
		<Style id="branch_style21">
			<LineStyle>
				<color>ff25e0fa</color>
				<width>4.0</width>
			</LineStyle>
		</Style>
		<Style id="branch_style21">
			<LineStyle>
				<color>ff25e0fa</color>
				<width>4.0</width>
			</LineStyle>
		</Style>
		<Style id="branch_style21">
			<LineStyle>
				<color>ff25e0fa</color>
				<width>4.0</width>
			</LineStyle>
		</Style>
		<Style id="branch_style21">
			<LineStyle>
				<color>ff25e0fa</color>
				<width>4.0</width>
			</LineStyle>
		</Style>
		<Style id="branch_style21">
			<LineStyle>
				<color>ff25e0fa</color>
				<width>4.0</width>
			</LineStyle>
		</Style>
		<Style id="branch_style21">
			<LineStyle>
				<color>ff25e0fa</color>
				<width>4.0</width>
			</LineStyle>
		</Style>
		<Style id="branch_style21">
			<LineStyle>
				<color>ff25e0fa</color>
				<width>4.0</width>
			</LineStyle>
		</Style>
		<Style id="branch_style21">
			<LineStyle>
				<color>ff25e0fa</color>
				<width>4.0</width>
			</LineStyle>
		</Style>
		<Style id="branch_style21">
			<LineStyle>
				<color>ff25e0fa</color>
				<width>4.0</width>
			</LineStyle>
		</Style>
		<Style id="branch_style21">
			<LineStyle>
				<color>ff25e0fa</color>
				<width>4.0</width>
			</LineStyle>
		</Style>
		<Style id="branch_style21">
			<LineStyle>
				<color>ff25e0fa</color>
				<width>4.0</width>
			</LineStyle>
		</Style>
		<Style id="branch_style21">
			<LineStyle>
				<color>ff25e0fa</color>
				<width>4.0</width>
			</LineStyle>
		</Style>
		<Style id="branch_style21">
			<LineStyle>
				<color>ff25e0fa</color>
				<width>4.0</width>
			</LineStyle>
		</Style>
		<Style id="branch_style21">
			<LineStyle>
				<color>ff25e0fa</color>
				<width>4.0</width>
			</LineStyle>
		</Style>
		<Style id="branch_style21">
			<LineStyle>
				<color>ff25e0fa</color>
				<width>4.0</width>
			</LineStyle>
		</Style>
		<Style id="branch_style21">
			<LineStyle>
				<color>ff25e0fa</color>
				<width>4.0</width>
			</LineStyle>
		</Style>
		<Style id="branch_style21">
			<LineStyle>
				<color>ff25e0fa</color>
				<width>4.0</width>
			</LineStyle>
		</Style>
		<Style id="branch_style21">
			<LineStyle>
				<color>ff25e0fa</color>
				<width>4.0</width>
			</LineStyle>
		</Style>
		<Style id="branch_style21">
			<LineStyle>
				<color>ff25e0fa</color>
				<width>4.0</width>
			</LineStyle>
		</Style>
		<Style id="branch_style21">
			<LineStyle>
				<color>ff25e0fa</color>
				<width>4.0</width>
			</LineStyle>
		</Style>
		<Style id="branch_style21">
			<LineStyle>
				<color>ff25e0fa</color>
				<width>4.0</width>
			</LineStyle>
		</Style>
		<Style id="branch_style21">
			<LineStyle>
				<color>ff25e0fa</color>
				<width>4.0</width>
			</LineStyle>
		</Style>
		<Style id="branch_style21">
			<LineStyle>
				<color>ff25e0fa</color>
				<width>4.0</width>
			</LineStyle>
		</Style>
		<Style id="branch_style21">
			<LineStyle>
				<color>ff25e0fa</color>
				<width>4.0</width>
			</LineStyle>
		</Style>
		<Style id="branch_style21">
			<LineStyle>
				<color>ff25e0fa</color>
				<width>4.0</width>
			</LineStyle>
		</Style>
		<Style id="branch_style21">
			<LineStyle>
				<color>ff25e0fa</color>
				<width>4.0</width>
			</LineStyle>
		</Style>
		<Style id="branch_style21">
			<LineStyle>
				<color>ff25e0fa</color>
				<width>4.0</width>
			</LineStyle>
		</Style>
		<Style id="branch_style21">
			<LineStyle>
				<color>ff25e0fa</color>
				<width>4.0</width>
			</LineStyle>
		</Style>
		<Style id="branch_style21">
			<LineStyle>
				<color>ff25e0fa</color>
				<width>4.0</width>
			</LineStyle>
		</Style>
		<Style id="branch_style21">
			<LineStyle>
				<color>ff25e0fa</color>
				<width>4.0</width>
			</LineStyle>
		</Style>
		<Style id="branch_style21">
			<LineStyle>
				<color>ff25e0fa</color>
				<width>4.0</width>
			</LineStyle>
		</Style>
		<Style id="branch_style21">
			<LineStyle>
				<color>ff25e0fa</color>
				<width>4.0</width>
			</LineStyle>
		</Style>
		<Style id="branch_style21">
			<LineStyle>
				<color>ff25e0fa</color>
				<width>4.0</width>
			</LineStyle>
		</Style>
		<Style id="branch_style21">
			<LineStyle>
				<color>ff25e0fa</color>
				<width>4.0</width>
			</LineStyle>
		</Style>
		<Style id="branch_style21">
			<LineStyle>
				<color>ff25e0fa</color>
				<width>4.0</width>
			</LineStyle>
		</Style>
		<Style id="branch_style21">
			<LineStyle>
				<color>ff25e0fa</color>
				<width>4.0</width>
			</LineStyle>
		</Style>
		<Style id="branch_style21">
			<LineStyle>
				<color>ff25e0fa</color>
				<width>4.0</width>
			</LineStyle>
		</Style>
		<Style id="branch_style21">
			<LineStyle>
				<color>ff25e0fa</color>
				<width>4.0</width>
			</LineStyle>
		</Style>
		<Style id="branch_style21">
			<LineStyle>
				<color>ff25e0fa</color>
				<width>4.0</width>
			</LineStyle>
		</Style>
		<Style id="branch_style21">
			<LineStyle>
				<color>ff25e0fa</color>
				<width>4.0</width>
			</LineStyle>
		</Style>
		<Style id="branch_style21">
			<LineStyle>
				<color>ff25e0fa</color>
				<width>4.0</width>
			</LineStyle>
		</Style>
		<Style id="branch_style21">
			<LineStyle>
				<color>ff25e0fa</color>
				<width>4.0</width>
			</LineStyle>
		</Style>
		<Style id="branch_style21">
			<LineStyle>
				<color>ff25e0fa</color>
				<width>4.0</width>
			</LineStyle>
		</Style>
		<Style id="branch_style21">
			<LineStyle>
				<color>ff25e0fa</color>
				<width>4.0</width>
			</LineStyle>
		</Style>
		<Style id="branch_style21">
			<LineStyle>
				<color>ff25e0fa</color>
				<width>4.0</width>
			</LineStyle>
		</Style>
		<Style id="branch_style21">
			<LineStyle>
				<color>ff25e0fa</color>
				<width>4.0</width>
			</LineStyle>
		</Style>
		<Style id="branch_style21">
			<LineStyle>
				<color>ff25e0fa</color>
				<width>4.0</width>
			</LineStyle>
		</Style>
		<Style id="branch_style21">
			<LineStyle>
				<color>ff25e0fa</color>
				<width>4.0</width>
			</LineStyle>
		</Style>
		<Style id="branch_style21">
			<LineStyle>
				<color>ff25e0fa</color>
				<width>4.0</width>
			</LineStyle>
		</Style>
		<Style id="branch_style21">
			<LineStyle>
				<color>ff25e0fa</color>
				<width>4.0</width>
			</LineStyle>
		</Style>
		<Style id="branch_style21">
			<LineStyle>
				<color>ff25e0fa</color>
				<width>4.0</width>
			</LineStyle>
		</Style>
		<Style id="branch_style21">
			<LineStyle>
				<color>ff25e0fa</color>
				<width>4.0</width>
			</LineStyle>
		</Style>
		<Style id="branch_style21">
			<LineStyle>
				<color>ff25e0fa</color>
				<width>4.0</width>
			</LineStyle>
		</Style>
		<Style id="branch_style21">
			<LineStyle>
				<color>ff25e0fa</color>
				<width>4.0</width>
			</LineStyle>
		</Style>
		<Style id="branch_style21">
			<LineStyle>
				<color>ff25e0fa</color>
				<width>4.0</width>
			</LineStyle>
		</Style>
		<Style id="branch_style21">
			<LineStyle>
				<color>ff25e0fa</color>
				<width>4.0</width>
			</LineStyle>
		</Style>
		<Style id="branch_style21">
			<LineStyle>
				<color>ff25e0fa</color>
				<width>4.0</width>
			</LineStyle>
		</Style>
		<Style id="branch_style21">
			<LineStyle>
				<color>ff25e0fa</color>
				<width>4.0</width>
			</LineStyle>
		</Style>
		<Style id="branch_style21">
			<LineStyle>
				<color>ff25e0fa</color>
				<width>4.0</width>
			</LineStyle>
		</Style>
		<Style id="branch_style21">
			<LineStyle>
				<color>ff25e0fa</color>
				<width>4.0</width>
			</LineStyle>
		</Style>
		<Style id="branch_style21">
			<LineStyle>
				<color>ff25e0fa</color>
				<width>4.0</width>
			</LineStyle>
		</Style>
		<Style id="branch_style21">
			<LineStyle>
				<color>ff25e0fa</color>
				<width>4.0</width>
			</LineStyle>
		</Style>
		<Style id="branch_style21">
			<LineStyle>
				<color>ff25e0fa</color>
				<width>4.0</width>
			</LineStyle>
		</Style>
		<Style id="branch_style21">
			<LineStyle>
				<color>ff25e0fa</color>
				<width>4.0</width>
			</LineStyle>
		</Style>
		<Style id="branch_style21">
			<LineStyle>
				<color>ff25e0fa</color>
				<width>4.0</width>
			</LineStyle>
		</Style>
		<Style id="branch_style21">
			<LineStyle>
				<color>ff25e0fa</color>
				<width>4.0</width>
			</LineStyle>
		</Style>
		<Style id="branch_style21">
			<LineStyle>
				<color>ff25e0fa</color>
				<width>4.0</width>
			</LineStyle>
		</Style>
		<Style id="branch_style21">
			<LineStyle>
				<color>ff25e0fa</color>
				<width>4.0</width>
			</LineStyle>
		</Style>
		<Style id="branch_style21">
			<LineStyle>
				<color>ff25e0fa</color>
				<width>4.0</width>
			</LineStyle>
		</Style>
		<Style id="branch_style21">
			<LineStyle>
				<color>ff25e0fa</color>
				<width>4.0</width>
			</LineStyle>
		</Style>
		<Style id="branch_style21">
			<LineStyle>
				<color>ff25e0fa</color>
				<width>4.0</width>
			</LineStyle>
		</Style>
		<Style id="branch_style21">
			<LineStyle>
				<color>ff25e0fa</color>
				<width>4.0</width>
			</LineStyle>
		</Style>
		<Style id="branch_style21">
			<LineStyle>
				<color>ff25e0fa</color>
				<width>4.0</width>
			</LineStyle>
		</Style>
		<Style id="branch_style21">
			<LineStyle>
				<color>ff25e0fa</color>
				<width>4.0</width>
			</LineStyle>
		</Style>
		<Style id="branch_style21">
			<LineStyle>
				<color>ff25e0fa</color>
				<width>4.0</width>
			</LineStyle>
		</Style>
		<Style id="branch_style21">
			<LineStyle>
				<color>ff25e0fa</color>
				<width>4.0</width>
			</LineStyle>
		</Style>
		<Style id="branch_style21">
			<LineStyle>
				<color>ff25e0fa</color>
				<width>4.0</width>
			</LineStyle>
		</Style>
		<Style id="branch_style21">
			<LineStyle>
				<color>ff25e0fa</color>
				<width>4.0</width>
			</LineStyle>
		</Style>
		<Style id="branch_style21">
			<LineStyle>
				<color>ff25e0fa</color>
				<width>4.0</width>
			</LineStyle>
		</Style>
		<Style id="branch_style21">
			<LineStyle>
				<color>ff25e0fa</color>
				<width>4.0</width>
			</LineStyle>
		</Style>
		<Style id="branch_style21">
			<LineStyle>
				<color>ff25e0fa</color>
				<width>4.0</width>
			</LineStyle>
		</Style>
		<Style id="branch_style21">
			<LineStyle>
				<color>ff25e0fa</color>
				<width>4.0</width>
			</LineStyle>
		</Style>
		<Style id="branch_style21">
			<LineStyle>
				<color>ff25e0fa</color>
				<width>4.0</width>
			</LineStyle>
		</Style>
		<Style id="branch_style21">
			<LineStyle>
				<color>ff25e0fa</color>
				<width>4.0</width>
			</LineStyle>
		</Style>
		<Style id="branch_style21">
			<LineStyle>
				<color>ff25e0fa</color>
				<width>4.0</width>
			</LineStyle>
		</Style>
		<Style id="branch_style21">
			<LineStyle>
				<color>ff25e0fa</color>
				<width>4.0</width>
			</LineStyle>
		</Style>
		<Style id="circle_style1">
			<PolyStyle>
				<color>fcf7faf7</color>
				<outline>0</outline>
			</PolyStyle>
		</Style>
		<Style id="circle_style2">
			<PolyStyle>
				<color>fcf7faf7</color>
				<outline>0</outline>
			</PolyStyle>
		</Style>
		<Style id="circle_style3">
			<PolyStyle>
				<color>fcf7faf7</color>
				<outline>0</outline>
			</PolyStyle>
		</Style>
		<Style id="circle_style4">
			<PolyStyle>
				<color>fcf7faf7</color>
				<outline>0</outline>
			</PolyStyle>
		</Style>
		<Style id="circle_style5">
			<PolyStyle>
				<color>fcf7faf7</color>
				<outline>0</outline>
			</PolyStyle>
		</Style>
		<Style id="circle_style6">
			<PolyStyle>
				<color>fcf7faf7</color>
				<outline>0</outline>
			</PolyStyle>
		</Style>
		<Style id="circle_style7">
			<PolyStyle>
				<color>fcf7faf7</color>
				<outline>0</outline>
			</PolyStyle>
		</Style>
		<Style id="circle_style8">
			<PolyStyle>
				<color>fcf7faf7</color>
				<outline>0</outline>
			</PolyStyle>
		</Style>
		<Style id="circle_style9">
			<PolyStyle>
				<color>fcf7faf7</color>
				<outline>0</outline>
			</PolyStyle>
		</Style>
		<Style id="circle_style10">
			<PolyStyle>
				<color>fcf7faf7</color>
				<outline>0</outline>
			</PolyStyle>
		</Style>
		<Style id="circle_style11">
			<PolyStyle>
				<color>fcf7faf7</color>
				<outline>0</outline>
			</PolyStyle>
		</Style>
		<Style id="circle_style12">
			<PolyStyle>
				<color>fcf7faf7</color>
				<outline>0</outline>
			</PolyStyle>
		</Style>
		<Style id="circle_style13">
			<PolyStyle>
				<color>fcf7faf7</color>
				<outline>0</outline>
			</PolyStyle>
		</Style>
		<Style id="circle_style14">
			<PolyStyle>
				<color>fcf7faf7</color>
				<outline>0</outline>
			</PolyStyle>
		</Style>
		<Style id="circle_style15">
			<PolyStyle>
				<color>fcf7faf7</color>
				<outline>0</outline>
			</PolyStyle>
		</Style>
		<Style id="circle_style16">
			<PolyStyle>
				<color>fcf7faf7</color>
				<outline>0</outline>
			</PolyStyle>
		</Style>
		<Style id="circle_style17">
			<PolyStyle>
				<color>fcf7faf7</color>
				<outline>0</outline>
			</PolyStyle>
		</Style>
		<Style id="circle_style18">
			<PolyStyle>
				<color>fcf7faf7</color>
				<outline>0</outline>
			</PolyStyle>
		</Style>
		<Style id="circle_style19">
			<PolyStyle>
				<color>fcf7faf7</color>
				<outline>0</outline>
			</PolyStyle>
		</Style>
		<Style id="circle_style20">
			<PolyStyle>
				<color>fcf7faf7</color>
				<outline>0</outline>
			</PolyStyle>
		</Style>
		<Style id="circle_style21">
			<PolyStyle>
				<color>fcf7faf7</color>
				<outline>0</outline>
			</PolyStyle>
		</Style>
		<Style id="circle_style22">
			<PolyStyle>
				<color>fcf7faf7</color>
				<outline>0</outline>
			</PolyStyle>
		</Style>
		<Style id="circle_style23">
			<PolyStyle>
				<color>fcf7faf7</color>
				<outline>0</outline>
			</PolyStyle>
		</Style>
		<Style id="circle_style24">
			<PolyStyle>
				<color>fcf7faf7</color>
				<outline>0</outline>
			</PolyStyle>
		</Style>
		<Style id="circle_style25">
			<PolyStyle>
				<color>fcf7faf7</color>
				<outline>0</outline>
			</PolyStyle>
		</Style>
		<Style id="circle_style26">
			<PolyStyle>
				<color>fcf7faf7</color>
				<outline>0</outline>
			</PolyStyle>
		</Style>
		<Style id="circle_style27">
			<PolyStyle>
				<color>fcf7faf7</color>
				<outline>0</outline>
			</PolyStyle>
		</Style>
		<Style id="circle_style28">
			<PolyStyle>
				<color>fcf7faf7</color>
				<outline>0</outline>
			</PolyStyle>
		</Style>
		<Style id="circle_style29">
			<PolyStyle>
				<color>fcf7faf7</color>
				<outline>0</outline>
			</PolyStyle>
		</Style>
		<Style id="circle_style30">
			<PolyStyle>
				<color>fcf7faf7</color>
				<outline>0</outline>
			</PolyStyle>
		</Style>
		<Style id="circle_style31">
			<PolyStyle>
				<color>fcf7faf7</color>
				<outline>0</outline>
			</PolyStyle>
		</Style>
		<Style id="circle_style32">
			<PolyStyle>
				<color>fcf7faf7</color>
				<outline>0</outline>
			</PolyStyle>
		</Style>
		<Style id="circle_style33">
			<PolyStyle>
				<color>fcf7faf7</color>
				<outline>0</outline>
			</PolyStyle>
		</Style>
		<Style id="circle_style34">
			<PolyStyle>
				<color>fcf7faf7</color>
				<outline>0</outline>
			</PolyStyle>
		</Style>
		<Style id="circle_style35">
			<PolyStyle>
				<color>fcf7faf7</color>
				<outline>0</outline>
			</PolyStyle>
		</Style>
		<Style id="circle_style36">
			<PolyStyle>
				<color>fcf7faf7</color>
				<outline>0</outline>
			</PolyStyle>
		</Style>
		<Style id="circle_style37">
			<PolyStyle>
				<color>fcf7faf7</color>
				<outline>0</outline>
			</PolyStyle>
		</Style>
		<Style id="circle_style38">
			<PolyStyle>
				<color>fcf7faf7</color>
				<outline>0</outline>
			</PolyStyle>
		</Style>
		<Style id="circle_style39">
			<PolyStyle>
				<color>fcf7faf7</color>
				<outline>0</outline>
			</PolyStyle>
		</Style>
		<Style id="circle_style40">
			<PolyStyle>
				<color>fcf7faf7</color>
				<outline>0</outline>
			</PolyStyle>
		</Style>
		<Style id="circle_style41">
			<PolyStyle>
				<color>fcf7faf7</color>
				<outline>0</outline>
			</PolyStyle>
		</Style>
		<Style id="circle_style42">
			<PolyStyle>
				<color>fcf7faf7</color>
				<outline>0</outline>
			</PolyStyle>
		</Style>
		<Style id="circle_style43">
			<PolyStyle>
				<color>fcf7faf7</color>
				<outline>0</outline>
			</PolyStyle>
		</Style>
		<Style id="circle_style44">
			<PolyStyle>
				<color>fcf7faf7</color>
				<outline>0</outline>
			</PolyStyle>
		</Style>
		<Style id="circle_style45">
			<PolyStyle>
				<color>fcf7faf7</color>
				<outline>0</outline>
			</PolyStyle>
		</Style>
		<Style id="circle_style46">
			<PolyStyle>
				<color>fcf7faf7</color>
				<outline>0</outline>
			</PolyStyle>
		</Style>
		<Style id="circle_style47">
			<PolyStyle>
				<color>fcf7faf7</color>
				<outline>0</outline>
			</PolyStyle>
		</Style>
		<Style id="circle_style48">
			<PolyStyle>
				<color>fcf7faf7</color>
				<outline>0</outline>
			</PolyStyle>
		</Style>
		<Style id="circle_style49">
			<PolyStyle>
				<color>fcf7faf7</color>
				<outline>0</outline>
			</PolyStyle>
		</Style>
		<Style id="circle_style50">
			<PolyStyle>
				<color>fcf7faf7</color>
				<outline>0</outline>
			</PolyStyle>
		</Style>
		<Style id="circle_style51">
			<PolyStyle>
				<color>fcf7faf7</color>
				<outline>0</outline>
			</PolyStyle>
		</Style>
		<Style id="circle_style52">
			<PolyStyle>
				<color>fcf7faf7</color>
				<outline>0</outline>
			</PolyStyle>
		</Style>
		<Style id="circle_style53">
			<PolyStyle>
				<color>fcf7faf7</color>
				<outline>0</outline>
			</PolyStyle>
		</Style>
		<Style id="circle_style54">
			<PolyStyle>
				<color>fcf7faf7</color>
				<outline>0</outline>
			</PolyStyle>
		</Style>
		<Style id="circle_style55">
			<PolyStyle>
				<color>fcf7faf7</color>
				<outline>0</outline>
			</PolyStyle>
		</Style>
		<Style id="circle_style56">
			<PolyStyle>
				<color>fcf7faf7</color>
				<outline>0</outline>
			</PolyStyle>
		</Style>
		<Style id="circle_style57">
			<PolyStyle>
				<color>fcf7faf7</color>
				<outline>0</outline>
			</PolyStyle>
		</Style>
		<Style id="circle_style58">
			<PolyStyle>
				<color>fcf7faf7</color>
				<outline>0</outline>
			</PolyStyle>
		</Style>
		<Style id="circle_style59">
			<PolyStyle>
				<color>fcf7faf7</color>
				<outline>0</outline>
			</PolyStyle>
		</Style>
		<Style id="circle_style60">
			<PolyStyle>
				<color>faf4faf4</color>
				<outline>0</outline>
			</PolyStyle>
		</Style>
		<Style id="circle_style61">
			<PolyStyle>
				<color>fcf7faf7</color>
				<outline>0</outline>
			</PolyStyle>
		</Style>
		<Style id="circle_style62">
			<PolyStyle>
				<color>fcf7faf7</color>
				<outline>0</outline>
			</PolyStyle>
		</Style>
		<Style id="circle_style63">
			<PolyStyle>
				<color>faf4faf4</color>
				<outline>0</outline>
			</PolyStyle>
		</Style>
		<Style id="circle_style64">
			<PolyStyle>
				<color>fcf7faf7</color>
				<outline>0</outline>
			</PolyStyle>
		</Style>
		<Style id="circle_style65">
			<PolyStyle>
				<color>fcf7faf7</color>
				<outline>0</outline>
			</PolyStyle>
		</Style>
		<Style id="circle_style66">
			<PolyStyle>
				<color>faf4faf4</color>
				<outline>0</outline>
			</PolyStyle>
		</Style>
		<Style id="circle_style67">
			<PolyStyle>
				<color>fcf7faf7</color>
				<outline>0</outline>
			</PolyStyle>
		</Style>
		<Style id="circle_style68">
			<PolyStyle>
				<color>fcf7faf7</color>
				<outline>0</outline>
			</PolyStyle>
		</Style>
		<Style id="circle_style69">
			<PolyStyle>
				<color>faf4faf4</color>
				<outline>0</outline>
			</PolyStyle>
		</Style>
		<Style id="circle_style70">
			<PolyStyle>
				<color>fcf7faf7</color>
				<outline>0</outline>
			</PolyStyle>
		</Style>
		<Style id="circle_style71">
			<PolyStyle>
				<color>fcf7faf7</color>
				<outline>0</outline>
			</PolyStyle>
		</Style>
		<Style id="circle_style72">
			<PolyStyle>
				<color>faf4faf4</color>
				<outline>0</outline>
			</PolyStyle>
		</Style>
		<Style id="circle_style73">
			<PolyStyle>
				<color>fcf7faf7</color>
				<outline>0</outline>
			</PolyStyle>
		</Style>
		<Style id="circle_style74">
			<PolyStyle>
				<color>fcf7faf7</color>
				<outline>0</outline>
			</PolyStyle>
		</Style>
		<Style id="circle_style75">
			<PolyStyle>
				<color>faf4faf4</color>
				<outline>0</outline>
			</PolyStyle>
		</Style>
		<Style id="circle_style76">
			<PolyStyle>
				<color>fcf7faf7</color>
				<outline>0</outline>
			</PolyStyle>
		</Style>
		<Style id="circle_style77">
			<PolyStyle>
				<color>fcf7faf7</color>
				<outline>0</outline>
			</PolyStyle>
		</Style>
		<Style id="circle_style78">
			<PolyStyle>
				<color>faf4faf4</color>
				<outline>0</outline>
			</PolyStyle>
		</Style>
		<Style id="circle_style79">
			<PolyStyle>
				<color>fcf7faf7</color>
				<outline>0</outline>
			</PolyStyle>
		</Style>
		<Style id="circle_style80">
			<PolyStyle>
				<color>fcf7faf7</color>
				<outline>0</outline>
			</PolyStyle>
		</Style>
		<Style id="circle_style81">
			<PolyStyle>
				<color>faf4faf4</color>
				<outline>0</outline>
			</PolyStyle>
		</Style>
		<Style id="circle_style82">
			<PolyStyle>
				<color>fcf7faf7</color>
				<outline>0</outline>
			</PolyStyle>
		</Style>
		<Style id="circle_style83">
			<PolyStyle>
				<color>fcf7faf7</color>
				<outline>0</outline>
			</PolyStyle>
		</Style>
		<Style id="circle_style84">
			<PolyStyle>
				<color>faf4faf4</color>
				<outline>0</outline>
			</PolyStyle>
		</Style>
		<Style id="circle_style85">
			<PolyStyle>
				<color>fcf7faf7</color>
				<outline>0</outline>
			</PolyStyle>
		</Style>
		<Style id="circle_style86">
			<PolyStyle>
				<color>fcf7faf7</color>
				<outline>0</outline>
			</PolyStyle>
		</Style>
		<Style id="circle_style87">
			<PolyStyle>
				<color>faf4faf4</color>
				<outline>0</outline>
			</PolyStyle>
		</Style>
		<Style id="circle_style88">
			<PolyStyle>
				<color>fcf7faf7</color>
				<outline>0</outline>
			</PolyStyle>
		</Style>
		<Style id="circle_style89">
			<PolyStyle>
				<color>fcf7faf7</color>
				<outline>0</outline>
			</PolyStyle>
		</Style>
		<Style id="circle_style90">
			<PolyStyle>
				<color>faf4faf4</color>
				<outline>0</outline>
			</PolyStyle>
		</Style>
		<Style id="circle_style91">
			<PolyStyle>
				<color>fcf7faf7</color>
				<outline>0</outline>
			</PolyStyle>
		</Style>
		<Style id="circle_style92">
			<PolyStyle>
				<color>fcf7faf7</color>
				<outline>0</outline>
			</PolyStyle>
		</Style>
		<Style id="circle_style93">
			<PolyStyle>
				<color>faf4faf4</color>
				<outline>0</outline>
			</PolyStyle>
		</Style>
		<Style id="circle_style94">
			<PolyStyle>
				<color>fcf7faf7</color>
				<outline>0</outline>
			</PolyStyle>
		</Style>
		<Style id="circle_style95">
			<PolyStyle>
				<color>fcf7faf7</color>
				<outline>0</outline>
			</PolyStyle>
		</Style>
		<Style id="circle_style96">
			<PolyStyle>
				<color>faf4faf4</color>
				<outline>0</outline>
			</PolyStyle>
		</Style>
		<Style id="circle_style97">
			<PolyStyle>
				<color>fcf7faf7</color>
				<outline>0</outline>
			</PolyStyle>
		</Style>
		<Style id="circle_style98">
			<PolyStyle>
				<color>fcf7faf7</color>
				<outline>0</outline>
			</PolyStyle>
		</Style>
		<Style id="circle_style99">
			<PolyStyle>
				<color>faf4faf4</color>
				<outline>0</outline>
			</PolyStyle>
		</Style>
		<Style id="circle_style100">
			<PolyStyle>
				<color>fcf7faf7</color>
				<outline>0</outline>
			</PolyStyle>
		</Style>
		<Style id="circle_style101">
			<PolyStyle>
				<color>fcf7faf7</color>
				<outline>0</outline>
			</PolyStyle>
		</Style>
		<Style id="circle_style102">
			<PolyStyle>
				<color>faf4faf4</color>
				<outline>0</outline>
			</PolyStyle>
		</Style>
		<Style id="circle_style103">
			<PolyStyle>
				<color>fcf7faf7</color>
				<outline>0</outline>
			</PolyStyle>
		</Style>
		<Style id="circle_style104">
			<PolyStyle>
				<color>fcf7faf7</color>
				<outline>0</outline>
			</PolyStyle>
		</Style>
		<Style id="circle_style105">
			<PolyStyle>
				<color>fcf7faf7</color>
				<outline>0</outline>
			</PolyStyle>
		</Style>
		<Style id="circle_style106">
			<PolyStyle>
				<color>fcf7faf7</color>
				<outline>0</outline>
			</PolyStyle>
		</Style>
		<Style id="circle_style107">
			<PolyStyle>
				<color>fcf7faf7</color>
				<outline>0</outline>
			</PolyStyle>
		</Style>
		<Style id="circle_style108">
			<PolyStyle>
				<color>fcf7faf7</color>
				<outline>0</outline>
			</PolyStyle>
		</Style>
		<Style id="circle_style109">
			<PolyStyle>
				<color>fcf7faf7</color>
				<outline>0</outline>
			</PolyStyle>
		</Style>
		<Style id="circle_style110">
			<PolyStyle>
				<color>fcf7faf7</color>
				<outline>0</outline>
			</PolyStyle>
		</Style>
		<Style id="circle_style111">
			<PolyStyle>
				<color>fcf7faf7</color>
				<outline>0</outline>
			</PolyStyle>
		</Style>
		<Style id="circle_style112">
			<PolyStyle>
				<color>fcf7faf7</color>
				<outline>0</outline>
			</PolyStyle>
		</Style>
		<Style id="circle_style113">
			<PolyStyle>
				<color>fcf7faf7</color>
				<outline>0</outline>
			</PolyStyle>
		</Style>
		<Style id="circle_style114">
			<PolyStyle>
				<color>fcf7faf7</color>
				<outline>0</outline>
			</PolyStyle>
		</Style>
		<Style id="circle_style115">
			<PolyStyle>
				<color>fcf7faf7</color>
				<outline>0</outline>
			</PolyStyle>
		</Style>
		<Style id="circle_style116">
			<PolyStyle>
				<color>fcf7faf7</color>
				<outline>0</outline>
			</PolyStyle>
		</Style>
		<Style id="circle_style117">
			<PolyStyle>
				<color>fcf7faf7</color>
				<outline>0</outline>
			</PolyStyle>
		</Style>
		<Style id="circle_style118">
			<PolyStyle>
				<color>fcf7faf7</color>
				<outline>0</outline>
			</PolyStyle>
		</Style>
		<Style id="circle_style119">
			<PolyStyle>
				<color>fcf7faf7</color>
				<outline>0</outline>
			</PolyStyle>
		</Style>
		<Style id="circle_style120">
			<PolyStyle>
				<color>fcf7faf7</color>
				<outline>0</outline>
			</PolyStyle>
		</Style>
		<Style id="circle_style121">
			<PolyStyle>
				<color>fcf7faf7</color>
				<outline>0</outline>
			</PolyStyle>
		</Style>
		<Style id="circle_style122">
			<PolyStyle>
				<color>fcf7faf7</color>
				<outline>0</outline>
			</PolyStyle>
		</Style>
		<Style id="circle_style123">
			<PolyStyle>
				<color>fcf7faf7</color>
				<outline>0</outline>
			</PolyStyle>
		</Style>
		<Style id="circle_style124">
			<PolyStyle>
				<color>fcf7faf7</color>
				<outline>0</outline>
			</PolyStyle>
		</Style>
		<Style id="circle_style125">
			<PolyStyle>
				<color>faf4faf4</color>
				<outline>0</outline>
			</PolyStyle>
		</Style>
		<Style id="circle_style126">
			<PolyStyle>
				<color>fcf7faf7</color>
				<outline>0</outline>
			</PolyStyle>
		</Style>
		<Style id="circle_style127">
			<PolyStyle>
				<color>fcf7faf7</color>
				<outline>0</outline>
			</PolyStyle>
		</Style>
		<Style id="circle_style128">
			<PolyStyle>
				<color>fcf7faf7</color>
				<outline>0</outline>
			</PolyStyle>
		</Style>
		<Style id="circle_style129">
			<PolyStyle>
				<color>faf4faf4</color>
				<outline>0</outline>
			</PolyStyle>
		</Style>
		<Style id="circle_style130">
			<PolyStyle>
				<color>faf4faf4</color>
				<outline>0</outline>
			</PolyStyle>
		</Style>
		<Style id="circle_style131">
			<PolyStyle>
				<color>faf4faf4</color>
				<outline>0</outline>
			</PolyStyle>
		</Style>
		<Style id="circle_style132">
			<PolyStyle>
				<color>fcf7faf7</color>
				<outline>0</outline>
			</PolyStyle>
		</Style>
		<Style id="circle_style133">
			<PolyStyle>
				<color>fcf7faf7</color>
				<outline>0</outline>
			</PolyStyle>
		</Style>
		<Style id="circle_style134">
			<PolyStyle>
				<color>faf4faf4</color>
				<outline>0</outline>
			</PolyStyle>
		</Style>
		<Style id="circle_style135">
			<PolyStyle>
				<color>faf4faf4</color>
				<outline>0</outline>
			</PolyStyle>
		</Style>
		<Style id="circle_style136">
			<PolyStyle>
				<color>fcf7faf7</color>
				<outline>0</outline>
			</PolyStyle>
		</Style>
		<Style id="circle_style137">
			<PolyStyle>
				<color>fcf7faf7</color>
				<outline>0</outline>
			</PolyStyle>
		</Style>
		<Style id="circle_style138">
			<PolyStyle>
				<color>faf4faf4</color>
				<outline>0</outline>
			</PolyStyle>
		</Style>
		<Style id="circle_style139">
			<PolyStyle>
				<color>fcf7faf7</color>
				<outline>0</outline>
			</PolyStyle>
		</Style>
		<Style id="circle_style140">
			<PolyStyle>
				<color>fcf7faf7</color>
				<outline>0</outline>
			</PolyStyle>
		</Style>
		<Style id="circle_style141">
			<PolyStyle>
				<color>fcf7faf7</color>
				<outline>0</outline>
			</PolyStyle>
		</Style>
		<Style id="circle_style142">
			<PolyStyle>
				<color>faf4faf4</color>
				<outline>0</outline>
			</PolyStyle>
		</Style>
		<Style id="circle_style143">
			<PolyStyle>
				<color>fcf7faf7</color>
				<outline>0</outline>
			</PolyStyle>
		</Style>
		<Style id="circle_style144">
			<PolyStyle>
				<color>fcf7faf7</color>
				<outline>0</outline>
			</PolyStyle>
		</Style>
		<Style id="circle_style145">
			<PolyStyle>
				<color>fcf7faf7</color>
				<outline>0</outline>
			</PolyStyle>
		</Style>
		<Style id="circle_style146">
			<PolyStyle>
				<color>faf4faf4</color>
				<outline>0</outline>
			</PolyStyle>
		</Style>
		<Style id="circle_style147">
			<PolyStyle>
				<color>fcf7faf7</color>
				<outline>0</outline>
			</PolyStyle>
		</Style>
		<Style id="circle_style148">
			<PolyStyle>
				<color>fcf7faf7</color>
				<outline>0</outline>
			</PolyStyle>
		</Style>
		<Style id="circle_style149">
			<PolyStyle>
				<color>fcf7faf7</color>
				<outline>0</outline>
			</PolyStyle>
		</Style>
		<Style id="circle_style150">
			<PolyStyle>
				<color>faf4faf4</color>
				<outline>0</outline>
			</PolyStyle>
		</Style>
		<Style id="circle_style151">
			<PolyStyle>
				<color>fcf7faf7</color>
				<outline>0</outline>
			</PolyStyle>
		</Style>
		<Style id="circle_style152">
			<PolyStyle>
				<color>faf4faf4</color>
				<outline>0</outline>
			</PolyStyle>
		</Style>
		<Style id="circle_style153">
			<PolyStyle>
				<color>fcf7faf7</color>
				<outline>0</outline>
			</PolyStyle>
		</Style>
		<Style id="circle_style154">
			<PolyStyle>
				<color>fcf7faf7</color>
				<outline>0</outline>
			</PolyStyle>
		</Style>
		<Style id="circle_style155">
			<PolyStyle>
				<color>faf4faf4</color>
				<outline>0</outline>
			</PolyStyle>
		</Style>
		<Style id="circle_style156">
			<PolyStyle>
				<color>fcf7faf7</color>
				<outline>0</outline>
			</PolyStyle>
		</Style>
		<Style id="circle_style157">
			<PolyStyle>
				<color>faf4faf4</color>
				<outline>0</outline>
			</PolyStyle>
		</Style>
		<Style id="circle_style158">
			<PolyStyle>
				<color>fcf7faf7</color>
				<outline>0</outline>
			</PolyStyle>
		</Style>
		<Style id="circle_style159">
			<PolyStyle>
				<color>fcf7faf7</color>
				<outline>0</outline>
			</PolyStyle>
		</Style>
		<Style id="circle_style160">
			<PolyStyle>
				<color>faf4faf4</color>
				<outline>0</outline>
			</PolyStyle>
		</Style>
		<Style id="circle_style161">
			<PolyStyle>
				<color>fcf7faf7</color>
				<outline>0</outline>
			</PolyStyle>
		</Style>
		<Style id="circle_style162">
			<PolyStyle>
				<color>faf4faf4</color>
				<outline>0</outline>
			</PolyStyle>
		</Style>
		<Style id="circle_style163">
			<PolyStyle>
				<color>fcf7faf7</color>
				<outline>0</outline>
			</PolyStyle>
		</Style>
		<Style id="circle_style164">
			<PolyStyle>
				<color>fcf7faf7</color>
				<outline>0</outline>
			</PolyStyle>
		</Style>
		<Style id="circle_style165">
			<PolyStyle>
				<color>faf4faf4</color>
				<outline>0</outline>
			</PolyStyle>
		</Style>
		<Style id="circle_style166">
			<PolyStyle>
				<color>fcf7faf7</color>
				<outline>0</outline>
			</PolyStyle>
		</Style>
		<Style id="circle_style167">
			<PolyStyle>
				<color>faf4faf4</color>
				<outline>0</outline>
			</PolyStyle>
		</Style>
		<Style id="circle_style168">
			<PolyStyle>
				<color>fcf7faf7</color>
				<outline>0</outline>
			</PolyStyle>
		</Style>
		<Style id="circle_style169">
			<PolyStyle>
				<color>fcf7faf7</color>
				<outline>0</outline>
			</PolyStyle>
		</Style>
		<Style id="circle_style170">
			<PolyStyle>
				<color>faf4faf4</color>
				<outline>0</outline>
			</PolyStyle>
		</Style>
		<Style id="circle_style171">
			<PolyStyle>
				<color>fcf7faf7</color>
				<outline>0</outline>
			</PolyStyle>
		</Style>
		<Style id="circle_style172">
			<PolyStyle>
				<color>faf4faf4</color>
				<outline>0</outline>
			</PolyStyle>
		</Style>
		<Style id="circle_style173">
			<PolyStyle>
				<color>fcf7faf7</color>
				<outline>0</outline>
			</PolyStyle>
		</Style>
		<Style id="circle_style174">
			<PolyStyle>
				<color>faf4faf4</color>
				<outline>0</outline>
			</PolyStyle>
		</Style>
		<Style id="circle_style175">
			<PolyStyle>
				<color>faf4faf4</color>
				<outline>0</outline>
			</PolyStyle>
		</Style>
		<Style id="circle_style176">
			<PolyStyle>
				<color>fcf7faf7</color>
				<outline>0</outline>
			</PolyStyle>
		</Style>
		<Style id="circle_style177">
			<PolyStyle>
				<color>faf4faf4</color>
				<outline>0</outline>
			</PolyStyle>
		</Style>
		<Style id="circle_style178">
			<PolyStyle>
				<color>fcf7faf7</color>
				<outline>0</outline>
			</PolyStyle>
		</Style>
		<Style id="circle_style179">
			<PolyStyle>
				<color>f8f1faf2</color>
				<outline>0</outline>
			</PolyStyle>
		</Style>
		<Style id="circle_style180">
			<PolyStyle>
				<color>faf4faf4</color>
				<outline>0</outline>
			</PolyStyle>
		</Style>
		<Style id="circle_style181">
			<PolyStyle>
				<color>fcf7faf7</color>
				<outline>0</outline>
			</PolyStyle>
		</Style>
		<Style id="circle_style182">
			<PolyStyle>
				<color>faf4faf4</color>
				<outline>0</outline>
			</PolyStyle>
		</Style>
		<Style id="circle_style183">
			<PolyStyle>
				<color>fcf7faf7</color>
				<outline>0</outline>
			</PolyStyle>
		</Style>
		<Style id="circle_style184">
			<PolyStyle>
				<color>f8f1faf2</color>
				<outline>0</outline>
			</PolyStyle>
		</Style>
		<Style id="circle_style185">
			<PolyStyle>
				<color>faf4faf4</color>
				<outline>0</outline>
			</PolyStyle>
		</Style>
		<Style id="circle_style186">
			<PolyStyle>
				<color>fcf7faf7</color>
				<outline>0</outline>
			</PolyStyle>
		</Style>
		<Style id="circle_style187">
			<PolyStyle>
				<color>faf4faf4</color>
				<outline>0</outline>
			</PolyStyle>
		</Style>
		<Style id="circle_style188">
			<PolyStyle>
				<color>fcf7faf7</color>
				<outline>0</outline>
			</PolyStyle>
		</Style>
		<Style id="circle_style189">
			<PolyStyle>
				<color>f8f1faf2</color>
				<outline>0</outline>
			</PolyStyle>
		</Style>
		<Style id="circle_style190">
			<PolyStyle>
				<color>faf4faf4</color>
				<outline>0</outline>
			</PolyStyle>
		</Style>
		<Style id="circle_style191">
			<PolyStyle>
				<color>fcf7faf7</color>
				<outline>0</outline>
			</PolyStyle>
		</Style>
		<Style id="circle_style192">
			<PolyStyle>
				<color>faf4faf4</color>
				<outline>0</outline>
			</PolyStyle>
		</Style>
		<Style id="circle_style193">
			<PolyStyle>
				<color>fcf7faf7</color>
				<outline>0</outline>
			</PolyStyle>
		</Style>
		<Style id="circle_style194">
			<PolyStyle>
				<color>faf4faf4</color>
				<outline>0</outline>
			</PolyStyle>
		</Style>
		<Style id="circle_style195">
			<PolyStyle>
				<color>faf4faf4</color>
				<outline>0</outline>
			</PolyStyle>
		</Style>
		<Style id="circle_style196">
			<PolyStyle>
				<color>fcf7faf7</color>
				<outline>0</outline>
			</PolyStyle>
		</Style>
		<Style id="circle_style197">
			<PolyStyle>
				<color>faf4faf4</color>
				<outline>0</outline>
			</PolyStyle>
		</Style>
		<Style id="circle_style198">
			<PolyStyle>
				<color>fcf7faf7</color>
				<outline>0</outline>
			</PolyStyle>
		</Style>
		<Style id="circle_style199">
			<PolyStyle>
				<color>faf4faf4</color>
				<outline>0</outline>
			</PolyStyle>
		</Style>
		<Style id="circle_style200">
			<PolyStyle>
				<color>fcf7faf7</color>
				<outline>0</outline>
			</PolyStyle>
		</Style>
		<Style id="circle_style201">
			<PolyStyle>
				<color>fcf7faf7</color>
				<outline>0</outline>
			</PolyStyle>
		</Style>
		<Style id="circle_style202">
			<PolyStyle>
				<color>f8f1faf2</color>
				<outline>0</outline>
			</PolyStyle>
		</Style>
		<Style id="circle_style203">
			<PolyStyle>
				<color>fcf7faf7</color>
				<outline>0</outline>
			</PolyStyle>
		</Style>
		<Style id="circle_style204">
			<PolyStyle>
				<color>faf4faf4</color>
				<outline>0</outline>
			</PolyStyle>
		</Style>
		<Style id="circle_style205">
			<PolyStyle>
				<color>faf4faf4</color>
				<outline>0</outline>
			</PolyStyle>
		</Style>
		<Style id="circle_style206">
			<PolyStyle>
				<color>fcf7faf7</color>
				<outline>0</outline>
			</PolyStyle>
		</Style>
		<Style id="circle_style207">
			<PolyStyle>
				<color>fcf7faf7</color>
				<outline>0</outline>
			</PolyStyle>
		</Style>
		<Style id="circle_style208">
			<PolyStyle>
				<color>f8f1faf2</color>
				<outline>0</outline>
			</PolyStyle>
		</Style>
		<Style id="circle_style209">
			<PolyStyle>
				<color>fcf7faf7</color>
				<outline>0</outline>
			</PolyStyle>
		</Style>
		<Style id="circle_style210">
			<PolyStyle>
				<color>fcf7faf7</color>
				<outline>0</outline>
			</PolyStyle>
		</Style>
		<Style id="circle_style211">
			<PolyStyle>
				<color>fcf7faf7</color>
				<outline>0</outline>
			</PolyStyle>
		</Style>
		<Style id="circle_style212">
			<PolyStyle>
				<color>f8f1faf2</color>
				<outline>0</outline>
			</PolyStyle>
		</Style>
		<Style id="circle_style213">
			<PolyStyle>
				<color>fcf7faf7</color>
				<outline>0</outline>
			</PolyStyle>
		</Style>
		<Style id="circle_style214">
			<PolyStyle>
				<color>f8f1faf2</color>
				<outline>0</outline>
			</PolyStyle>
		</Style>
		<Style id="circle_style215">
			<PolyStyle>
				<color>fcf7faf7</color>
				<outline>0</outline>
			</PolyStyle>
		</Style>
		<Style id="circle_style216">
			<PolyStyle>
				<color>faf4faf4</color>
				<outline>0</outline>
			</PolyStyle>
		</Style>
		<Style id="circle_style217">
			<PolyStyle>
				<color>fcf7faf7</color>
				<outline>0</outline>
			</PolyStyle>
		</Style>
		<Style id="circle_style218">
			<PolyStyle>
				<color>fcf7faf7</color>
				<outline>0</outline>
			</PolyStyle>
		</Style>
		<Style id="circle_style219">
			<PolyStyle>
				<color>f8f1faf2</color>
				<outline>0</outline>
			</PolyStyle>
		</Style>
		<Style id="circle_style220">
			<PolyStyle>
				<color>fcf7faf7</color>
				<outline>0</outline>
			</PolyStyle>
		</Style>
		<Style id="circle_style221">
			<PolyStyle>
				<color>f8f1faf2</color>
				<outline>0</outline>
			</PolyStyle>
		</Style>
		<Style id="circle_style222">
			<PolyStyle>
				<color>fcf7faf7</color>
				<outline>0</outline>
			</PolyStyle>
		</Style>
		<Style id="circle_style223">
			<PolyStyle>
				<color>fcf7faf7</color>
				<outline>0</outline>
			</PolyStyle>
		</Style>
		<Style id="circle_style224">
			<PolyStyle>
				<color>fcf7faf7</color>
				<outline>0</outline>
			</PolyStyle>
		</Style>
		<Style id="circle_style225">
			<PolyStyle>
				<color>fcf7faf7</color>
				<outline>0</outline>
			</PolyStyle>
		</Style>
		<Style id="circle_style226">
			<PolyStyle>
				<color>faf4faf4</color>
				<outline>0</outline>
			</PolyStyle>
		</Style>
		<Style id="circle_style227">
			<PolyStyle>
				<color>fcf7faf7</color>
				<outline>0</outline>
			</PolyStyle>
		</Style>
		<Style id="circle_style228">
			<PolyStyle>
				<color>fcf7faf7</color>
				<outline>0</outline>
			</PolyStyle>
		</Style>
		<Style id="circle_style229">
			<PolyStyle>
				<color>fcf7faf7</color>
				<outline>0</outline>
			</PolyStyle>
		</Style>
		<Style id="circle_style230">
			<PolyStyle>
				<color>fcf7faf7</color>
				<outline>0</outline>
			</PolyStyle>
		</Style>
		<Style id="circle_style231">
			<PolyStyle>
				<color>faf4faf4</color>
				<outline>0</outline>
			</PolyStyle>
		</Style>
		<Style id="circle_style232">
			<PolyStyle>
				<color>fcf7faf7</color>
				<outline>0</outline>
			</PolyStyle>
		</Style>
		<Style id="circle_style233">
			<PolyStyle>
				<color>fcf7faf7</color>
				<outline>0</outline>
			</PolyStyle>
		</Style>
		<Style id="circle_style234">
			<PolyStyle>
				<color>fcf7faf7</color>
				<outline>0</outline>
			</PolyStyle>
		</Style>
		<Style id="circle_style235">
			<PolyStyle>
				<color>faf4faf4</color>
				<outline>0</outline>
			</PolyStyle>
		</Style>
		<Style id="circle_style236">
			<PolyStyle>
				<color>fcf7faf7</color>
				<outline>0</outline>
			</PolyStyle>
		</Style>
		<Style id="circle_style237">
			<PolyStyle>
				<color>fcf7faf7</color>
				<outline>0</outline>
			</PolyStyle>
		</Style>
		<Style id="circle_style238">
			<PolyStyle>
				<color>fcf7faf7</color>
				<outline>0</outline>
			</PolyStyle>
		</Style>
		<Style id="circle_style239">
			<PolyStyle>
				<color>faf4faf4</color>
				<outline>0</outline>
			</PolyStyle>
		</Style>
		<Style id="circle_style240">
			<PolyStyle>
				<color>fcf7faf7</color>
				<outline>0</outline>
			</PolyStyle>
		</Style>
		<Style id="circle_style241">
			<PolyStyle>
				<color>fcf7faf7</color>
				<outline>0</outline>
			</PolyStyle>
		</Style>
		<Style id="circle_style242">
			<PolyStyle>
				<color>fcf7faf7</color>
				<outline>0</outline>
			</PolyStyle>
		</Style>
		<Style id="circle_style243">
			<PolyStyle>
				<color>faf4faf4</color>
				<outline>0</outline>
			</PolyStyle>
		</Style>
		<Style id="circle_style244">
			<PolyStyle>
				<color>fcf7faf7</color>
				<outline>0</outline>
			</PolyStyle>
		</Style>
		<Style id="circle_style245">
			<PolyStyle>
				<color>fcf7faf7</color>
				<outline>0</outline>
			</PolyStyle>
		</Style>
		<Style id="circle_style246">
			<PolyStyle>
				<color>fcf7faf7</color>
				<outline>0</outline>
			</PolyStyle>
		</Style>
		<Style id="circle_style247">
			<PolyStyle>
				<color>fcf7faf7</color>
				<outline>0</outline>
			</PolyStyle>
		</Style>
		<Style id="circle_style248">
			<PolyStyle>
				<color>faf4faf4</color>
				<outline>0</outline>
			</PolyStyle>
		</Style>
		<Style id="circle_style249">
			<PolyStyle>
				<color>fcf7faf7</color>
				<outline>0</outline>
			</PolyStyle>
		</Style>
		<Style id="circle_style250">
			<PolyStyle>
				<color>fcf7faf7</color>
				<outline>0</outline>
			</PolyStyle>
		</Style>
		<Style id="circle_style251">
			<PolyStyle>
				<color>fcf7faf7</color>
				<outline>0</outline>
			</PolyStyle>
		</Style>
		<Style id="circle_style252">
			<PolyStyle>
				<color>fcf7faf7</color>
				<outline>0</outline>
			</PolyStyle>
		</Style>
		<Style id="circle_style253">
			<PolyStyle>
				<color>faf4faf4</color>
				<outline>0</outline>
			</PolyStyle>
		</Style>
		<Style id="circle_style254">
			<PolyStyle>
				<color>fcf7faf7</color>
				<outline>0</outline>
			</PolyStyle>
		</Style>
		<Style id="circle_style255">
			<PolyStyle>
				<color>fcf7faf7</color>
				<outline>0</outline>
			</PolyStyle>
		</Style>
		<Style id="circle_style256">
			<PolyStyle>
				<color>faf4faf4</color>
				<outline>0</outline>
			</PolyStyle>
		</Style>
		<Style id="circle_style257">
			<PolyStyle>
				<color>fcf7faf7</color>
				<outline>0</outline>
			</PolyStyle>
		</Style>
		<Style id="circle_style258">
			<PolyStyle>
				<color>fcf7faf7</color>
				<outline>0</outline>
			</PolyStyle>
		</Style>
		<Style id="circle_style259">
			<PolyStyle>
				<color>faf4faf4</color>
				<outline>0</outline>
			</PolyStyle>
		</Style>
		<Style id="circle_style260">
			<PolyStyle>
				<color>fcf7faf7</color>
				<outline>0</outline>
			</PolyStyle>
		</Style>
		<Style id="circle_style261">
			<PolyStyle>
				<color>eee2fae4</color>
				<outline>0</outline>
			</PolyStyle>
		</Style>
		<Style id="circle_style262">
			<PolyStyle>
				<color>fcf7faf7</color>
				<outline>0</outline>
			</PolyStyle>
		</Style>
		<Style id="circle_style263">
			<PolyStyle>
				<color>f8f1faf2</color>
				<outline>0</outline>
			</PolyStyle>
		</Style>
		<Style id="circle_style264">
			<PolyStyle>
				<color>fcf7faf7</color>
				<outline>0</outline>
			</PolyStyle>
		</Style>
		<Style id="circle_style265">
			<PolyStyle>
				<color>e4d4fad7</color>
				<outline>0</outline>
			</PolyStyle>
		</Style>
		<Style id="circle_style266">
			<PolyStyle>
				<color>fcf7faf7</color>
				<outline>0</outline>
			</PolyStyle>
		</Style>
		<Style id="circle_style267">
			<PolyStyle>
				<color>faf4faf4</color>
				<outline>0</outline>
			</PolyStyle>
		</Style>
		<Style id="circle_style268">
			<PolyStyle>
				<color>e0cefad2</color>
				<outline>0</outline>
			</PolyStyle>
		</Style>
		<Style id="circle_style269">
			<PolyStyle>
				<color>faf4faf4</color>
				<outline>0</outline>
			</PolyStyle>
		</Style>
		<Style id="circle_style270">
			<PolyStyle>
				<color>faf4faf4</color>
				<outline>0</outline>
			</PolyStyle>
		</Style>
		<Style id="circle_style271">
			<PolyStyle>
				<color>faf4faf4</color>
				<outline>0</outline>
			</PolyStyle>
		</Style>
		<Folder>
			<name>Places</name>
			<Placemark>
				<name>AR</name>
				<Point>
					<altitudeMode>relativeToGround</altitudeMode>
					<coordinates>-58.381607,-34.603638,0.0</coordinates>
				</Point>
			</Placemark>
			<Placemark>
				<name>VE</name>
				<Point>
					<altitudeMode>relativeToGround</altitudeMode>
					<coordinates>-67.284744,10.231816,0.0</coordinates>
				</Point>
			</Placemark>
			<Placemark>
				<name>CO</name>
				<Point>
					<altitudeMode>relativeToGround</altitudeMode>
					<coordinates>-73.41151,6.904614,0.0</coordinates>
				</Point>
			</Placemark>
			<Placemark>
				<name>NI</name>
				<Point>
					<altitudeMode>relativeToGround</altitudeMode>
					<coordinates>-86.251396,12.136677,0.0</coordinates>
				</Point>
			</Placemark>
			<Placemark>
				<name>MX</name>
				<Point>
					<altitudeMode>relativeToGround</altitudeMode>
					<coordinates>-89.09448,20.730429,0.0</coordinates>
				</Point>
			</Placemark>
			<Placemark>
				<name>PY</name>
				<Point>
					<altitudeMode>relativeToGround</altitudeMode>
					<coordinates>-57.635075,-25.282013,0.0</coordinates>
				</Point>
			</Placemark>
			<Placemark>
				<name>BRcen</name>
				<Point>
					<altitudeMode>relativeToGround</altitudeMode>
					<coordinates>-43.34381,-12.125264,0.0</coordinates>
				</Point>
			</Placemark>
			<Placemark>
				<name>PR</name>
				<Point>
					<altitudeMode>relativeToGround</altitudeMode>
					<coordinates>-66.5,18.25,0.0</coordinates>
				</Point>
			</Placemark>
			<Placemark>
				<name>FG</name>
				<Point>
					<altitudeMode>relativeToGround</altitudeMode>
					<coordinates>-52.99979,4.001774,0.0</coordinates>
				</Point>
			</Placemark>
			<Placemark>
				<name>BRnor</name>
				<Point>
					<altitudeMode>relativeToGround</altitudeMode>
					<coordinates>-60.02139,-3.129167,0.0</coordinates>
				</Point>
			</Placemark>
			<Placemark>
				<name>BI</name>
				<Point>
					<altitudeMode>relativeToGround</altitudeMode>
					<coordinates>-64.63331,18.433975,0.0</coordinates>
				</Point>
			</Placemark>
			<Placemark>
				<name>IN</name>
				<Point>
					<altitudeMode>relativeToGround</altitudeMode>
					<coordinates>76.98,8.48,0.0</coordinates>
				</Point>
			</Placemark>
			<Placemark>
				<name>TH</name>
				<Point>
					<altitudeMode>relativeToGround</altitudeMode>
					<coordinates>100.53549,13.769732,0.0</coordinates>
				</Point>
			</Placemark>
			<Placemark>
				<name>PE</name>
				<Point>
					<altitudeMode>relativeToGround</altitudeMode>
					<coordinates>-75.32913,-10.487812,0.0</coordinates>
				</Point>
			</Placemark>
		</Folder>
		<Folder>
			<name>Branches</name>
			<Folder>
				<name>BI:BRnor</name>
				<Placemark>
					<TimeSpan>
						<begin>1984-03-15</begin>
						<end></end>
					</TimeSpan>
					<styleUrl>branch_style1</styleUrl>
					<LineString>
						<tessellate>1</tessellate>
						<altitudeMode>relativeToGround</altitudeMode>
						<coordinates>-64.63330841064453,18.433975219726562,0.0 -64.5909424264957,18.218337824047012,38460.90222483277						</coordinates>
					</LineString>
				</Placemark>
				<Placemark>
					<TimeSpan>
						<begin>1984-04-07</begin>
						<end></end>
					</TimeSpan>
					<styleUrl>branch_style1</styleUrl>
					<LineString>
						<tessellate>1</tessellate>
						<altitudeMode>relativeToGround</altitudeMode>
						<coordinates>-64.5909424264957,18.218337824047012,38460.90222483277 -64.54846443491866,18.002700549531664,76144.81652593154						</coordinates>
					</LineString>
				</Placemark>
				<Placemark>
					<TimeSpan>
						<begin>1984-04-29</begin>
						<end></end>
					</TimeSpan>
					<styleUrl>branch_style1</styleUrl>
					<LineString>
						<tessellate>1</tessellate>
						<altitudeMode>relativeToGround</altitudeMode>
						<coordinates>-64.54846443491866,18.002700549531664,76144.81652593154 -64.50587538770169,17.787063396480935,113051.7429032963						</coordinates>
					</LineString>
				</Placemark>
				<Placemark>
					<TimeSpan>
						<begin>1984-05-22</begin>
						<end></end>
					</TimeSpan>
					<styleUrl>branch_style1</styleUrl>
					<LineString>
						<tessellate>1</tessellate>
						<altitudeMode>relativeToGround</altitudeMode>
						<coordinates>-64.50587538770169,17.787063396480935,113051.7429032963 -64.46317624417439,17.571426365189634,149181.6813569271						</coordinates>
					</LineString>
				</Placemark>
				<Placemark>
					<TimeSpan>
						<begin>1984-06-14</begin>
						<end></end>
					</TimeSpan>
					<styleUrl>branch_style1</styleUrl>
					<LineString>
						<tessellate>1</tessellate>
						<altitudeMode>relativeToGround</altitudeMode>
						<coordinates>-64.46317624417439,17.571426365189634,149181.6813569271 -64.42036797115995,17.355789455946784,184534.6318868239						</coordinates>
					</LineString>
				</Placemark>
				<Placemark>
					<TimeSpan>
						<begin>1984-07-06</begin>
						<end></end>
					</TimeSpan>
					<styleUrl>branch_style1</styleUrl>
					<LineString>
						<tessellate>1</tessellate>
						<altitudeMode>relativeToGround</altitudeMode>
						<coordinates>-64.42036797115995,17.355789455946784,184534.6318868239 -64.37745154292739,17.140152669035555,219110.59449298665						</coordinates>
					</LineString>
				</Placemark>
				<Placemark>
					<TimeSpan>
						<begin>1984-07-29</begin>
						<end></end>
					</TimeSpan>
					<styleUrl>branch_style1</styleUrl>
					<LineString>
						<tessellate>1</tessellate>
						<altitudeMode>relativeToGround</altitudeMode>
						<coordinates>-64.37745154292739,17.140152669035555,219110.59449298665 -64.33442794114237,16.92451600473313,252909.5691754155						</coordinates>
					</LineString>
				</Placemark>
				<Placemark>
					<TimeSpan>
						<begin>1984-08-21</begin>
						<end></end>
					</TimeSpan>
					<styleUrl>branch_style1</styleUrl>
					<LineString>
						<tessellate>1</tessellate>
						<altitudeMode>relativeToGround</altitudeMode>
						<coordinates>-64.33442794114237,16.92451600473313,252909.5691754155 -64.29129815481761,16.708879463310566,285931.55593411025						</coordinates>
					</LineString>
				</Placemark>
				<Placemark>
					<TimeSpan>
						<begin>1984-09-12</begin>
						<end></end>
					</TimeSpan>
					<styleUrl>branch_style1</styleUrl>
					<LineString>
						<tessellate>1</tessellate>
						<altitudeMode>relativeToGround</altitudeMode>
						<coordinates>-64.29129815481761,16.708879463310566,285931.55593411025 -64.24806318026266,16.493243045032703,318176.55476907105						</coordinates>
					</LineString>
				</Placemark>
				<Placemark>
					<TimeSpan>
						<begin>1984-10-05</begin>
						<end></end>
					</TimeSpan>
					<styleUrl>branch_style1</styleUrl>
					<LineString>
						<tessellate>1</tessellate>
						<altitudeMode>relativeToGround</altitudeMode>
						<coordinates>-64.24806318026266,16.493243045032703,318176.55476907105 -64.2047240210323,16.277606750157997,349644.5656802979						</coordinates>
					</LineString>
				</Placemark>
				<Placemark>
					<TimeSpan>
						<begin>1984-10-28</begin>
						<end></end>
					</TimeSpan>
					<styleUrl>branch_style1</styleUrl>
					<LineString>
						<tessellate>1</tessellate>
						<altitudeMode>relativeToGround</altitudeMode>
						<coordinates>-64.2047240210323,16.277606750157997,349644.5656802979 -64.16128168787472,16.06197057893843,380335.5886677907						</coordinates>
					</LineString>
				</Placemark>
				<Placemark>
					<TimeSpan>
						<begin>1984-11-19</begin>
						<end></end>
					</TimeSpan>
					<styleUrl>branch_style1</styleUrl>
					<LineString>
						<tessellate>1</tessellate>
						<altitudeMode>relativeToGround</altitudeMode>
						<coordinates>-64.16128168787472,16.06197057893843,380335.5886677907 -64.11773719867888,15.846334531619332,410249.6237315495						</coordinates>
					</LineString>
				</Placemark>
				<Placemark>
					<TimeSpan>
						<begin>1984-12-12</begin>
						<end></end>
					</TimeSpan>
					<styleUrl>branch_style1</styleUrl>
					<LineString>
						<tessellate>1</tessellate>
						<altitudeMode>relativeToGround</altitudeMode>
						<coordinates>-64.11773719867888,15.846334531619332,410249.6237315495 -64.07409157842082,15.63069860843927,439386.6708715743						</coordinates>
					</LineString>
				</Placemark>
				<Placemark>
					<TimeSpan>
						<begin>1985-01-03</begin>
						<end></end>
					</TimeSpan>
					<styleUrl>branch_style1</styleUrl>
					<LineString>
						<tessellate>1</tessellate>
						<altitudeMode>relativeToGround</altitudeMode>
						<coordinates>-64.07409157842082,15.63069860843927,439386.6708715743 -64.03034585910929,15.415062809629903,467746.7300878652						</coordinates>
					</LineString>
				</Placemark>
				<Placemark>
					<TimeSpan>
						<begin>1985-01-26</begin>
						<end></end>
					</TimeSpan>
					<styleUrl>branch_style1</styleUrl>
					<LineString>
						<tessellate>1</tessellate>
						<altitudeMode>relativeToGround</altitudeMode>
						<coordinates>-64.03034585910929,15.415062809629903,467746.7300878652 -63.986501079731084,15.199427135415815,495329.801380422						</coordinates>
					</LineString>
				</Placemark>
				<Placemark>
					<TimeSpan>
						<begin>1985-02-18</begin>
						<end></end>
					</TimeSpan>
					<styleUrl>branch_style1</styleUrl>
					<LineString>
						<tessellate>1</tessellate>
						<altitudeMode>relativeToGround</altitudeMode>
						<coordinates>-63.986501079731084,15.199427135415815,495329.801380422 -63.94255828619494,14.983791586014377,522135.88474924484						</coordinates>
					</LineString>
				</Placemark>
				<Placemark>
					<TimeSpan>
						<begin>1985-03-12</begin>
						<end></end>
					</TimeSpan>
					<styleUrl>branch_style1</styleUrl>
					<LineString>
						<tessellate>1</tessellate>
						<altitudeMode>relativeToGround</altitudeMode>
						<coordinates>-63.94255828619494,14.983791586014377,522135.88474924484 -63.89851853127516,14.768156161635584,548164.9801943337						</coordinates>
					</LineString>
				</Placemark>
				<Placemark>
					<TimeSpan>
						<begin>1985-04-04</begin>
						<end></end>
					</TimeSpan>
					<styleUrl>branch_style1</styleUrl>
					<LineString>
						<tessellate>1</tessellate>
						<altitudeMode>relativeToGround</altitudeMode>
						<coordinates>-63.89851853127516,14.768156161635584,548164.9801943337 -63.85438287455424,14.552520862481904,573417.0877156885						</coordinates>
					</LineString>
				</Placemark>
				<Placemark>
					<TimeSpan>
						<begin>1985-04-27</begin>
						<end></end>
					</TimeSpan>
					<styleUrl>branch_style1</styleUrl>
					<LineString>
						<tessellate>1</tessellate>
						<altitudeMode>relativeToGround</altitudeMode>
						<coordinates>-63.85438287455424,14.552520862481904,573417.0877156885 -63.8101523823652,14.33688568874809,597892.2073133094						</coordinates>
					</LineString>
				</Placemark>
				<Placemark>
					<TimeSpan>
						<begin>1985-05-19</begin>
						<end></end>
					</TimeSpan>
					<styleUrl>branch_style1</styleUrl>
					<LineString>
						<tessellate>1</tessellate>
						<altitudeMode>relativeToGround</altitudeMode>
						<coordinates>-63.8101523823652,14.33688568874809,597892.2073133094 -63.76582812773265,14.121250640621012,621590.3389871962						</coordinates>
					</LineString>
				</Placemark>
				<Placemark>
					<TimeSpan>
						<begin>1985-06-11</begin>
						<end></end>
					</TimeSpan>
					<styleUrl>branch_style1</styleUrl>
					<LineString>
						<tessellate>1</tessellate>
						<altitudeMode>relativeToGround</altitudeMode>
						<coordinates>-63.76582812773265,14.121250640621012,621590.3389871962 -63.72141119031321,13.905615718279494,644511.4827373491						</coordinates>
					</LineString>
				</Placemark>
				<Placemark>
					<TimeSpan>
						<begin>1985-07-04</begin>
						<end></end>
					</TimeSpan>
					<styleUrl>branch_style1</styleUrl>
					<LineString>
						<tessellate>1</tessellate>
						<altitudeMode>relativeToGround</altitudeMode>
						<coordinates>-63.72141119031321,13.905615718279494,644511.4827373491 -63.67690265633583,13.689980921894092,666655.638563768						</coordinates>
					</LineString>
				</Placemark>
				<Placemark>
					<TimeSpan>
						<begin>1985-07-26</begin>
						<end></end>
					</TimeSpan>
					<styleUrl>branch_style1</styleUrl>
					<LineString>
						<tessellate>1</tessellate>
						<altitudeMode>relativeToGround</altitudeMode>
						<coordinates>-63.67690265633583,13.689980921894092,666655.638563768 -63.63230361854057,13.474346251626924,688022.8064664528						</coordinates>
					</LineString>
				</Placemark>
				<Placemark>
					<TimeSpan>
						<begin>1985-08-18</begin>
						<end></end>
					</TimeSpan>
					<styleUrl>branch_style1</styleUrl>
					<LineString>
						<tessellate>1</tessellate>
						<altitudeMode>relativeToGround</altitudeMode>
						<coordinates>-63.63230361854057,13.474346251626924,688022.8064664528 -63.58761517611726,13.258711707631468,708612.9864454037						</coordinates>
					</LineString>
				</Placemark>
				<Placemark>
					<TimeSpan>
						<begin>1985-09-10</begin>
						<end></end>
					</TimeSpan>
					<styleUrl>branch_style1</styleUrl>
					<LineString>
						<tessellate>1</tessellate>
						<altitudeMode>relativeToGround</altitudeMode>
						<coordinates>-63.58761517611726,13.258711707631468,708612.9864454037 -63.542838434643194,13.04307729005233,728426.1785006206						</coordinates>
					</LineString>
				</Placemark>
				<Placemark>
					<TimeSpan>
						<begin>1985-10-02</begin>
						<end></end>
					</TimeSpan>
					<styleUrl>branch_style1</styleUrl>
					<LineString>
						<tessellate>1</tessellate>
						<altitudeMode>relativeToGround</altitudeMode>
						<coordinates>-63.542838434643194,13.04307729005233,728426.1785006206 -63.49797450602034,12.827442999025045,747462.3826321035						</coordinates>
					</LineString>
				</Placemark>
				<Placemark>
					<TimeSpan>
						<begin>1985-10-25</begin>
						<end></end>
					</TimeSpan>
					<styleUrl>branch_style1</styleUrl>
					<LineString>
						<tessellate>1</tessellate>
						<altitudeMode>relativeToGround</altitudeMode>
						<coordinates>-63.49797450602034,12.827442999025045,747462.3826321035 -63.45302450841173,12.611808834675836,765721.5988398523						</coordinates>
					</LineString>
				</Placemark>
				<Placemark>
					<TimeSpan>
						<begin>1985-11-16</begin>
						<end></end>
					</TimeSpan>
					<styleUrl>branch_style1</styleUrl>
					<LineString>
						<tessellate>1</tessellate>
						<altitudeMode>relativeToGround</altitudeMode>
						<coordinates>-63.45302450841173,12.611808834675836,765721.5988398523 -63.40798956617704,12.396174797121379,783203.8271238673						</coordinates>
					</LineString>
				</Placemark>
				<Placemark>
					<TimeSpan>
						<begin>1985-12-09</begin>
						<end></end>
					</TimeSpan>
					<styleUrl>branch_style1</styleUrl>
					<LineString>
						<tessellate>1</tessellate>
						<altitudeMode>relativeToGround</altitudeMode>
						<coordinates>-63.40798956617704,12.396174797121379,783203.8271238673 -63.36287080980793,12.18054088646855,799909.0674841481						</coordinates>
					</LineString>
				</Placemark>
				<Placemark>
					<TimeSpan>
						<begin>1986-01-01</begin>
						<end></end>
					</TimeSpan>
					<styleUrl>branch_style1</styleUrl>
					<LineString>
						<tessellate>1</tessellate>
						<altitudeMode>relativeToGround</altitudeMode>
						<coordinates>-63.36287080980793,12.18054088646855,799909.0674841481 -63.31766937586232,11.964907102814166,815837.3199206952						</coordinates>
					</LineString>
				</Placemark>
				<Placemark>
					<TimeSpan>
						<begin>1986-01-23</begin>
						<end></end>
					</TimeSpan>
					<styleUrl>branch_style1</styleUrl>
					<LineString>
						<tessellate>1</tessellate>
						<altitudeMode>relativeToGround</altitudeMode>
						<coordinates>-63.31766937586232,11.964907102814166,815837.3199206952 -63.27238640689839,11.749273446244702,830988.5844335079						</coordinates>
					</LineString>
				</Placemark>
				<Placemark>
					<TimeSpan>
						<begin>1986-02-15</begin>
						<end></end>
					</TimeSpan>
					<styleUrl>branch_style1</styleUrl>
					<LineString>
						<tessellate>1</tessellate>
						<altitudeMode>relativeToGround</altitudeMode>
						<coordinates>-63.27238640689839,11.749273446244702,830988.5844335079 -63.227023051407485,11.533639916836018,845362.8610225869						</coordinates>
					</LineString>
				</Placemark>
				<Placemark>
					<TimeSpan>
						<begin>1986-03-10</begin>
						<end></end>
					</TimeSpan>
					<styleUrl>branch_style1</styleUrl>
					<LineString>
						<tessellate>1</tessellate>
						<altitudeMode>relativeToGround</altitudeMode>
						<coordinates>-63.227023051407485,11.533639916836018,845362.8610225869 -63.18158046374683,11.318006514653039,858960.1496879319						</coordinates>
					</LineString>
				</Placemark>
				<Placemark>
					<TimeSpan>
						<begin>1986-04-01</begin>
						<end></end>
					</TimeSpan>
					<styleUrl>branch_style1</styleUrl>
					<LineString>
						<tessellate>1</tessellate>
						<altitudeMode>relativeToGround</altitudeMode>
						<coordinates>-63.18158046374683,11.318006514653039,858960.1496879319 -63.13605980407166,11.102373239749447,871780.4504295427						</coordinates>
					</LineString>
				</Placemark>
				<Placemark>
					<TimeSpan>
						<begin>1986-04-24</begin>
						<end></end>
					</TimeSpan>
					<styleUrl>branch_style1</styleUrl>
					<LineString>
						<tessellate>1</tessellate>
						<altitudeMode>relativeToGround</altitudeMode>
						<coordinates>-63.13605980407166,11.102373239749447,871780.4504295427 -63.090462238266234,10.886740092167349,883823.7632474196						</coordinates>
					</LineString>
				</Placemark>
				<Placemark>
					<TimeSpan>
						<begin>1986-05-17</begin>
						<end></end>
					</TimeSpan>
					<styleUrl>branch_style1</styleUrl>
					<LineString>
						<tessellate>1</tessellate>
						<altitudeMode>relativeToGround</altitudeMode>
						<coordinates>-63.090462238266234,10.886740092167349,883823.7632474196 -63.04478893787479,10.67110707193691,895090.0881415624						</coordinates>
					</LineString>
				</Placemark>
				<Placemark>
					<TimeSpan>
						<begin>1986-06-08</begin>
						<end></end>
					</TimeSpan>
					<styleUrl>branch_style1</styleUrl>
					<LineString>
						<tessellate>1</tessellate>
						<altitudeMode>relativeToGround</altitudeMode>
						<coordinates>-63.04478893787479,10.67110707193691,895090.0881415624 -62.99904108003171,10.455474179075997,905579.4251119716						</coordinates>
					</LineString>
				</Placemark>
				<Placemark>
					<TimeSpan>
						<begin>1986-07-01</begin>
						<end></end>
					</TimeSpan>
					<styleUrl>branch_style1</styleUrl>
					<LineString>
						<tessellate>1</tessellate>
						<altitudeMode>relativeToGround</altitudeMode>
						<coordinates>-62.99904108003171,10.455474179075997,905579.4251119716 -62.9532198473912,10.239841413589772,915291.7741586466						</coordinates>
					</LineString>
				</Placemark>
				<Placemark>
					<TimeSpan>
						<begin>1986-07-23</begin>
						<end></end>
					</TimeSpan>
					<styleUrl>branch_style1</styleUrl>
					<LineString>
						<tessellate>1</tessellate>
						<altitudeMode>relativeToGround</altitudeMode>
						<coordinates>-62.9532198473912,10.239841413589772,915291.7741586466 -62.90732642805611,10.024208775470289,924227.1352815874						</coordinates>
					</LineString>
				</Placemark>
				<Placemark>
					<TimeSpan>
						<begin>1986-08-15</begin>
						<end></end>
					</TimeSpan>
					<styleUrl>branch_style1</styleUrl>
					<LineString>
						<tessellate>1</tessellate>
						<altitudeMode>relativeToGround</altitudeMode>
						<coordinates>-62.90732642805611,10.024208775470289,924227.1352815874 -62.86136201550696,9.808576264696034,932385.5084807944						</coordinates>
					</LineString>
				</Placemark>
				<Placemark>
					<TimeSpan>
						<begin>1986-09-07</begin>
						<end></end>
					</TimeSpan>
					<styleUrl>branch_style1</styleUrl>
					<LineString>
						<tessellate>1</tessellate>
						<altitudeMode>relativeToGround</altitudeMode>
						<coordinates>-62.86136201550696,9.808576264696034,932385.5084807944 -62.815327808529496,9.592943881231479,939766.8937562673						</coordinates>
					</LineString>
				</Placemark>
				<Placemark>
					<TimeSpan>
						<begin>1986-09-29</begin>
						<end></end>
					</TimeSpan>
					<styleUrl>branch_style1</styleUrl>
					<LineString>
						<tessellate>1</tessellate>
						<altitudeMode>relativeToGround</altitudeMode>
						<coordinates>-62.815327808529496,9.592943881231479,939766.8937562673 -62.7692250111426,9.377311625026564,946371.2911080063						</coordinates>
					</LineString>
				</Placemark>
				<Placemark>
					<TimeSpan>
						<begin>1986-10-22</begin>
						<end></end>
					</TimeSpan>
					<styleUrl>branch_style1</styleUrl>
					<LineString>
						<tessellate>1</tessellate>
						<altitudeMode>relativeToGround</altitudeMode>
						<coordinates>-62.7692250111426,9.377311625026564,946371.2911080063 -62.72305483252518,9.161679496016186,952198.7005360114						</coordinates>
					</LineString>
				</Placemark>
				<Placemark>
					<TimeSpan>
						<begin>1986-11-14</begin>
						<end></end>
					</TimeSpan>
					<styleUrl>branch_style1</styleUrl>
					<LineString>
						<tessellate>1</tessellate>
						<altitudeMode>relativeToGround</altitudeMode>
						<coordinates>-62.72305483252518,9.161679496016186,952198.7005360114 -62.67681848694277,8.94604749411962,957249.1220402822						</coordinates>
					</LineString>
				</Placemark>
				<Placemark>
					<TimeSpan>
						<begin>1986-12-06</begin>
						<end></end>
					</TimeSpan>
					<styleUrl>branch_style1</styleUrl>
					<LineString>
						<tessellate>1</tessellate>
						<altitudeMode>relativeToGround</altitudeMode>
						<coordinates>-62.67681848694277,8.94604749411962,957249.1220402822 -62.6305171936738,8.730415619239931,961522.5556208192						</coordinates>
					</LineString>
				</Placemark>
				<Placemark>
					<TimeSpan>
						<begin>1986-12-29</begin>
						<end></end>
					</TimeSpan>
					<styleUrl>branch_style1</styleUrl>
					<LineString>
						<tessellate>1</tessellate>
						<altitudeMode>relativeToGround</altitudeMode>
						<coordinates>-62.6305171936738,8.730415619239931,961522.5556208192 -62.58415217693523,8.51478387126332,965019.0012776221						</coordinates>
					</LineString>
				</Placemark>
				<Placemark>
					<TimeSpan>
						<begin>1987-01-21</begin>
						<end></end>
					</TimeSpan>
					<styleUrl>branch_style1</styleUrl>
					<LineString>
						<tessellate>1</tessellate>
						<altitudeMode>relativeToGround</altitudeMode>
						<coordinates>-62.58415217693523,8.51478387126332,965019.0012776221 -62.53772466580799,8.299152250058457,967738.4590106911						</coordinates>
					</LineString>
				</Placemark>
				<Placemark>
					<TimeSpan>
						<begin>1987-02-12</begin>
						<end></end>
					</TimeSpan>
					<styleUrl>branch_style1</styleUrl>
					<LineString>
						<tessellate>1</tessellate>
						<altitudeMode>relativeToGround</altitudeMode>
						<coordinates>-62.53772466580799,8.299152250058457,967738.4590106911 -62.49123589416206,8.083520755475709,969680.928820026						</coordinates>
					</LineString>
				</Placemark>
				<Placemark>
					<TimeSpan>
						<begin>1987-03-07</begin>
						<end></end>
					</TimeSpan>
					<styleUrl>branch_style1</styleUrl>
					<LineString>
						<tessellate>1</tessellate>
						<altitudeMode>relativeToGround</altitudeMode>
						<coordinates>-62.49123589416206,8.083520755475709,969680.928820026 -62.444687100580765,7.867889387346388,970846.4107056272						</coordinates>
					</LineString>
				</Placemark>
				<Placemark>
					<TimeSpan>
						<begin>1987-03-30</begin>
						<end></end>
					</TimeSpan>
					<styleUrl>branch_style1</styleUrl>
					<LineString>
						<tessellate>1</tessellate>
						<altitudeMode>relativeToGround</altitudeMode>
						<coordinates>-62.444687100580765,7.867889387346388,970846.4107056272 -62.398079528285606,7.652258145481882,971234.9046674942						</coordinates>
					</LineString>
				</Placemark>
				<Placemark>
					<TimeSpan>
						<begin>1987-04-21</begin>
						<end></end>
					</TimeSpan>
					<styleUrl>branch_style1</styleUrl>
					<LineString>
						<tessellate>1</tessellate>
						<altitudeMode>relativeToGround</altitudeMode>
						<coordinates>-62.398079528285606,7.652258145481882,971234.9046674942 -62.35141442505999,7.4366270296727395,970846.4107056271						</coordinates>
					</LineString>
				</Placemark>
				<Placemark>
					<TimeSpan>
						<begin>1987-05-14</begin>
						<end></end>
					</TimeSpan>
					<styleUrl>branch_style1</styleUrl>
					<LineString>
						<tessellate>1</tessellate>
						<altitudeMode>relativeToGround</altitudeMode>
						<coordinates>-62.35141442505999,7.4366270296727395,970846.4107056271 -62.30469304317341,7.220996039687687,969680.9288200261						</coordinates>
					</LineString>
				</Placemark>
				<Placemark>
					<TimeSpan>
						<begin>1987-06-05</begin>
						<end></end>
					</TimeSpan>
					<styleUrl>branch_style1</styleUrl>
					<LineString>
						<tessellate>1</tessellate>
						<altitudeMode>relativeToGround</altitudeMode>
						<coordinates>-62.30469304317341,7.220996039687687,969680.9288200261 -62.25791663930482,7.005365175272566,967738.4590106911						</coordinates>
					</LineString>
				</Placemark>
				<Placemark>
					<TimeSpan>
						<begin>1987-06-28</begin>
						<end></end>
					</TimeSpan>
					<styleUrl>branch_style1</styleUrl>
					<LineString>
						<tessellate>1</tessellate>
						<altitudeMode>relativeToGround</altitudeMode>
						<coordinates>-62.25791663930482,7.005365175272566,967738.4590106911 -62.21108647446611,6.789734436149168,965019.0012776221						</coordinates>
					</LineString>
				</Placemark>
				<Placemark>
					<TimeSpan>
						<begin>1987-07-21</begin>
						<end></end>
					</TimeSpan>
					<styleUrl>branch_style1</styleUrl>
					<LineString>
						<tessellate>1</tessellate>
						<altitudeMode>relativeToGround</altitudeMode>
						<coordinates>-62.21108647446611,6.789734436149168,965019.0012776221 -62.16420381392599,6.574103822013991,961522.5556208191						</coordinates>
					</LineString>
				</Placemark>
				<Placemark>
					<TimeSpan>
						<begin>1987-08-12</begin>
						<end></end>
					</TimeSpan>
					<styleUrl>branch_style1</styleUrl>
					<LineString>
						<tessellate>1</tessellate>
						<altitudeMode>relativeToGround</altitudeMode>
						<coordinates>-62.16420381392599,6.574103822013991,961522.5556208191 -62.11726992713288,6.358473332536877,957249.1220402825						</coordinates>
					</LineString>
				</Placemark>
				<Placemark>
					<TimeSpan>
						<begin>1987-09-04</begin>
						<end></end>
					</TimeSpan>
					<styleUrl>branch_style1</styleUrl>
					<LineString>
						<tessellate>1</tessellate>
						<altitudeMode>relativeToGround</altitudeMode>
						<coordinates>-62.11726992713288,6.358473332536877,957249.1220402825 -62.0702860876385,6.142842967359527,952198.7005360113						</coordinates>
					</LineString>
				</Placemark>
				<Placemark>
					<TimeSpan>
						<begin>1987-09-27</begin>
						<end></end>
					</TimeSpan>
					<styleUrl>branch_style1</styleUrl>
					<LineString>
						<tessellate>1</tessellate>
						<altitudeMode>relativeToGround</altitudeMode>
						<coordinates>-62.0702860876385,6.142842967359527,952198.7005360113 -62.02325357302168,5.927212726093886,946371.2911080061						</coordinates>
					</LineString>
				</Placemark>
				<Placemark>
					<TimeSpan>
						<begin>1987-10-19</begin>
						<end></end>
					</TimeSpan>
					<styleUrl>branch_style1</styleUrl>
					<LineString>
						<tessellate>1</tessellate>
						<altitudeMode>relativeToGround</altitudeMode>
						<coordinates>-62.02325357302168,5.927212726093886,946371.2911080061 -61.976173664811576,5.711582608320375,939766.8937562676						</coordinates>
					</LineString>
				</Placemark>
				<Placemark>
					<TimeSpan>
						<begin>1987-11-11</begin>
						<end></end>
					</TimeSpan>
					<styleUrl>branch_style1</styleUrl>
					<LineString>
						<tessellate>1</tessellate>
						<altitudeMode>relativeToGround</altitudeMode>
						<coordinates>-61.976173664811576,5.711582608320375,939766.8937562676 -61.92904764841209,5.495952613585951,932385.5084807945						</coordinates>
					</LineString>
				</Placemark>
				<Placemark>
					<TimeSpan>
						<begin>1987-12-04</begin>
						<end></end>
					</TimeSpan>
					<styleUrl>branch_style1</styleUrl>
					<LineString>
						<tessellate>1</tessellate>
						<altitudeMode>relativeToGround</altitudeMode>
						<coordinates>-61.92904764841209,5.495952613585951,932385.5084807945 -61.88187681302591,5.280322741401979,924227.1352815875						</coordinates>
					</LineString>
				</Placemark>
				<Placemark>
					<TimeSpan>
						<begin>1987-12-26</begin>
						<end></end>
					</TimeSpan>
					<styleUrl>branch_style1</styleUrl>
					<LineString>
						<tessellate>1</tessellate>
						<altitudeMode>relativeToGround</altitudeMode>
						<coordinates>-61.88187681302591,5.280322741401979,924227.1352815875 -61.83466245157956,5.064692991241885,915291.7741586464						</coordinates>
					</LineString>
				</Placemark>
				<Placemark>
					<TimeSpan>
						<begin>1988-01-18</begin>
						<end></end>
					</TimeSpan>
					<styleUrl>branch_style1</styleUrl>
					<LineString>
						<tessellate>1</tessellate>
						<altitudeMode>relativeToGround</altitudeMode>
						<coordinates>-61.83466245157956,5.064692991241885,915291.7741586464 -61.787405860648796,4.849063362538572,905579.4251119718						</coordinates>
					</LineString>
				</Placemark>
				<Placemark>
					<TimeSpan>
						<begin>1988-02-09</begin>
						<end></end>
					</TimeSpan>
					<styleUrl>branch_style1</styleUrl>
					<LineString>
						<tessellate>1</tessellate>
						<altitudeMode>relativeToGround</altitudeMode>
						<coordinates>-61.787405860648796,4.849063362538572,905579.4251119718 -61.74010834038504,4.633433854681544,895090.0881415626						</coordinates>
					</LineString>
				</Placemark>
				<Placemark>
					<TimeSpan>
						<begin>1988-03-03</begin>
						<end></end>
					</TimeSpan>
					<styleUrl>branch_style1</styleUrl>
					<LineString>
						<tessellate>1</tessellate>
						<altitudeMode>relativeToGround</altitudeMode>
						<coordinates>-61.74010834038504,4.633433854681544,895090.0881415626 -61.692771194442386,4.417804467013736,883823.7632474196						</coordinates>
					</LineString>
				</Placemark>
				<Placemark>
					<TimeSpan>
						<begin>1988-03-26</begin>
						<end></end>
					</TimeSpan>
					<styleUrl>branch_style1</styleUrl>
					<LineString>
						<tessellate>1</tessellate>
						<altitudeMode>relativeToGround</altitudeMode>
						<coordinates>-61.692771194442386,4.417804467013736,883823.7632474196 -61.64539572990628,4.202175198827957,871780.4504295429						</coordinates>
					</LineString>
				</Placemark>
				<Placemark>
					<TimeSpan>
						<begin>1988-04-17</begin>
						<end></end>
					</TimeSpan>
					<styleUrl>branch_style1</styleUrl>
					<LineString>
						<tessellate>1</tessellate>
						<altitudeMode>relativeToGround</altitudeMode>
						<coordinates>-61.64539572990628,4.202175198827957,871780.4504295429 -61.59798325722333,3.9865460493629454,858960.1496879319						</coordinates>
					</LineString>
				</Placemark>
				<Placemark>
					<TimeSpan>
						<begin>1988-05-10</begin>
						<end></end>
					</TimeSpan>
					<styleUrl>branch_style1</styleUrl>
					<LineString>
						<tessellate>1</tessellate>
						<altitudeMode>relativeToGround</altitudeMode>
						<coordinates>-61.59798325722333,3.9865460493629454,858960.1496879319 -61.55053509013294,3.770917017798925,845362.8610225869						</coordinates>
					</LineString>
				</Placemark>
				<Placemark>
					<TimeSpan>
						<begin>1988-06-02</begin>
						<end></end>
					</TimeSpan>
					<styleUrl>branch_style1</styleUrl>
					<LineString>
						<tessellate>1</tessellate>
						<altitudeMode>relativeToGround</altitudeMode>
						<coordinates>-61.55053509013294,3.770917017798925,845362.8610225869 -61.503052545600895,3.555288103252625,830988.5844335079						</coordinates>
					</LineString>
				</Placemark>
				<Placemark>
					<TimeSpan>
						<begin>1988-06-24</begin>
						<end></end>
					</TimeSpan>
					<styleUrl>branch_style1</styleUrl>
					<LineString>
						<tessellate>1</tessellate>
						<altitudeMode>relativeToGround</altitudeMode>
						<coordinates>-61.503052545600895,3.555288103252625,830988.5844335079 -61.45553694375566,3.339659304771651,815837.3199206952						</coordinates>
					</LineString>
				</Placemark>
				<Placemark>
					<TimeSpan>
						<begin>1988-07-17</begin>
						<end></end>
					</TimeSpan>
					<styleUrl>branch_style1</styleUrl>
					<LineString>
						<tessellate>1</tessellate>
						<altitudeMode>relativeToGround</altitudeMode>
						<coordinates>-61.45553694375566,3.339659304771651,815837.3199206952 -61.40798960782737,3.1240306213281097,799909.0674841483						</coordinates>
					</LineString>
				</Placemark>
				<Placemark>
					<TimeSpan>
						<begin>1988-08-09</begin>
						<end></end>
					</TimeSpan>
					<styleUrl>branch_style1</styleUrl>
					<LineString>
						<tessellate>1</tessellate>
						<altitudeMode>relativeToGround</altitudeMode>
						<coordinates>-61.40798960782737,3.1240306213281097,799909.0674841483 -61.36041186409073,2.908402051811362,783203.8271238671						</coordinates>
					</LineString>
				</Placemark>
				<Placemark>
					<TimeSpan>
						<begin>1988-08-31</begin>
						<end></end>
					</TimeSpan>
					<styleUrl>branch_style1</styleUrl>
					<LineString>
						<tessellate>1</tessellate>
						<altitudeMode>relativeToGround</altitudeMode>
						<coordinates>-61.36041186409073,2.908402051811362,783203.8271238671 -61.312805041811906,2.6927735950197347,765721.5988398527						</coordinates>
					</LineString>
				</Placemark>
				<Placemark>
					<TimeSpan>
						<begin>1988-09-23</begin>
						<end></end>
					</TimeSpan>
					<styleUrl>branch_style1</styleUrl>
					<LineString>
						<tessellate>1</tessellate>
						<altitudeMode>relativeToGround</altitudeMode>
						<coordinates>-61.312805041811906,2.6927735950197347,765721.5988398527 -61.26517047320068,2.4771452496510156,747462.3826321037						</coordinates>
					</LineString>
				</Placemark>
				<Placemark>
					<TimeSpan>
						<begin>1988-10-16</begin>
						<end></end>
					</TimeSpan>
					<styleUrl>branch_style1</styleUrl>
					<LineString>
						<tessellate>1</tessellate>
						<altitudeMode>relativeToGround</altitudeMode>
						<coordinates>-61.26517047320068,2.4771452496510156,747462.3826321037 -61.217509493368716,2.261517014291485,728426.1785006206						</coordinates>
					</LineString>
				</Placemark>
				<Placemark>
					<TimeSpan>
						<begin>1988-11-07</begin>
						<end></end>
					</TimeSpan>
					<styleUrl>branch_style1</styleUrl>
					<LineString>
						<tessellate>1</tessellate>
						<altitudeMode>relativeToGround</altitudeMode>
						<coordinates>-61.217509493368716,2.261517014291485,728426.1785006206 -61.16982344029579,2.045888887403192,708612.9864454041						</coordinates>
					</LineString>
				</Placemark>
				<Placemark>
					<TimeSpan>
						<begin>1988-11-30</begin>
						<end></end>
					</TimeSpan>
					<styleUrl>branch_style1</styleUrl>
					<LineString>
						<tessellate>1</tessellate>
						<altitudeMode>relativeToGround</altitudeMode>
						<coordinates>-61.16982344029579,2.045888887403192,708612.9864454041 -61.12211365480451,1.8302608673091223,688022.8064664532						</coordinates>
					</LineString>
				</Placemark>
				<Placemark>
					<TimeSpan>
						<begin>1988-12-22</begin>
						<end></end>
					</TimeSpan>
					<styleUrl>branch_style1</styleUrl>
					<LineString>
						<tessellate>1</tessellate>
						<altitudeMode>relativeToGround</altitudeMode>
						<coordinates>-61.12211365480451,1.8302608673091223,688022.8064664532 -61.07438148054692,1.6146329521757778,666655.638563768						</coordinates>
					</LineString>
				</Placemark>
				<Placemark>
					<TimeSpan>
						<begin>1989-01-14</begin>
						<end></end>
					</TimeSpan>
					<styleUrl>branch_style1</styleUrl>
					<LineString>
						<tessellate>1</tessellate>
						<altitudeMode>relativeToGround</altitudeMode>
						<coordinates>-61.07438148054692,1.6146329521757778,666655.638563768 -61.026628264004984,1.3990051399925998,644511.4827373489						</coordinates>
					</LineString>
				</Placemark>
				<Placemark>
					<TimeSpan>
						<begin>1989-02-06</begin>
						<end></end>
					</TimeSpan>
					<styleUrl>branch_style1</styleUrl>
					<LineString>
						<tessellate>1</tessellate>
						<altitudeMode>relativeToGround</altitudeMode>
						<coordinates>-61.026628264004984,1.3990051399925998,644511.4827373489 -60.978855354508035,1.1833774285474719,621590.3389871963						</coordinates>
					</LineString>
				</Placemark>
				<Placemark>
					<TimeSpan>
						<begin>1989-02-28</begin>
						<end></end>
					</TimeSpan>
					<styleUrl>branch_style1</styleUrl>
					<LineString>
						<tessellate>1</tessellate>
						<altitudeMode>relativeToGround</altitudeMode>
						<coordinates>-60.978855354508035,1.1833774285474719,621590.3389871963 -60.93106410427249,0.967749815397329,597892.2073133094						</coordinates>
					</LineString>
				</Placemark>
				<Placemark>
					<TimeSpan>
						<begin>1989-03-23</begin>
						<end></end>
					</TimeSpan>
					<styleUrl>branch_style1</styleUrl>
					<LineString>
						<tessellate>1</tessellate>
						<altitudeMode>relativeToGround</altitudeMode>
						<coordinates>-60.93106410427249,0.967749815397329,597892.2073133094 -60.88325586846888,0.7521222978325787,573417.0877156886						</coordinates>
					</LineString>
				</Placemark>
				<Placemark>
					<TimeSpan>
						<begin>1989-04-15</begin>
						<end></end>
					</TimeSpan>
					<styleUrl>branch_style1</styleUrl>
					<LineString>
						<tessellate>1</tessellate>
						<altitudeMode>relativeToGround</altitudeMode>
						<coordinates>-60.88325586846888,0.7521222978325787,573417.0877156886 -60.83543200532403,0.5364948728336215,548164.9801943339						</coordinates>
					</LineString>
				</Placemark>
				<Placemark>
					<TimeSpan>
						<begin>1989-05-07</begin>
						<end></end>
					</TimeSpan>
					<styleUrl>branch_style1</styleUrl>
					<LineString>
						<tessellate>1</tessellate>
						<altitudeMode>relativeToGround</altitudeMode>
						<coordinates>-60.83543200532403,0.5364948728336215,548164.9801943339 -60.787593876269746,0.3208675370171435,522135.8847492449						</coordinates>
					</LineString>
				</Placemark>
				<Placemark>
					<TimeSpan>
						<begin>1989-05-30</begin>
						<end></end>
					</TimeSpan>
					<styleUrl>branch_style1</styleUrl>
					<LineString>
						<tessellate>1</tessellate>
						<altitudeMode>relativeToGround</altitudeMode>
						<coordinates>-60.787593876269746,0.3208675370171435,522135.8847492449 -60.73974284615104,0.1052402865689847,495329.80138042197						</coordinates>
					</LineString>
				</Placemark>
				<Placemark>
					<TimeSpan>
						<begin>1989-06-22</begin>
						<end></end>
					</TimeSpan>
					<styleUrl>branch_style1</styleUrl>
					<LineString>
						<tessellate>1</tessellate>
						<altitudeMode>relativeToGround</altitudeMode>
						<coordinates>-60.73974284615104,0.1052402865689847,495329.80138042197 -60.6918802835155,-0.11038688284088947,467746.7300878656						</coordinates>
					</LineString>
				</Placemark>
				<Placemark>
					<TimeSpan>
						<begin>1989-07-14</begin>
						<end></end>
					</TimeSpan>
					<styleUrl>branch_style1</styleUrl>
					<LineString>
						<tessellate>1</tessellate>
						<altitudeMode>relativeToGround</altitudeMode>
						<coordinates>-60.6918802835155,-0.11038688284088947,467746.7300878656 -60.64400756101125,-0.3260139761677068,439386.67087157443						</coordinates>
					</LineString>
				</Placemark>
				<Placemark>
					<TimeSpan>
						<begin>1989-08-06</begin>
						<end></end>
					</TimeSpan>
					<styleUrl>branch_style1</styleUrl>
					<LineString>
						<tessellate>1</tessellate>
						<altitudeMode>relativeToGround</altitudeMode>
						<coordinates>-60.64400756101125,-0.3260139761677068,439386.67087157443 -60.59612605593715,-0.5416409991348385,410249.62373154983						</coordinates>
					</LineString>
				</Placemark>
				<Placemark>
					<TimeSpan>
						<begin>1989-08-28</begin>
						<end></end>
					</TimeSpan>
					<styleUrl>branch_style1</styleUrl>
					<LineString>
						<tessellate>1</tessellate>
						<altitudeMode>relativeToGround</altitudeMode>
						<coordinates>-60.59612605593715,-0.5416409991348385,410249.62373154983 -60.548237151007214,-0.7572679584243941,380335.5886677909						</coordinates>
					</LineString>
				</Placemark>
				<Placemark>
					<TimeSpan>
						<begin>1989-09-20</begin>
						<end></end>
					</TimeSpan>
					<styleUrl>branch_style1</styleUrl>
					<LineString>
						<tessellate>1</tessellate>
						<altitudeMode>relativeToGround</altitudeMode>
						<coordinates>-60.548237151007214,-0.7572679584243941,380335.5886677909 -60.50034223542759,-0.9728948619371135,349644.565680298						</coordinates>
					</LineString>
				</Placemark>
				<Placemark>
					<TimeSpan>
						<begin>1989-10-13</begin>
						<end></end>
					</TimeSpan>
					<styleUrl>branch_style1</styleUrl>
					<LineString>
						<tessellate>1</tessellate>
						<altitudeMode>relativeToGround</altitudeMode>
						<coordinates>-60.50034223542759,-0.9728948619371135,349644.565680298 -60.45244270644262,-1.18852171915621,318176.5547690713						</coordinates>
					</LineString>
				</Placemark>
				<Placemark>
					<TimeSpan>
						<begin>1989-11-04</begin>
						<end></end>
					</TimeSpan>
					<styleUrl>branch_style1</styleUrl>
					<LineString>
						<tessellate>1</tessellate>
						<altitudeMode>relativeToGround</altitudeMode>
						<coordinates>-60.45244270644262,-1.18852171915621,318176.5547690713 -60.40453997160996,-1.4041485416729036,285931.5559341102						</coordinates>
					</LineString>
				</Placemark>
				<Placemark>
					<TimeSpan>
						<begin>1989-11-27</begin>
						<end></end>
					</TimeSpan>
					<styleUrl>branch_style1</styleUrl>
					<LineString>
						<tessellate>1</tessellate>
						<altitudeMode>relativeToGround</altitudeMode>
						<coordinates>-60.40453997160996,-1.4041485416729036,285931.5559341102 -60.35663545226191,-1.6197753439747018,252909.56917541567						</coordinates>
					</LineString>
				</Placemark>
				<Placemark>
					<TimeSpan>
						<begin>1989-12-20</begin>
						<end></end>
					</TimeSpan>
					<styleUrl>branch_style1</styleUrl>
					<LineString>
						<tessellate>1</tessellate>
						<altitudeMode>relativeToGround</altitudeMode>
						<coordinates>-60.35663545226191,-1.6197753439747018,252909.56917541567 -60.30873058899902,-1.8354021446840907,219110.5944929868						</coordinates>
					</LineString>
				</Placemark>
				<Placemark>
					<TimeSpan>
						<begin>1990-01-11</begin>
						<end></end>
					</TimeSpan>
					<styleUrl>branch_style1</styleUrl>
					<LineString>
						<tessellate>1</tessellate>
						<altitudeMode>relativeToGround</altitudeMode>
						<coordinates>-60.30873058899902,-1.8354021446840907,219110.5944929868 -60.26082685091133,-2.05102896862296,184534.63188682403						</coordinates>
					</LineString>
				</Placemark>
				<Placemark>
					<TimeSpan>
						<begin>1990-02-03</begin>
						<end></end>
					</TimeSpan>
					<styleUrl>branch_style1</styleUrl>
					<LineString>
						<tessellate>1</tessellate>
						<altitudeMode>relativeToGround</altitudeMode>
						<coordinates>-60.26082685091133,-2.05102896862296,184534.63188682403 -60.212925752254414,-2.2666558505284584,149181.6813569269						</coordinates>
					</LineString>
				</Placemark>
				<Placemark>
					<TimeSpan>
						<begin>1990-02-26</begin>
						<end></end>
					</TimeSpan>
					<styleUrl>branch_style1</styleUrl>
					<LineString>
						<tessellate>1</tessellate>
						<altitudeMode>relativeToGround</altitudeMode>
						<coordinates>-60.212925752254414,-2.2666558505284584,149181.6813569269 -60.16502888590107,-2.4822828424844414,113051.74290329684						</coordinates>
					</LineString>
				</Placemark>
				<Placemark>
					<TimeSpan>
						<begin>1990-03-20</begin>
						<end></end>
					</TimeSpan>
					<styleUrl>branch_style1</styleUrl>
					<LineString>
						<tessellate>1</tessellate>
						<altitudeMode>relativeToGround</altitudeMode>
						<coordinates>-60.16502888590107,-2.4822828424844414,113051.74290329684 -60.117138001528865,-2.6979100312608937,76144.81652593194						</coordinates>
					</LineString>
				</Placemark>
				<Placemark>
					<TimeSpan>
						<begin>1990-04-12</begin>
						<end></end>
					</TimeSpan>
					<styleUrl>branch_style1</styleUrl>
					<LineString>
						<tessellate>1</tessellate>
						<altitudeMode>relativeToGround</altitudeMode>
						<coordinates>-60.117138001528865,-2.6979100312608937,76144.81652593194 -60.069255240393964,-2.9135375903299936,38460.90222483268						</coordinates>
					</LineString>
				</Placemark>
				<Placemark>
					<TimeSpan>
						<begin>1990-05-05</begin>
						<end></end>
					</TimeSpan>
					<styleUrl>branch_style1</styleUrl>
					<LineString>
						<tessellate>1</tessellate>
						<altitudeMode>relativeToGround</altitudeMode>
						<coordinates>-60.069255240393964,-2.9135375903299936,38460.90222483268 -60.02138900756836,-3.129167079925537,4.6566128730773926E-10						</coordinates>
					</LineString>
				</Placemark>
			</Folder>
			<Folder>
				<name>IN:BI</name>
				<Placemark>
					<TimeSpan>
						<begin>1968-03-03</begin>
						<end></end>
					</TimeSpan>
					<styleUrl>branch_style2</styleUrl>
					<LineString>
						<tessellate>1</tessellate>
						<altitudeMode>relativeToGround</altitudeMode>
						<coordinates>76.9800033569336,8.479999542236328,0.0 75.55318509350147,8.577068198401694,240666.6697082427						</coordinates>
					</LineString>
				</Placemark>
				<Placemark>
					<TimeSpan>
						<begin>1968-05-01</begin>
						<end></end>
					</TimeSpan>
					<styleUrl>branch_style2</styleUrl>
					<LineString>
						<tessellate>1</tessellate>
						<altitudeMode>relativeToGround</altitudeMode>
						<coordinates>75.55318509350147,8.577068198401694,240666.6697082427 74.12629723232634,8.674134470425908,476471.3864930865						</coordinates>
					</LineString>
				</Placemark>
				<Placemark>
					<TimeSpan>
						<begin>1968-06-29</begin>
						<end></end>
					</TimeSpan>
					<styleUrl>branch_style2</styleUrl>
					<LineString>
						<tessellate>1</tessellate>
						<altitudeMode>relativeToGround</altitudeMode>
						<coordinates>74.12629723232634,8.674134470425908,476471.3864930865 72.69934808014685,8.771198921609141,707414.1503545315						</coordinates>
					</LineString>
				</Placemark>
				<Placemark>
					<TimeSpan>
						<begin>1968-08-27</begin>
						<end></end>
					</TimeSpan>
					<styleUrl>branch_style2</styleUrl>
					<LineString>
						<tessellate>1</tessellate>
						<altitudeMode>relativeToGround</altitudeMode>
						<coordinates>72.69934808014685,8.771198921609141,707414.1503545315 71.27234595379194,8.86826212613547,933494.9612925777						</coordinates>
					</LineString>
				</Placemark>
				<Placemark>
					<TimeSpan>
						<begin>1968-10-25</begin>
						<end></end>
					</TimeSpan>
					<styleUrl>branch_style2</styleUrl>
					<LineString>
						<tessellate>1</tessellate>
						<altitudeMode>relativeToGround</altitudeMode>
						<coordinates>71.27234595379194,8.86826212613547,933494.9612925777 69.84529918028285,8.965324669403044,1154713.819307225						</coordinates>
					</LineString>
				</Placemark>
				<Placemark>
					<TimeSpan>
						<begin>1968-12-23</begin>
						<end></end>
					</TimeSpan>
					<styleUrl>branch_style2</styleUrl>
					<LineString>
						<tessellate>1</tessellate>
						<altitudeMode>relativeToGround</altitudeMode>
						<coordinates>69.84529918028285,8.965324669403044,1154713.819307225 68.41821609694044,9.062387148368224,1371070.7243984735						</coordinates>
					</LineString>
				</Placemark>
				<Placemark>
					<TimeSpan>
						<begin>1969-02-20</begin>
						<end></end>
					</TimeSpan>
					<styleUrl>branch_style2</styleUrl>
					<LineString>
						<tessellate>1</tessellate>
						<altitudeMode>relativeToGround</altitudeMode>
						<coordinates>68.41821609694044,9.062387148368224,1371070.7243984735 66.99110505149885,9.15945017190442,1582565.676566323						</coordinates>
					</LineString>
				</Placemark>
				<Placemark>
					<TimeSpan>
						<begin>1969-04-20</begin>
						<end></end>
					</TimeSpan>
					<styleUrl>branch_style2</styleUrl>
					<LineString>
						<tessellate>1</tessellate>
						<altitudeMode>relativeToGround</altitudeMode>
						<coordinates>66.99110505149885,9.15945017190442,1582565.676566323 65.56397440222483,9.256514361176416,1789198.6758107739						</coordinates>
					</LineString>
				</Placemark>
				<Placemark>
					<TimeSpan>
						<begin>1969-06-18</begin>
						<end></end>
					</TimeSpan>
					<styleUrl>branch_style2</styleUrl>
					<LineString>
						<tessellate>1</tessellate>
						<altitudeMode>relativeToGround</altitudeMode>
						<coordinates>65.56397440222483,9.256514361176416,1789198.6758107739 64.13683251804373,9.353580350031077,1990969.7221318255						</coordinates>
					</LineString>
				</Placemark>
				<Placemark>
					<TimeSpan>
						<begin>1969-08-16</begin>
						<end></end>
					</TimeSpan>
					<styleUrl>branch_style2</styleUrl>
					<LineString>
						<tessellate>1</tessellate>
						<altitudeMode>relativeToGround</altitudeMode>
						<coordinates>64.13683251804373,9.353580350031077,1990969.7221318255 62.70968777867228,9.450648785405242,2187878.8155294787						</coordinates>
					</LineString>
				</Placemark>
				<Placemark>
					<TimeSpan>
						<begin>1969-10-14</begin>
						<end></end>
					</TimeSpan>
					<styleUrl>branch_style2</styleUrl>
					<LineString>
						<tessellate>1</tessellate>
						<altitudeMode>relativeToGround</altitudeMode>
						<coordinates>62.70968777867228,9.450648785405242,2187878.8155294787 61.282548574758145,9.54772032775187,2379925.9560037334						</coordinates>
					</LineString>
				</Placemark>
				<Placemark>
					<TimeSpan>
						<begin>1969-12-12</begin>
						<end></end>
					</TimeSpan>
					<styleUrl>branch_style2</styleUrl>
					<LineString>
						<tessellate>1</tessellate>
						<altitudeMode>relativeToGround</altitudeMode>
						<coordinates>61.282548574758145,9.54772032775187,2379925.9560037334 59.85542330802657,9.644795651485385,2567111.143554589						</coordinates>
					</LineString>
				</Placemark>
				<Placemark>
					<TimeSpan>
						<begin>1970-02-08</begin>
						<end></end>
					</TimeSpan>
					<styleUrl>branch_style2</styleUrl>
					<LineString>
						<tessellate>1</tessellate>
						<altitudeMode>relativeToGround</altitudeMode>
						<coordinates>59.85542330802657,9.644795651485385,2567111.143554589 58.42832039143514,9.74187544544735,2749434.378182045						</coordinates>
					</LineString>
				</Placemark>
				<Placemark>
					<TimeSpan>
						<begin>1970-04-08</begin>
						<end></end>
					</TimeSpan>
					<styleUrl>branch_style2</styleUrl>
					<LineString>
						<tessellate>1</tessellate>
						<altitudeMode>relativeToGround</altitudeMode>
						<coordinates>58.42832039143514,9.74187544544735,2749434.378182045 57.00124824933611,9.83896041339363,2926895.659886103						</coordinates>
					</LineString>
				</Placemark>
				<Placemark>
					<TimeSpan>
						<begin>1970-06-06</begin>
						<end></end>
					</TimeSpan>
					<styleUrl>branch_style2</styleUrl>
					<LineString>
						<tessellate>1</tessellate>
						<altitudeMode>relativeToGround</altitudeMode>
						<coordinates>57.00124824933611,9.83896041339363,2926895.659886103 55.57421531764719,9.936051274504297,3099494.988666762						</coordinates>
					</LineString>
				</Placemark>
				<Placemark>
					<TimeSpan>
						<begin>1970-08-04</begin>
						<end></end>
					</TimeSpan>
					<styleUrl>branch_style2</styleUrl>
					<LineString>
						<tessellate>1</tessellate>
						<altitudeMode>relativeToGround</altitudeMode>
						<coordinates>55.57421531764719,9.936051274504297,3099494.988666762 54.14723004403092,10.033148763917621,3267232.3645240217						</coordinates>
					</LineString>
				</Placemark>
				<Placemark>
					<TimeSpan>
						<begin>1970-10-02</begin>
						<end></end>
					</TimeSpan>
					<styleUrl>branch_style2</styleUrl>
					<LineString>
						<tessellate>1</tessellate>
						<altitudeMode>relativeToGround</altitudeMode>
						<coordinates>54.14723004403092,10.033148763917621,3267232.3645240217 52.720300888083166,10.130253633289568,3430107.787457883						</coordinates>
					</LineString>
				</Placemark>
				<Placemark>
					<TimeSpan>
						<begin>1970-11-30</begin>
						<end></end>
					</TimeSpan>
					<styleUrl>branch_style2</styleUrl>
					<LineString>
						<tessellate>1</tessellate>
						<altitudeMode>relativeToGround</altitudeMode>
						<coordinates>52.720300888083166,10.130253633289568,3430107.787457883 51.293436321531345,10.227366651380375,3588121.257468345						</coordinates>
					</LineString>
				</Placemark>
				<Placemark>
					<TimeSpan>
						<begin>1971-01-28</begin>
						<end></end>
					</TimeSpan>
					<styleUrl>branch_style2</styleUrl>
					<LineString>
						<tessellate>1</tessellate>
						<altitudeMode>relativeToGround</altitudeMode>
						<coordinates>51.293436321531345,10.227366651380375,3588121.257468345 49.86664482844235,10.32448860466982,3741272.7745554093						</coordinates>
					</LineString>
				</Placemark>
				<Placemark>
					<TimeSpan>
						<begin>1971-03-28</begin>
						<end></end>
					</TimeSpan>
					<styleUrl>branch_style2</styleUrl>
					<LineString>
						<tessellate>1</tessellate>
						<altitudeMode>relativeToGround</altitudeMode>
						<coordinates>49.86664482844235,10.32448860466982,3741272.7745554093 48.439934905441255,10.42162029800298,3889562.3387190737						</coordinates>
					</LineString>
				</Placemark>
				<Placemark>
					<TimeSpan>
						<begin>1971-05-26</begin>
						<end></end>
					</TimeSpan>
					<styleUrl>branch_style2</styleUrl>
					<LineString>
						<tessellate>1</tessellate>
						<altitudeMode>relativeToGround</altitudeMode>
						<coordinates>48.439934905441255,10.42162029800298,3889562.3387190737 47.013315061940794,10.518762555268374,4032989.9499593396						</coordinates>
					</LineString>
				</Placemark>
				<Placemark>
					<TimeSpan>
						<begin>1971-07-24</begin>
						<end></end>
					</TimeSpan>
					<styleUrl>branch_style2</styleUrl>
					<LineString>
						<tessellate>1</tessellate>
						<altitudeMode>relativeToGround</altitudeMode>
						<coordinates>47.013315061940794,10.518762555268374,4032989.9499593396 45.58679382038269,10.61591622011058,4171555.608276207						</coordinates>
					</LineString>
				</Placemark>
				<Placemark>
					<TimeSpan>
						<begin>1971-09-21</begin>
						<end></end>
					</TimeSpan>
					<styleUrl>branch_style2</styleUrl>
					<LineString>
						<tessellate>1</tessellate>
						<altitudeMode>relativeToGround</altitudeMode>
						<coordinates>45.58679382038269,10.61591622011058,4171555.608276207 44.16037971649063,10.71308215667948,4305259.313669675						</coordinates>
					</LineString>
				</Placemark>
				<Placemark>
					<TimeSpan>
						<begin>1971-11-19</begin>
						<end></end>
					</TimeSpan>
					<styleUrl>branch_style2</styleUrl>
					<LineString>
						<tessellate>1</tessellate>
						<altitudeMode>relativeToGround</altitudeMode>
						<coordinates>44.16037971649063,10.71308215667948,4305259.313669675 42.73408129953677,10.81026125041856,4434101.066139744						</coordinates>
					</LineString>
				</Placemark>
				<Placemark>
					<TimeSpan>
						<begin>1972-01-17</begin>
						<end></end>
					</TimeSpan>
					<styleUrl>branch_style2</styleUrl>
					<LineString>
						<tessellate>1</tessellate>
						<altitudeMode>relativeToGround</altitudeMode>
						<coordinates>42.73408129953677,10.81026125041856,4434101.066139744 41.307907132621004,10.90745440889482,4558080.865686414						</coordinates>
					</LineString>
				</Placemark>
				<Placemark>
					<TimeSpan>
						<begin>1972-03-15</begin>
						<end></end>
					</TimeSpan>
					<styleUrl>branch_style2</styleUrl>
					<LineString>
						<tessellate>1</tessellate>
						<altitudeMode>relativeToGround</altitudeMode>
						<coordinates>41.307907132621004,10.90745440889482,4558080.865686414 39.88186579296509,11.004662562673094,4677198.712309686						</coordinates>
					</LineString>
				</Placemark>
				<Placemark>
					<TimeSpan>
						<begin>1972-05-13</begin>
						<end></end>
					</TimeSpan>
					<styleUrl>branch_style2</styleUrl>
					<LineString>
						<tessellate>1</tessellate>
						<altitudeMode>relativeToGround</altitudeMode>
						<coordinates>39.88186579296509,11.004662562673094,4677198.712309686 38.45596587222091,11.101886666237725,4791454.606009559						</coordinates>
					</LineString>
				</Placemark>
				<Placemark>
					<TimeSpan>
						<begin>1972-07-11</begin>
						<end></end>
					</TimeSpan>
					<styleUrl>branch_style2</styleUrl>
					<LineString>
						<tessellate>1</tessellate>
						<altitudeMode>relativeToGround</altitudeMode>
						<coordinates>38.45596587222091,11.101886666237725,4791454.606009559 37.03021597679531,11.199127698964935,4900848.546786033						</coordinates>
					</LineString>
				</Placemark>
				<Placemark>
					<TimeSpan>
						<begin>1972-09-08</begin>
						<end></end>
					</TimeSpan>
					<styleUrl>branch_style2</styleUrl>
					<LineString>
						<tessellate>1</tessellate>
						<altitudeMode>relativeToGround</altitudeMode>
						<coordinates>37.03021597679531,11.199127698964935,4900848.546786033 35.604624728191084,11.296386666149326,5005380.534639107						</coordinates>
					</LineString>
				</Placemark>
				<Placemark>
					<TimeSpan>
						<begin>1972-11-06</begin>
						<end></end>
					</TimeSpan>
					<styleUrl>branch_style2</styleUrl>
					<LineString>
						<tessellate>1</tessellate>
						<altitudeMode>relativeToGround</altitudeMode>
						<coordinates>35.604624728191084,11.296386666149326,5005380.534639107 34.179200763366104,11.393664600088393,5105050.569568785						</coordinates>
					</LineString>
				</Placemark>
				<Placemark>
					<TimeSpan>
						<begin>1973-01-04</begin>
						<end></end>
					</TimeSpan>
					<styleUrl>branch_style2</styleUrl>
					<LineString>
						<tessellate>1</tessellate>
						<altitudeMode>relativeToGround</altitudeMode>
						<coordinates>34.179200763366104,11.393664600088393,5105050.569568785 32.75395273511026,11.490962561229153,5199858.651575062						</coordinates>
					</LineString>
				</Placemark>
				<Placemark>
					<TimeSpan>
						<begin>1973-03-04</begin>
						<end></end>
					</TimeSpan>
					<styleUrl>branch_style2</styleUrl>
					<LineString>
						<tessellate>1</tessellate>
						<altitudeMode>relativeToGround</altitudeMode>
						<coordinates>32.75395273511026,11.490962561229153,5199858.651575062 31.328889312442932,11.588281639381433,5289804.78065794						</coordinates>
					</LineString>
				</Placemark>
				<Placemark>
					<TimeSpan>
						<begin>1973-05-02</begin>
						<end></end>
					</TimeSpan>
					<styleUrl>branch_style2</styleUrl>
					<LineString>
						<tessellate>1</tessellate>
						<altitudeMode>relativeToGround</altitudeMode>
						<coordinates>31.328889312442932,11.588281639381433,5289804.78065794 29.90401918103098,11.685622955002714,5374888.95681742						</coordinates>
					</LineString>
				</Placemark>
				<Placemark>
					<TimeSpan>
						<begin>1973-06-30</begin>
						<end></end>
					</TimeSpan>
					<styleUrl>branch_style2</styleUrl>
					<LineString>
						<tessellate>1</tessellate>
						<altitudeMode>relativeToGround</altitudeMode>
						<coordinates>29.90401918103098,11.685622955002714,5374888.95681742 28.47935104362893,11.782987660559835,5455111.1800535						</coordinates>
					</LineString>
				</Placemark>
				<Placemark>
					<TimeSpan>
						<begin>1973-08-28</begin>
						<end></end>
					</TimeSpan>
					<styleUrl>branch_style2</styleUrl>
					<LineString>
						<tessellate>1</tessellate>
						<altitudeMode>relativeToGround</altitudeMode>
						<coordinates>28.47935104362893,11.782987660559835,5455111.1800535 27.054893620542785,11.880376941973477,5530471.450366182						</coordinates>
					</LineString>
				</Placemark>
				<Placemark>
					<TimeSpan>
						<begin>1973-10-26</begin>
						<end></end>
					</TimeSpan>
					<styleUrl>branch_style2</styleUrl>
					<LineString>
						<tessellate>1</tessellate>
						<altitudeMode>relativeToGround</altitudeMode>
						<coordinates>27.054893620542785,11.880376941973477,5530471.450366182 25.630655650118968,11.977792020151712,5600969.767755466						</coordinates>
					</LineString>
				</Placemark>
				<Placemark>
					<TimeSpan>
						<begin>1973-12-24</begin>
						<end></end>
					</TimeSpan>
					<styleUrl>branch_style2</styleUrl>
					<LineString>
						<tessellate>1</tessellate>
						<altitudeMode>relativeToGround</altitudeMode>
						<coordinates>25.630655650118968,11.977792020151712,5600969.767755466 24.206645889259693,12.075234152619645,5666606.13222135						</coordinates>
					</LineString>
				</Placemark>
				<Placemark>
					<TimeSpan>
						<begin>1974-02-21</begin>
						<end></end>
					</TimeSpan>
					<styleUrl>branch_style2</styleUrl>
					<LineString>
						<tessellate>1</tessellate>
						<altitudeMode>relativeToGround</altitudeMode>
						<coordinates>24.206645889259693,12.075234152619645,5666606.13222135 22.782873113966495,12.172704635252721,5727380.543763837						</coordinates>
					</LineString>
				</Placemark>
				<Placemark>
					<TimeSpan>
						<begin>1974-04-20</begin>
						<end></end>
					</TimeSpan>
					<styleUrl>branch_style2</styleUrl>
					<LineString>
						<tessellate>1</tessellate>
						<altitudeMode>relativeToGround</altitudeMode>
						<coordinates>22.782873113966495,12.172704635252721,5727380.543763837 21.35934611991475,12.27020480412217,5783293.002382923						</coordinates>
					</LineString>
				</Placemark>
				<Placemark>
					<TimeSpan>
						<begin>1974-06-18</begin>
						<end></end>
					</TimeSpan>
					<styleUrl>branch_style2</styleUrl>
					<LineString>
						<tessellate>1</tessellate>
						<altitudeMode>relativeToGround</altitudeMode>
						<coordinates>21.35934611991475,12.27020480412217,5783293.002382923 19.936073723059668,12.36773603746167,5834343.5080786105						</coordinates>
					</LineString>
				</Placemark>
				<Placemark>
					<TimeSpan>
						<begin>1974-08-16</begin>
						<end></end>
					</TimeSpan>
					<styleUrl>branch_style2</styleUrl>
					<LineString>
						<tessellate>1</tessellate>
						<altitudeMode>relativeToGround</altitudeMode>
						<coordinates>19.936073723059668,12.36773603746167,5834343.5080786105 18.51306476027727,12.465299757765436,5880532.0608509						</coordinates>
					</LineString>
				</Placemark>
				<Placemark>
					<TimeSpan>
						<begin>1974-10-14</begin>
						<end></end>
					</TimeSpan>
					<styleUrl>branch_style2</styleUrl>
					<LineString>
						<tessellate>1</tessellate>
						<altitudeMode>relativeToGround</altitudeMode>
						<coordinates>18.51306476027727,12.465299757765436,5880532.0608509 17.090328090042146,12.56289743402882,5921858.660699789						</coordinates>
					</LineString>
				</Placemark>
				<Placemark>
					<TimeSpan>
						<begin>1974-12-12</begin>
						<end></end>
					</TimeSpan>
					<styleUrl>branch_style2</styleUrl>
					<LineString>
						<tessellate>1</tessellate>
						<altitudeMode>relativeToGround</altitudeMode>
						<coordinates>17.090328090042146,12.56289743402882,5921858.660699789 15.667872593144468,12.660530584143785,5958323.30762528						</coordinates>
					</LineString>
				</Placemark>
				<Placemark>
					<TimeSpan>
						<begin>1975-02-09</begin>
						<end></end>
					</TimeSpan>
					<styleUrl>branch_style2</styleUrl>
					<LineString>
						<tessellate>1</tessellate>
						<altitudeMode>relativeToGround</altitudeMode>
						<coordinates>15.667872593144468,12.660530584143785,5958323.30762528 14.245707173450176,12.75820077746278,5989926.001627374						</coordinates>
					</LineString>
				</Placemark>
				<Placemark>
					<TimeSpan>
						<begin>1975-04-09</begin>
						<end></end>
					</TimeSpan>
					<styleUrl>branch_style2</styleUrl>
					<LineString>
						<tessellate>1</tessellate>
						<altitudeMode>relativeToGround</altitudeMode>
						<coordinates>14.245707173450176,12.75820077746278,5989926.001627374 12.823840758705833,12.855909637546134,6016666.742706068						</coordinates>
					</LineString>
				</Placemark>
				<Placemark>
					<TimeSpan>
						<begin>1975-06-07</begin>
						<end></end>
					</TimeSpan>
					<styleUrl>branch_style2</styleUrl>
					<LineString>
						<tessellate>1</tessellate>
						<altitudeMode>relativeToGround</altitudeMode>
						<coordinates>12.823840758705833,12.855909637546134,6016666.742706068 11.40228230139335,12.953658845109628,6038545.530861362						</coordinates>
					</LineString>
				</Placemark>
				<Placemark>
					<TimeSpan>
						<begin>1975-08-05</begin>
						<end></end>
					</TimeSpan>
					<styleUrl>branch_style2</styleUrl>
					<LineString>
						<tessellate>1</tessellate>
						<altitudeMode>relativeToGround</altitudeMode>
						<coordinates>11.40228230139335,12.953658845109628,6038545.530861362 9.981040779636933,13.051450141190807,6055562.366093257						</coordinates>
					</LineString>
				</Placemark>
				<Placemark>
					<TimeSpan>
						<begin>1975-10-03</begin>
						<end></end>
					</TimeSpan>
					<styleUrl>branch_style2</styleUrl>
					<LineString>
						<tessellate>1</tessellate>
						<altitudeMode>relativeToGround</altitudeMode>
						<coordinates>9.981040779636933,13.051450141190807,6055562.366093257 8.56012519816722,13.14928533055471,6067717.248401755						</coordinates>
					</LineString>
				</Placemark>
				<Placemark>
					<TimeSpan>
						<begin>1975-12-01</begin>
						<end></end>
					</TimeSpan>
					<styleUrl>branch_style2</styleUrl>
					<LineString>
						<tessellate>1</tessellate>
						<altitudeMode>relativeToGround</altitudeMode>
						<coordinates>8.56012519816722,13.14928533055471,6067717.248401755 7.139544589347207,13.247166285362026,6075010.177786852						</coordinates>
					</LineString>
				</Placemark>
				<Placemark>
					<TimeSpan>
						<begin>1976-01-29</begin>
						<end></end>
					</TimeSpan>
					<styleUrl>branch_style2</styleUrl>
					<LineString>
						<tessellate>1</tessellate>
						<altitudeMode>relativeToGround</altitudeMode>
						<coordinates>7.139544589347207,13.247166285362026,6075010.177786852 5.71930801426452,13.345094949125464,6077441.154248551						</coordinates>
					</LineString>
				</Placemark>
				<Placemark>
					<TimeSpan>
						<begin>1976-03-27</begin>
						<end></end>
					</TimeSpan>
					<styleUrl>branch_style2</styleUrl>
					<LineString>
						<tessellate>1</tessellate>
						<altitudeMode>relativeToGround</altitudeMode>
						<coordinates>5.71930801426452,13.345094949125464,6077441.154248551 4.29942456389606,13.443073340983165,6075010.177786852						</coordinates>
					</LineString>
				</Placemark>
				<Placemark>
					<TimeSpan>
						<begin>1976-05-25</begin>
						<end></end>
					</TimeSpan>
					<styleUrl>branch_style2</styleUrl>
					<LineString>
						<tessellate>1</tessellate>
						<altitudeMode>relativeToGround</altitudeMode>
						<coordinates>4.29942456389606,13.443073340983165,6075010.177786852 2.879903360351321,13.541103560321524,6067717.248401754						</coordinates>
					</LineString>
				</Placemark>
				<Placemark>
					<TimeSpan>
						<begin>1976-07-23</begin>
						<end></end>
					</TimeSpan>
					<styleUrl>branch_style2</styleUrl>
					<LineString>
						<tessellate>1</tessellate>
						<altitudeMode>relativeToGround</altitudeMode>
						<coordinates>2.879903360351321,13.541103560321524,6067717.248401754 1.460753558200996,13.639187791783916,6055562.366093258						</coordinates>
					</LineString>
				</Placemark>
				<Placemark>
					<TimeSpan>
						<begin>1976-09-20</begin>
						<end></end>
					</TimeSpan>
					<styleUrl>branch_style2</styleUrl>
					<LineString>
						<tessellate>1</tessellate>
						<altitudeMode>relativeToGround</altitudeMode>
						<coordinates>1.460753558200996,13.639187791783916,6055562.366093258 0.0419843458985072,13.737328310706308,6038545.530861362						</coordinates>
					</LineString>
				</Placemark>
				<Placemark>
					<TimeSpan>
						<begin>1976-11-18</begin>
						<end></end>
					</TimeSpan>
					<styleUrl>branch_style2</styleUrl>
					<LineString>
						<tessellate>1</tessellate>
						<altitudeMode>relativeToGround</altitudeMode>
						<coordinates>0.0419843458985072,13.737328310706308,6038545.530861362 -1.3763950526961786,13.835527489026322,6016666.742706067						</coordinates>
					</LineString>
				</Placemark>
				<Placemark>
					<TimeSpan>
						<begin>1977-01-16</begin>
						<end></end>
					</TimeSpan>
					<styleUrl>branch_style2</styleUrl>
					<LineString>
						<tessellate>1</tessellate>
						<altitudeMode>relativeToGround</altitudeMode>
						<coordinates>-1.3763950526961786,13.835527489026322,6016666.742706067 -2.7943753766820993,13.9337878017183,5989926.0016273735						</coordinates>
					</LineString>
				</Placemark>
				<Placemark>
					<TimeSpan>
						<begin>1977-03-16</begin>
						<end></end>
					</TimeSpan>
					<styleUrl>branch_style2</styleUrl>
					<LineString>
						<tessellate>1</tessellate>
						<altitudeMode>relativeToGround</altitudeMode>
						<coordinates>-2.7943753766820993,13.9337878017183,5989926.0016273735 -4.211947326360106,14.032111833814234,5958323.307625281						</coordinates>
					</LineString>
				</Placemark>
				<Placemark>
					<TimeSpan>
						<begin>1977-05-14</begin>
						<end></end>
					</TimeSpan>
					<styleUrl>branch_style2</styleUrl>
					<LineString>
						<tessellate>1</tessellate>
						<altitudeMode>relativeToGround</altitudeMode>
						<coordinates>-4.211947326360106,14.032111833814234,5958323.307625281 -5.62910156134163,14.130502288078786,5921858.6606997885						</coordinates>
					</LineString>
				</Placemark>
				<Placemark>
					<TimeSpan>
						<begin>1977-07-12</begin>
						<end></end>
					</TimeSpan>
					<styleUrl>branch_style2</styleUrl>
					<LineString>
						<tessellate>1</tessellate>
						<altitudeMode>relativeToGround</altitudeMode>
						<coordinates>-5.62910156134163,14.130502288078786,5921858.6606997885 -7.045828698509461,14.228961993416231,5880532.060850898						</coordinates>
					</LineString>
				</Placemark>
				<Placemark>
					<TimeSpan>
						<begin>1977-09-09</begin>
						<end></end>
					</TimeSpan>
					<styleUrl>branch_style2</styleUrl>
					<LineString>
						<tessellate>1</tessellate>
						<altitudeMode>relativeToGround</altitudeMode>
						<coordinates>-7.045828698509461,14.228961993416231,5880532.060850898 -8.462119309814769,14.327493914098708,5834343.5080786105						</coordinates>
					</LineString>
				</Placemark>
				<Placemark>
					<TimeSpan>
						<begin>1977-11-07</begin>
						<end></end>
					</TimeSpan>
					<styleUrl>branch_style2</styleUrl>
					<LineString>
						<tessellate>1</tessellate>
						<altitudeMode>relativeToGround</altitudeMode>
						<coordinates>-8.462119309814769,14.327493914098708,5834343.5080786105 -9.87796391989306,14.426101159918577,5783293.002382923						</coordinates>
					</LineString>
				</Placemark>
				<Placemark>
					<TimeSpan>
						<begin>1978-01-05</begin>
						<end></end>
					</TimeSpan>
					<styleUrl>branch_style2</styleUrl>
					<LineString>
						<tessellate>1</tessellate>
						<altitudeMode>relativeToGround</altitudeMode>
						<coordinates>-9.87796391989306,14.426101159918577,5783293.002382923 -11.293353003478927,14.524786997383323,5727380.543763837						</coordinates>
					</LineString>
				</Placemark>
				<Placemark>
					<TimeSpan>
						<begin>1978-03-04</begin>
						<end></end>
					</TimeSpan>
					<styleUrl>branch_style2</styleUrl>
					<LineString>
						<tessellate>1</tessellate>
						<altitudeMode>relativeToGround</altitudeMode>
						<coordinates>-11.293353003478927,14.524786997383323,5727380.543763837 -12.70827698259657,14.623554862090378,5666606.13222135						</coordinates>
					</LineString>
				</Placemark>
				<Placemark>
					<TimeSpan>
						<begin>1978-05-02</begin>
						<end></end>
					</TimeSpan>
					<styleUrl>branch_style2</styleUrl>
					<LineString>
						<tessellate>1</tessellate>
						<altitudeMode>relativeToGround</altitudeMode>
						<coordinates>-12.70827698259657,14.623554862090378,5666606.13222135 -14.12272622349964,14.722408372441398,5600969.767755466						</coordinates>
					</LineString>
				</Placemark>
				<Placemark>
					<TimeSpan>
						<begin>1978-06-30</begin>
						<end></end>
					</TimeSpan>
					<styleUrl>branch_style2</styleUrl>
					<LineString>
						<tessellate>1</tessellate>
						<altitudeMode>relativeToGround</altitudeMode>
						<coordinates>-14.12272622349964,14.722408372441398,5600969.767755466 -15.536691033330504,14.821351344882187,5530471.450366182						</coordinates>
					</LineString>
				</Placemark>
				<Placemark>
					<TimeSpan>
						<begin>1978-08-28</begin>
						<end></end>
					</TimeSpan>
					<styleUrl>branch_style2</styleUrl>
					<LineString>
						<tessellate>1</tessellate>
						<altitudeMode>relativeToGround</altitudeMode>
						<coordinates>-15.536691033330504,14.821351344882187,5530471.450366182 -16.95016165646314,14.920387810886268,5455111.1800535						</coordinates>
					</LineString>
				</Placemark>
				<Placemark>
					<TimeSpan>
						<begin>1978-10-26</begin>
						<end></end>
					</TimeSpan>
					<styleUrl>branch_style2</styleUrl>
					<LineString>
						<tessellate>1</tessellate>
						<altitudeMode>relativeToGround</altitudeMode>
						<coordinates>-16.95016165646314,14.920387810886268,5455111.1800535 -18.36312827049028,15.019522035938847,5374888.956817418						</coordinates>
					</LineString>
				</Placemark>
				<Placemark>
					<TimeSpan>
						<begin>1978-12-24</begin>
						<end></end>
					</TimeSpan>
					<styleUrl>branch_style2</styleUrl>
					<LineString>
						<tessellate>1</tessellate>
						<altitudeMode>relativeToGround</altitudeMode>
						<coordinates>-18.36312827049028,15.019522035938847,5374888.956817418 -19.775580981805597,15.118758540824297,5289804.78065794						</coordinates>
					</LineString>
				</Placemark>
				<Placemark>
					<TimeSpan>
						<begin>1979-02-21</begin>
						<end></end>
					</TimeSpan>
					<styleUrl>branch_style2</styleUrl>
					<LineString>
						<tessellate>1</tessellate>
						<altitudeMode>relativeToGround</altitudeMode>
						<coordinates>-19.775580981805597,15.118758540824297,5289804.78065794 -21.187509820726977,15.218102125577445,5199858.651575062						</coordinates>
					</LineString>
				</Placemark>
				<Placemark>
					<TimeSpan>
						<begin>1979-04-21</begin>
						<end></end>
					</TimeSpan>
					<styleUrl>branch_style2</styleUrl>
					<LineString>
						<tessellate>1</tessellate>
						<altitudeMode>relativeToGround</altitudeMode>
						<coordinates>-21.187509820726977,15.218102125577445,5199858.651575062 -22.598904736094305,15.317557896528479,5105050.569568783						</coordinates>
					</LineString>
				</Placemark>
				<Placemark>
					<TimeSpan>
						<begin>1979-06-19</begin>
						<end></end>
					</TimeSpan>
					<styleUrl>branch_style2</styleUrl>
					<LineString>
						<tessellate>1</tessellate>
						<altitudeMode>relativeToGround</altitudeMode>
						<coordinates>-22.598904736094305,15.317557896528479,5105050.569568783 -24.009755589264937,15.4171312969574,5005380.534639105						</coordinates>
					</LineString>
				</Placemark>
				<Placemark>
					<TimeSpan>
						<begin>1979-08-17</begin>
						<end></end>
					</TimeSpan>
					<styleUrl>branch_style2</styleUrl>
					<LineString>
						<tessellate>1</tessellate>
						<altitudeMode>relativeToGround</altitudeMode>
						<coordinates>-24.009755589264937,15.4171312969574,5005380.534639105 -25.42005214741382,15.516828141980756,4900848.546786031						</coordinates>
					</LineString>
				</Placemark>
				<Placemark>
					<TimeSpan>
						<begin>1979-10-15</begin>
						<end></end>
					</TimeSpan>
					<styleUrl>branch_style2</styleUrl>
					<LineString>
						<tessellate>1</tessellate>
						<altitudeMode>relativeToGround</altitudeMode>
						<coordinates>-25.42005214741382,15.516828141980756,4900848.546786031 -26.829784076028663,15.616654658426778,4791454.60600956						</coordinates>
					</LineString>
				</Placemark>
				<Placemark>
					<TimeSpan>
						<begin>1979-12-13</begin>
						<end></end>
					</TimeSpan>
					<styleUrl>branch_style2</styleUrl>
					<LineString>
						<tessellate>1</tessellate>
						<altitudeMode>relativeToGround</altitudeMode>
						<coordinates>-26.829784076028663,15.616654658426778,4791454.60600956 -28.23894093046568,15.716617530623234,4677198.7123096865						</coordinates>
					</LineString>
				</Placemark>
				<Placemark>
					<TimeSpan>
						<begin>1980-02-10</begin>
						<end></end>
					</TimeSpan>
					<styleUrl>branch_style2</styleUrl>
					<LineString>
						<tessellate>1</tessellate>
						<altitudeMode>relativeToGround</altitudeMode>
						<coordinates>-28.23894093046568,15.716617530623234,4677198.7123096865 -29.647512146405333,15.816723953235586,4558080.865686415						</coordinates>
					</LineString>
				</Placemark>
				<Placemark>
					<TimeSpan>
						<begin>1980-04-08</begin>
						<end></end>
					</TimeSpan>
					<styleUrl>branch_style2</styleUrl>
					<LineString>
						<tessellate>1</tessellate>
						<altitudeMode>relativeToGround</altitudeMode>
						<coordinates>-29.647512146405333,15.816723953235586,4558080.865686415 -31.05548702900879,15.916981692566306,4434101.066139745						</coordinates>
					</LineString>
				</Placemark>
				<Placemark>
					<TimeSpan>
						<begin>1980-06-06</begin>
						<end></end>
					</TimeSpan>
					<styleUrl>branch_style2</styleUrl>
					<LineString>
						<tessellate>1</tessellate>
						<altitudeMode>relativeToGround</altitudeMode>
						<coordinates>-31.05548702900879,15.916981692566306,4434101.066139745 -32.462854740532315,16.01739915807878,4305259.313669674						</coordinates>
					</LineString>
				</Placemark>
				<Placemark>
					<TimeSpan>
						<begin>1980-08-04</begin>
						<end></end>
					</TimeSpan>
					<styleUrl>branch_style2</styleUrl>
					<LineString>
						<tessellate>1</tessellate>
						<altitudeMode>relativeToGround</altitudeMode>
						<coordinates>-32.462854740532315,16.01739915807878,4305259.313669674 -33.869604286094855,16.117985486369705,4171555.608276207						</coordinates>
					</LineString>
				</Placemark>
				<Placemark>
					<TimeSpan>
						<begin>1980-10-02</begin>
						<end></end>
					</TimeSpan>
					<styleUrl>branch_style2</styleUrl>
					<LineString>
						<tessellate>1</tessellate>
						<altitudeMode>relativeToGround</altitudeMode>
						<coordinates>-33.869604286094855,16.117985486369705,4171555.608276207 -35.27572449721854,16.21875064042024,4032989.9499593396						</coordinates>
					</LineString>
				</Placemark>
				<Placemark>
					<TimeSpan>
						<begin>1980-11-30</begin>
						<end></end>
					</TimeSpan>
					<styleUrl>branch_style2</styleUrl>
					<LineString>
						<tessellate>1</tessellate>
						<altitudeMode>relativeToGround</altitudeMode>
						<coordinates>-35.27572449721854,16.21875064042024,4032989.9499593396 -36.681204012658945,16.31970552776536,3889562.3387190737						</coordinates>
					</LineString>
				</Placemark>
				<Placemark>
					<TimeSpan>
						<begin>1981-01-28</begin>
						<end></end>
					</TimeSpan>
					<styleUrl>branch_style2</styleUrl>
					<LineString>
						<tessellate>1</tessellate>
						<altitudeMode>relativeToGround</altitudeMode>
						<coordinates>-36.681204012658945,16.31970552776536,3889562.3387190737 -38.086031255905425,16.420862142312714,3741272.7745554075						</coordinates>
					</LineString>
				</Placemark>
				<Placemark>
					<TimeSpan>
						<begin>1981-03-28</begin>
						<end></end>
					</TimeSpan>
					<styleUrl>branch_style2</styleUrl>
					<LineString>
						<tessellate>1</tessellate>
						<altitudeMode>relativeToGround</altitudeMode>
						<coordinates>-38.086031255905425,16.420862142312714,3741272.7745554075 -39.49019440854774,16.522233736036895,3588121.2574683446						</coordinates>
					</LineString>
				</Placemark>
				<Placemark>
					<TimeSpan>
						<begin>1981-05-26</begin>
						<end></end>
					</TimeSpan>
					<styleUrl>branch_style2</styleUrl>
					<LineString>
						<tessellate>1</tessellate>
						<altitudeMode>relativeToGround</altitudeMode>
						<coordinates>-39.49019440854774,16.522233736036895,3588121.2574683446 -40.893681378452044,16.623835028850742,3430107.7874578815						</coordinates>
					</LineString>
				</Placemark>
				<Placemark>
					<TimeSpan>
						<begin>1981-07-24</begin>
						<end></end>
					</TimeSpan>
					<styleUrl>branch_style2</styleUrl>
					<LineString>
						<tessellate>1</tessellate>
						<altitudeMode>relativeToGround</altitudeMode>
						<coordinates>-40.893681378452044,16.623835028850742,3430107.7874578815 -42.296479761336506,16.72568246788594,3267232.3645240217						</coordinates>
					</LineString>
				</Placemark>
				<Placemark>
					<TimeSpan>
						<begin>1981-09-21</begin>
						<end></end>
					</TimeSpan>
					<styleUrl>branch_style2</styleUrl>
					<LineString>
						<tessellate>1</tessellate>
						<altitudeMode>relativeToGround</altitudeMode>
						<coordinates>-42.296479761336506,16.72568246788594,3267232.3645240217 -43.69857679383387,16.827794551628067,3099494.988666758						</coordinates>
					</LineString>
				</Placemark>
				<Placemark>
					<TimeSpan>
						<begin>1981-11-19</begin>
						<end></end>
					</TimeSpan>
					<styleUrl>branch_style2</styleUrl>
					<LineString>
						<tessellate>1</tessellate>
						<altitudeMode>relativeToGround</altitudeMode>
						<coordinates>-43.69857679383387,16.827794551628067,3099494.988666758 -45.099959295400666,16.930192240530506,2926895.6598860994						</coordinates>
					</LineString>
				</Placemark>
				<Placemark>
					<TimeSpan>
						<begin>1982-01-17</begin>
						<end></end>
					</TimeSpan>
					<styleUrl>branch_style2</styleUrl>
					<LineString>
						<tessellate>1</tessellate>
						<altitudeMode>relativeToGround</altitudeMode>
						<coordinates>-45.099959295400666,16.930192240530506,2926895.6598860994 -46.50061359535364,17.03289948500072,2749434.3781820424						</coordinates>
					</LineString>
				</Placemark>
				<Placemark>
					<TimeSpan>
						<begin>1982-03-16</begin>
						<end></end>
					</TimeSpan>
					<styleUrl>branch_style2</styleUrl>
					<LineString>
						<tessellate>1</tessellate>
						<altitudeMode>relativeToGround</altitudeMode>
						<coordinates>-46.50061359535364,17.03289948500072,2749434.3781820424 -47.90052543967142,17.13594391591321,2567111.1435545906						</coordinates>
					</LineString>
				</Placemark>
				<Placemark>
					<TimeSpan>
						<begin>1982-05-14</begin>
						<end></end>
					</TimeSpan>
					<styleUrl>branch_style2</styleUrl>
					<LineString>
						<tessellate>1</tessellate>
						<altitudeMode>relativeToGround</altitudeMode>
						<coordinates>-47.90052543967142,17.13594391591321,2567111.1435545906 -49.29967986962855,17.239357765383858,2379925.956003733						</coordinates>
					</LineString>
				</Placemark>
				<Placemark>
					<TimeSpan>
						<begin>1982-07-12</begin>
						<end></end>
					</TimeSpan>
					<styleUrl>branch_style2</styleUrl>
					<LineString>
						<tessellate>1</tessellate>
						<altitudeMode>relativeToGround</altitudeMode>
						<coordinates>-49.29967986962855,17.239357765383858,2379925.956003733 -50.69806106016831,17.343179122490902,2187878.8155294806						</coordinates>
					</LineString>
				</Placemark>
				<Placemark>
					<TimeSpan>
						<begin>1982-09-09</begin>
						<end></end>
					</TimeSpan>
					<styleUrl>branch_style2</styleUrl>
					<LineString>
						<tessellate>1</tessellate>
						<altitudeMode>relativeToGround</altitudeMode>
						<coordinates>-50.69806106016831,17.343179122490902,2187878.8155294806 -52.09565209892739,17.447453691446373,1990969.722131826						</coordinates>
					</LineString>
				</Placemark>
				<Placemark>
					<TimeSpan>
						<begin>1982-11-07</begin>
						<end></end>
					</TimeSpan>
					<styleUrl>branch_style2</styleUrl>
					<LineString>
						<tessellate>1</tessellate>
						<altitudeMode>relativeToGround</altitudeMode>
						<coordinates>-52.09565209892739,17.447453691446373,1990969.722131826 -53.49243467452531,17.552237331401102,1789198.675810773						</coordinates>
					</LineString>
				</Placemark>
				<Placemark>
					<TimeSpan>
						<begin>1983-01-05</begin>
						<end></end>
					</TimeSpan>
					<styleUrl>branch_style2</styleUrl>
					<LineString>
						<tessellate>1</tessellate>
						<altitudeMode>relativeToGround</altitudeMode>
						<coordinates>-53.49243467452531,17.552237331401102,1789198.675810773 -54.888388619920875,17.65759986647119,1582565.6765663214						</coordinates>
					</LineString>
				</Placemark>
				<Placemark>
					<TimeSpan>
						<begin>1983-03-05</begin>
						<end></end>
					</TimeSpan>
					<styleUrl>branch_style2</styleUrl>
					<LineString>
						<tessellate>1</tessellate>
						<altitudeMode>relativeToGround</altitudeMode>
						<coordinates>-54.888388619920875,17.65759986647119,1582565.6765663214 -56.283491211495125,17.763631073390314,1371070.7243984714						</coordinates>
					</LineString>
				</Placemark>
				<Placemark>
					<TimeSpan>
						<begin>1983-05-03</begin>
						<end></end>
					</TimeSpan>
					<styleUrl>branch_style2</styleUrl>
					<LineString>
						<tessellate>1</tessellate>
						<altitudeMode>relativeToGround</altitudeMode>
						<coordinates>-56.283491211495125,17.763631073390314,1371070.7243984714 -57.67771602773465,17.870450661642437,1154713.819307223						</coordinates>
					</LineString>
				</Placemark>
				<Placemark>
					<TimeSpan>
						<begin>1983-07-01</begin>
						<end></end>
					</TimeSpan>
					<styleUrl>branch_style2</styleUrl>
					<LineString>
						<tessellate>1</tessellate>
						<altitudeMode>relativeToGround</altitudeMode>
						<coordinates>-57.67771602773465,17.870450661642437,1154713.819307223 -59.071030941451504,17.9782262388306,933494.961292576						</coordinates>
					</LineString>
				</Placemark>
				<Placemark>
					<TimeSpan>
						<begin>1983-08-29</begin>
						<end></end>
					</TimeSpan>
					<styleUrl>branch_style2</styleUrl>
					<LineString>
						<tessellate>1</tessellate>
						<altitudeMode>relativeToGround</altitudeMode>
						<coordinates>-59.071030941451504,17.9782262388306,933494.961292576 -60.46339419338418,18.087209243286914,707414.1503545307						</coordinates>
					</LineString>
				</Placemark>
				<Placemark>
					<TimeSpan>
						<begin>1983-10-27</begin>
						<end></end>
					</TimeSpan>
					<styleUrl>branch_style2</styleUrl>
					<LineString>
						<tessellate>1</tessellate>
						<altitudeMode>relativeToGround</altitudeMode>
						<coordinates>-60.46339419338418,18.087209243286914,707414.1503545307 -61.85474542781644,18.197818790015752,476471.3864930831						</coordinates>
					</LineString>
				</Placemark>
				<Placemark>
					<TimeSpan>
						<begin>1983-12-25</begin>
						<end></end>
					</TimeSpan>
					<styleUrl>branch_style2</styleUrl>
					<LineString>
						<tessellate>1</tessellate>
						<altitudeMode>relativeToGround</altitudeMode>
						<coordinates>-61.85474542781644,18.197818790015752,476471.3864930831 -63.24497935231263,18.31089321327395,240666.66970824078						</coordinates>
					</LineString>
				</Placemark>
				<Placemark>
					<TimeSpan>
						<begin>1984-02-22</begin>
						<end></end>
					</TimeSpan>
					<styleUrl>branch_style2</styleUrl>
					<LineString>
						<tessellate>1</tessellate>
						<altitudeMode>relativeToGround</altitudeMode>
						<coordinates>-63.24497935231263,18.31089321327395,240666.66970824078 -64.63330841064453,18.433975219726562,-3.725290298461914E-9						</coordinates>
					</LineString>
				</Placemark>
			</Folder>
			<Folder>
				<name>CO:NI</name>
				<Placemark>
					<TimeSpan>
						<begin>1987-03-18</begin>
						<end></end>
					</TimeSpan>
					<styleUrl>branch_style3</styleUrl>
					<LineString>
						<tessellate>1</tessellate>
						<altitudeMode>relativeToGround</altitudeMode>
						<coordinates>-73.41150665283203,6.904613971710205,0.0 -73.54043106898659,6.956917622581428,23905.863735077666						</coordinates>
					</LineString>
				</Placemark>
				<Placemark>
					<TimeSpan>
						<begin>1987-05-02</begin>
						<end></end>
					</TimeSpan>
					<styleUrl>branch_style3</styleUrl>
					<LineString>
						<tessellate>1</tessellate>
						<altitudeMode>relativeToGround</altitudeMode>
						<coordinates>-73.54043106898659,6.956917622581428,23905.863735077666 -73.66935209640657,7.009221319168068,47328.78072803255						</coordinates>
					</LineString>
				</Placemark>
				<Placemark>
					<TimeSpan>
						<begin>1987-06-16</begin>
						<end></end>
					</TimeSpan>
					<styleUrl>branch_style3</styleUrl>
					<LineString>
						<tessellate>1</tessellate>
						<altitudeMode>relativeToGround</altitudeMode>
						<coordinates>-73.66935209640657,7.009221319168068,47328.78072803255 -73.79826951741563,7.061525064560403,70268.75097886466						</coordinates>
					</LineString>
				</Placemark>
				<Placemark>
					<TimeSpan>
						<begin>1987-07-31</begin>
						<end></end>
					</TimeSpan>
					<styleUrl>branch_style3</styleUrl>
					<LineString>
						<tessellate>1</tessellate>
						<altitudeMode>relativeToGround</altitudeMode>
						<coordinates>-73.79826951741563,7.061525064560403,70268.75097886466 -73.92718311425409,7.113828861911103,92725.77448757397						</coordinates>
					</LineString>
				</Placemark>
				<Placemark>
					<TimeSpan>
						<begin>1987-09-14</begin>
						<end></end>
					</TimeSpan>
					<styleUrl>branch_style3</styleUrl>
					<LineString>
						<tessellate>1</tessellate>
						<altitudeMode>relativeToGround</altitudeMode>
						<coordinates>-73.92718311425409,7.113828861911103,92725.77448757397 -74.05609266907858,7.166132714437147,114699.85125416052						</coordinates>
					</LineString>
				</Placemark>
				<Placemark>
					<TimeSpan>
						<begin>1987-10-29</begin>
						<end></end>
					</TimeSpan>
					<styleUrl>branch_style3</styleUrl>
					<LineString>
						<tessellate>1</tessellate>
						<altitudeMode>relativeToGround</altitudeMode>
						<coordinates>-74.05609266907858,7.166132714437147,114699.85125416052 -74.18499796396236,7.218436625421847,136190.9812786243						</coordinates>
					</LineString>
				</Placemark>
				<Placemark>
					<TimeSpan>
						<begin>1987-12-13</begin>
						<end></end>
					</TimeSpan>
					<styleUrl>branch_style3</styleUrl>
					<LineString>
						<tessellate>1</tessellate>
						<altitudeMode>relativeToGround</altitudeMode>
						<coordinates>-74.18499796396236,7.218436625421847,136190.9812786243 -74.31389878089507,7.270740598216942,157199.16456096526						</coordinates>
					</LineString>
				</Placemark>
				<Placemark>
					<TimeSpan>
						<begin>1988-01-27</begin>
						<end></end>
					</TimeSpan>
					<styleUrl>branch_style3</styleUrl>
					<LineString>
						<tessellate>1</tessellate>
						<altitudeMode>relativeToGround</altitudeMode>
						<coordinates>-74.31389878089507,7.270740598216942,157199.16456096526 -74.44279490178268,7.323044636244788,177724.40110118347						</coordinates>
					</LineString>
				</Placemark>
				<Placemark>
					<TimeSpan>
						<begin>1988-03-12</begin>
						<end></end>
					</TimeSpan>
					<styleUrl>branch_style3</styleUrl>
					<LineString>
						<tessellate>1</tessellate>
						<altitudeMode>relativeToGround</altitudeMode>
						<coordinates>-74.44279490178268,7.323044636244788,177724.40110118347 -74.57168610844744,7.375348743000644,197766.69089927888						</coordinates>
					</LineString>
				</Placemark>
				<Placemark>
					<TimeSpan>
						<begin>1988-04-26</begin>
						<end></end>
					</TimeSpan>
					<styleUrl>branch_style3</styleUrl>
					<LineString>
						<tessellate>1</tessellate>
						<altitudeMode>relativeToGround</altitudeMode>
						<coordinates>-74.57168610844744,7.375348743000644,197766.69089927888 -74.70057218262751,7.427652922055048,217326.0339552515						</coordinates>
					</LineString>
				</Placemark>
				<Placemark>
					<TimeSpan>
						<begin>1988-06-10</begin>
						<end></end>
					</TimeSpan>
					<styleUrl>branch_style3</styleUrl>
					<LineString>
						<tessellate>1</tessellate>
						<altitudeMode>relativeToGround</altitudeMode>
						<coordinates>-74.70057218262751,7.427652922055048,217326.0339552515 -74.82945290597684,7.479957177056323,236402.43026910134						</coordinates>
					</LineString>
				</Placemark>
				<Placemark>
					<TimeSpan>
						<begin>1988-07-25</begin>
						<end></end>
					</TimeSpan>
					<styleUrl>branch_style3</styleUrl>
					<LineString>
						<tessellate>1</tessellate>
						<altitudeMode>relativeToGround</altitudeMode>
						<coordinates>-74.82945290597684,7.479957177056323,236402.43026910134 -74.95832806006477,7.532261511733165,254995.87984082848						</coordinates>
					</LineString>
				</Placemark>
				<Placemark>
					<TimeSpan>
						<begin>1988-09-08</begin>
						<end></end>
					</TimeSpan>
					<styleUrl>branch_style3</styleUrl>
					<LineString>
						<tessellate>1</tessellate>
						<altitudeMode>relativeToGround</altitudeMode>
						<coordinates>-74.95832806006477,7.532261511733165,254995.87984082848 -75.08719742637594,7.584565929897372,273106.38267043274						</coordinates>
					</LineString>
				</Placemark>
				<Placemark>
					<TimeSpan>
						<begin>1988-10-23</begin>
						<end></end>
					</TimeSpan>
					<styleUrl>branch_style3</styleUrl>
					<LineString>
						<tessellate>1</tessellate>
						<altitudeMode>relativeToGround</altitudeMode>
						<coordinates>-75.08719742637594,7.584565929897372,273106.38267043274 -75.21606078630955,7.636870435446688,290733.93875791423						</coordinates>
					</LineString>
				</Placemark>
				<Placemark>
					<TimeSpan>
						<begin>1988-12-07</begin>
						<end></end>
					</TimeSpan>
					<styleUrl>branch_style3</styleUrl>
					<LineString>
						<tessellate>1</tessellate>
						<altitudeMode>relativeToGround</altitudeMode>
						<coordinates>-75.21606078630955,7.636870435446688,290733.93875791423 -75.34491792117919,7.689175032367771,307878.548103273						</coordinates>
					</LineString>
				</Placemark>
				<Placemark>
					<TimeSpan>
						<begin>1989-01-21</begin>
						<end></end>
					</TimeSpan>
					<styleUrl>branch_style3</styleUrl>
					<LineString>
						<tessellate>1</tessellate>
						<altitudeMode>relativeToGround</altitudeMode>
						<coordinates>-75.34491792117919,7.689175032367771,307878.548103273 -75.47376861221227,7.741479724739334,324540.21070650895						</coordinates>
					</LineString>
				</Placemark>
				<Placemark>
					<TimeSpan>
						<begin>1989-03-07</begin>
						<end></end>
					</TimeSpan>
					<styleUrl>branch_style3</styleUrl>
					<LineString>
						<tessellate>1</tessellate>
						<altitudeMode>relativeToGround</altitudeMode>
						<coordinates>-75.47376861221227,7.741479724739334,324540.21070650895 -75.60261264054928,7.793784516735393,340718.9265676221						</coordinates>
					</LineString>
				</Placemark>
				<Placemark>
					<TimeSpan>
						<begin>1989-04-21</begin>
						<end></end>
					</TimeSpan>
					<styleUrl>branch_style3</styleUrl>
					<LineString>
						<tessellate>1</tessellate>
						<altitudeMode>relativeToGround</altitudeMode>
						<coordinates>-75.60261264054928,7.793784516735393,340718.9265676221 -75.73144978724349,7.84608941262869,356414.69568661245						</coordinates>
					</LineString>
				</Placemark>
				<Placemark>
					<TimeSpan>
						<begin>1989-06-05</begin>
						<end></end>
					</TimeSpan>
					<styleUrl>branch_style3</styleUrl>
					<LineString>
						<tessellate>1</tessellate>
						<altitudeMode>relativeToGround</altitudeMode>
						<coordinates>-75.73144978724349,7.84608941262869,356414.69568661245 -75.86027983325981,7.898394416794303,371627.51806348003						</coordinates>
					</LineString>
				</Placemark>
				<Placemark>
					<TimeSpan>
						<begin>1989-07-20</begin>
						<end></end>
					</TimeSpan>
					<styleUrl>branch_style3</styleUrl>
					<LineString>
						<tessellate>1</tessellate>
						<altitudeMode>relativeToGround</altitudeMode>
						<coordinates>-75.86027983325981,7.898394416794303,371627.51806348003 -75.98910255947429,7.950699533713393,386357.3936982249						</coordinates>
					</LineString>
				</Placemark>
				<Placemark>
					<TimeSpan>
						<begin>1989-09-03</begin>
						<end></end>
					</TimeSpan>
					<styleUrl>branch_style3</styleUrl>
					<LineString>
						<tessellate>1</tessellate>
						<altitudeMode>relativeToGround</altitudeMode>
						<coordinates>-75.98910255947429,7.950699533713393,386357.3936982249 -76.11791774667326,8.003004767977181,400604.322590847						</coordinates>
					</LineString>
				</Placemark>
				<Placemark>
					<TimeSpan>
						<begin>1989-10-18</begin>
						<end></end>
					</TimeSpan>
					<styleUrl>branch_style3</styleUrl>
					<LineString>
						<tessellate>1</tessellate>
						<altitudeMode>relativeToGround</altitudeMode>
						<coordinates>-76.11791774667326,8.003004767977181,400604.322590847 -76.2467251755521,8.055310124291083,414368.30474134616						</coordinates>
					</LineString>
				</Placemark>
				<Placemark>
					<TimeSpan>
						<begin>1989-12-02</begin>
						<end></end>
					</TimeSpan>
					<styleUrl>branch_style3</styleUrl>
					<LineString>
						<tessellate>1</tessellate>
						<altitudeMode>relativeToGround</altitudeMode>
						<coordinates>-76.2467251755521,8.055310124291083,414368.30474134616 -76.37552462671445,8.107615607479108,427649.34014972264						</coordinates>
					</LineString>
				</Placemark>
				<Placemark>
					<TimeSpan>
						<begin>1990-01-17</begin>
						<end></end>
					</TimeSpan>
					<styleUrl>branch_style3</styleUrl>
					<LineString>
						<tessellate>1</tessellate>
						<altitudeMode>relativeToGround</altitudeMode>
						<coordinates>-76.37552462671445,8.107615607479108,427649.34014972264 -76.50431588067087,8.159921222488425,440447.4288159765						</coordinates>
					</LineString>
				</Placemark>
				<Placemark>
					<TimeSpan>
						<begin>1990-03-03</begin>
						<end></end>
					</TimeSpan>
					<styleUrl>branch_style3</styleUrl>
					<LineString>
						<tessellate>1</tessellate>
						<altitudeMode>relativeToGround</altitudeMode>
						<coordinates>-76.50431588067087,8.159921222488425,440447.4288159765 -76.6330987178377,8.212226974394232,452762.5707401074						</coordinates>
					</LineString>
				</Placemark>
				<Placemark>
					<TimeSpan>
						<begin>1990-04-17</begin>
						<end></end>
					</TimeSpan>
					<styleUrl>branch_style3</styleUrl>
					<LineString>
						<tessellate>1</tessellate>
						<altitudeMode>relativeToGround</altitudeMode>
						<coordinates>-76.6330987178377,8.212226974394232,452762.5707401074 -76.76187291853583,8.264532868404837,464594.76592211553						</coordinates>
					</LineString>
				</Placemark>
				<Placemark>
					<TimeSpan>
						<begin>1990-06-01</begin>
						<end></end>
					</TimeSpan>
					<styleUrl>branch_style3</styleUrl>
					<LineString>
						<tessellate>1</tessellate>
						<altitudeMode>relativeToGround</altitudeMode>
						<coordinates>-76.76187291853583,8.264532868404837,464594.76592211553 -76.8906382629887,8.316838909867034,475944.01436200086						</coordinates>
					</LineString>
				</Placemark>
				<Placemark>
					<TimeSpan>
						<begin>1990-07-16</begin>
						<end></end>
					</TimeSpan>
					<styleUrl>branch_style3</styleUrl>
					<LineString>
						<tessellate>1</tessellate>
						<altitudeMode>relativeToGround</altitudeMode>
						<coordinates>-76.8906382629887,8.316838909867034,475944.01436200086 -77.01939453132117,8.36914510427177,486810.3160597634						</coordinates>
					</LineString>
				</Placemark>
				<Placemark>
					<TimeSpan>
						<begin>1990-08-30</begin>
						<end></end>
					</TimeSpan>
					<styleUrl>branch_style3</styleUrl>
					<LineString>
						<tessellate>1</tessellate>
						<altitudeMode>relativeToGround</altitudeMode>
						<coordinates>-77.01939453132117,8.36914510427177,486810.3160597634 -77.14814150355762,8.421451457260135,497193.67101540323						</coordinates>
					</LineString>
				</Placemark>
				<Placemark>
					<TimeSpan>
						<begin>1990-10-14</begin>
						<end></end>
					</TimeSpan>
					<styleUrl>branch_style3</styleUrl>
					<LineString>
						<tessellate>1</tessellate>
						<altitudeMode>relativeToGround</altitudeMode>
						<coordinates>-77.14814150355762,8.421451457260135,497193.67101540323 -77.27687895961996,8.473757974629674,507094.0792289202						</coordinates>
					</LineString>
				</Placemark>
				<Placemark>
					<TimeSpan>
						<begin>1990-11-28</begin>
						<end></end>
					</TimeSpan>
					<styleUrl>branch_style3</styleUrl>
					<LineString>
						<tessellate>1</tessellate>
						<altitudeMode>relativeToGround</altitudeMode>
						<coordinates>-77.27687895961996,8.473757974629674,507094.0792289202 -77.40560667932557,8.526064662341073,516511.54070031445						</coordinates>
					</LineString>
				</Placemark>
				<Placemark>
					<TimeSpan>
						<begin>1991-01-12</begin>
						<end></end>
					</TimeSpan>
					<styleUrl>branch_style3</styleUrl>
					<LineString>
						<tessellate>1</tessellate>
						<altitudeMode>relativeToGround</altitudeMode>
						<coordinates>-77.40560667932557,8.526064662341073,516511.54070031445 -77.53432444238514,8.578371526525226,525446.0554295859						</coordinates>
					</LineString>
				</Placemark>
				<Placemark>
					<TimeSpan>
						<begin>1991-02-26</begin>
						<end></end>
					</TimeSpan>
					<styleUrl>branch_style3</styleUrl>
					<LineString>
						<tessellate>1</tessellate>
						<altitudeMode>relativeToGround</altitudeMode>
						<coordinates>-77.53432444238514,8.578371526525226,525446.0554295859 -77.66303202840021,8.630678573490714,533897.6234167346						</coordinates>
					</LineString>
				</Placemark>
				<Placemark>
					<TimeSpan>
						<begin>1991-04-12</begin>
						<end></end>
					</TimeSpan>
					<styleUrl>branch_style3</styleUrl>
					<LineString>
						<tessellate>1</tessellate>
						<altitudeMode>relativeToGround</altitudeMode>
						<coordinates>-77.66303202840021,8.630678573490714,533897.6234167346 -77.79172921686059,8.682985809731743,541866.2446617605						</coordinates>
					</LineString>
				</Placemark>
				<Placemark>
					<TimeSpan>
						<begin>1991-05-27</begin>
						<end></end>
					</TimeSpan>
					<styleUrl>branch_style3</styleUrl>
					<LineString>
						<tessellate>1</tessellate>
						<altitudeMode>relativeToGround</altitudeMode>
						<coordinates>-77.79172921686059,8.682985809731743,541866.2446617605 -77.92041578714135,8.735293241936557,549351.9191646635						</coordinates>
					</LineString>
				</Placemark>
				<Placemark>
					<TimeSpan>
						<begin>1991-07-11</begin>
						<end></end>
					</TimeSpan>
					<styleUrl>branch_style3</styleUrl>
					<LineString>
						<tessellate>1</tessellate>
						<altitudeMode>relativeToGround</altitudeMode>
						<coordinates>-77.92041578714135,8.735293241936557,549351.9191646635 -78.0490915185001,8.787600876996358,556354.6469254438						</coordinates>
					</LineString>
				</Placemark>
				<Placemark>
					<TimeSpan>
						<begin>1991-08-25</begin>
						<end></end>
					</TimeSpan>
					<styleUrl>branch_style3</styleUrl>
					<LineString>
						<tessellate>1</tessellate>
						<altitudeMode>relativeToGround</altitudeMode>
						<coordinates>-78.0490915185001,8.787600876996358,556354.6469254438 -78.17775619007341,8.8399087220148,562874.4279441014						</coordinates>
					</LineString>
				</Placemark>
				<Placemark>
					<TimeSpan>
						<begin>1991-10-09</begin>
						<end></end>
					</TimeSpan>
					<styleUrl>branch_style3</styleUrl>
					<LineString>
						<tessellate>1</tessellate>
						<altitudeMode>relativeToGround</altitudeMode>
						<coordinates>-78.17775619007341,8.8399087220148,562874.4279441014 -78.30640958087339,8.892216784318077,568911.2622206361						</coordinates>
					</LineString>
				</Placemark>
				<Placemark>
					<TimeSpan>
						<begin>1991-11-23</begin>
						<end></end>
					</TimeSpan>
					<styleUrl>branch_style3</styleUrl>
					<LineString>
						<tessellate>1</tessellate>
						<altitudeMode>relativeToGround</altitudeMode>
						<coordinates>-78.30640958087339,8.892216784318077,568911.2622206361 -78.43505146978382,8.944525071465668,574465.1497550481						</coordinates>
					</LineString>
				</Placemark>
				<Placemark>
					<TimeSpan>
						<begin>1992-01-07</begin>
						<end></end>
					</TimeSpan>
					<styleUrl>branch_style3</styleUrl>
					<LineString>
						<tessellate>1</tessellate>
						<altitudeMode>relativeToGround</altitudeMode>
						<coordinates>-78.43505146978382,8.944525071465668,574465.1497550481 -78.56368163555592,8.99683359126177,579536.0905473373						</coordinates>
					</LineString>
				</Placemark>
				<Placemark>
					<TimeSpan>
						<begin>1992-02-21</begin>
						<end></end>
					</TimeSpan>
					<styleUrl>branch_style3</styleUrl>
					<LineString>
						<tessellate>1</tessellate>
						<altitudeMode>relativeToGround</altitudeMode>
						<coordinates>-78.56368163555592,8.99683359126177,579536.0905473373 -78.69229985680407,9.049142351767529,584124.0845975038						</coordinates>
					</LineString>
				</Placemark>
				<Placemark>
					<TimeSpan>
						<begin>1992-04-06</begin>
						<end></end>
					</TimeSpan>
					<styleUrl>branch_style3</styleUrl>
					<LineString>
						<tessellate>1</tessellate>
						<altitudeMode>relativeToGround</altitudeMode>
						<coordinates>-78.69229985680407,9.049142351767529,584124.0845975038 -78.82090591200077,9.10145136131404,588229.1319055475						</coordinates>
					</LineString>
				</Placemark>
				<Placemark>
					<TimeSpan>
						<begin>1992-05-21</begin>
						<end></end>
					</TimeSpan>
					<styleUrl>branch_style3</styleUrl>
					<LineString>
						<tessellate>1</tessellate>
						<altitudeMode>relativeToGround</altitudeMode>
						<coordinates>-78.82090591200077,9.10145136131404,588229.1319055475 -78.94949957947142,9.153760628516322,591851.2324714684						</coordinates>
					</LineString>
				</Placemark>
				<Placemark>
					<TimeSpan>
						<begin>1992-07-05</begin>
						<end></end>
					</TimeSpan>
					<styleUrl>branch_style3</styleUrl>
					<LineString>
						<tessellate>1</tessellate>
						<altitudeMode>relativeToGround</altitudeMode>
						<coordinates>-78.94949957947142,9.153760628516322,591851.2324714684 -79.07808063738877,9.206070162288196,594990.3862952662						</coordinates>
					</LineString>
				</Placemark>
				<Placemark>
					<TimeSpan>
						<begin>1992-08-19</begin>
						<end></end>
					</TimeSpan>
					<styleUrl>branch_style3</styleUrl>
					<LineString>
						<tessellate>1</tessellate>
						<altitudeMode>relativeToGround</altitudeMode>
						<coordinates>-79.07808063738877,9.206070162288196,594990.3862952662 -79.20664886376667,9.25837997185829,597646.5933769417						</coordinates>
					</LineString>
				</Placemark>
				<Placemark>
					<TimeSpan>
						<begin>1992-10-03</begin>
						<end></end>
					</TimeSpan>
					<styleUrl>branch_style3</styleUrl>
					<LineString>
						<tessellate>1</tessellate>
						<altitudeMode>relativeToGround</altitudeMode>
						<coordinates>-79.20664886376667,9.25837997185829,597646.5933769417 -79.33520403645345,9.310690066787151,599819.853716494						</coordinates>
					</LineString>
				</Placemark>
				<Placemark>
					<TimeSpan>
						<begin>1992-11-17</begin>
						<end></end>
					</TimeSpan>
					<styleUrl>branch_style3</styleUrl>
					<LineString>
						<tessellate>1</tessellate>
						<altitudeMode>relativeToGround</altitudeMode>
						<coordinates>-79.33520403645345,9.310690066787151,599819.853716494 -79.46374593312484,9.363000456985686,601510.167313924						</coordinates>
					</LineString>
[truncated: 1,300,592 more chars]
