# Supplementary material for: Dengue Virus 1 in Buenos Aires from 1999 to 2010: Towards Local Spread
Source: PLoS One. 2014 Oct 24;9(10):e111017. doi: 10.1371/journal.pone.0111017 (PMC4208802; doi:10.1371/journal.pone.0111017)
Supplement: Video S2 — Interactive virtual spread animation for 2009 DENV-1 genotype V outbreak in Metropolitan Buenos Aires. The KML file can be played by Google Earth (http: earth.google.com). (KML) [file pone.0111017.s006.kml]

<?xml version="1.0" encoding="UTF-8"?>
<kml xmlns="http://www.opengis.net/kml/2.2">
	<Document>
		<Style id="polygon_style1">
			<PolyStyle>
				<color>c0a0fcad</color>
				<outline>0</outline>
			</PolyStyle>
		</Style>
		<Style id="polygon_style1">
			<PolyStyle>
				<color>c0a0fcad</color>
				<outline>0</outline>
			</PolyStyle>
		</Style>
		<Style id="polygon_style2">
			<PolyStyle>
				<color>7330fe4e</color>
				<outline>0</outline>
			</PolyStyle>
		</Style>
		<Style id="polygon_style2">
			<PolyStyle>
				<color>7330fe4e</color>
				<outline>0</outline>
			</PolyStyle>
		</Style>
		<Style id="polygon_style2">
			<PolyStyle>
				<color>7330fe4e</color>
				<outline>0</outline>
			</PolyStyle>
		</Style>
		<Style id="polygon_style2">
			<PolyStyle>
				<color>7330fe4e</color>
				<outline>0</outline>
			</PolyStyle>
		</Style>
		<Style id="polygon_style2">
			<PolyStyle>
				<color>7330fe4e</color>
				<outline>0</outline>
			</PolyStyle>
		</Style>
		<Style id="polygon_style2">
			<PolyStyle>
				<color>7330fe4e</color>
				<outline>0</outline>
			</PolyStyle>
		</Style>
		<Style id="polygon_style3">
			<PolyStyle>
				<color>a173fd87</color>
				<outline>0</outline>
			</PolyStyle>
		</Style>
		<Style id="polygon_style3">
			<PolyStyle>
				<color>a173fd87</color>
				<outline>0</outline>
			</PolyStyle>
		</Style>
		<Style id="polygon_style4">
			<PolyStyle>
				<color>efe3fae6</color>
				<outline>0</outline>
			</PolyStyle>
		</Style>
		<Style id="polygon_style4">
			<PolyStyle>
				<color>efe3fae6</color>
				<outline>0</outline>
			</PolyStyle>
		</Style>
		<Style id="polygon_style5">
			<PolyStyle>
				<color>8246fe61</color>
				<outline>0</outline>
			</PolyStyle>
		</Style>
		<Style id="polygon_style5">
			<PolyStyle>
				<color>8246fe61</color>
				<outline>0</outline>
			</PolyStyle>
		</Style>
		<Style id="polygon_style5">
			<PolyStyle>
				<color>8246fe61</color>
				<outline>0</outline>
			</PolyStyle>
		</Style>
		<Style id="polygon_style5">
			<PolyStyle>
				<color>8246fe61</color>
				<outline>0</outline>
			</PolyStyle>
		</Style>
		<Style id="polygon_style5">
			<PolyStyle>
				<color>8246fe61</color>
				<outline>0</outline>
			</PolyStyle>
		</Style>
		<Style id="polygon_style6">
			<PolyStyle>
				<color>d0b6fbc0</color>
				<outline>0</outline>
			</PolyStyle>
		</Style>
		<Style id="polygon_style6">
			<PolyStyle>
				<color>d0b6fbc0</color>
				<outline>0</outline>
			</PolyStyle>
		</Style>
		<Style id="polygon_style7">
			<PolyStyle>
				<color>925dfd74</color>
				<outline>0</outline>
			</PolyStyle>
		</Style>
		<Style id="polygon_style7">
			<PolyStyle>
				<color>925dfd74</color>
				<outline>0</outline>
			</PolyStyle>
		</Style>
		<Style id="polygon_style8">
			<PolyStyle>
				<color>b189fc9a</color>
				<outline>0</outline>
			</PolyStyle>
		</Style>
		<Style id="polygon_style8">
			<PolyStyle>
				<color>b189fc9a</color>
				<outline>0</outline>
			</PolyStyle>
		</Style>
		<Style id="polygon_style9">
			<PolyStyle>
				<color>fef9faf9</color>
				<outline>0</outline>
			</PolyStyle>
		</Style>
		<Style id="polygon_style9">
			<PolyStyle>
				<color>fef9faf9</color>
				<outline>0</outline>
			</PolyStyle>
		</Style>
		<Style id="polygon_style10">
			<PolyStyle>
				<color>dfccfbd3</color>
				<outline>0</outline>
			</PolyStyle>
		</Style>
		<Style id="polygon_style10">
			<PolyStyle>
				<color>dfccfbd3</color>
				<outline>0</outline>
			</PolyStyle>
		</Style>
		<Style id="branch_style1">
			<LineStyle>
				<color>ff35a6f7</color>
				<width>4.0</width>
			</LineStyle>
		</Style>
		<Style id="branch_style1">
			<LineStyle>
				<color>ff35a6f7</color>
				<width>4.0</width>
			</LineStyle>
		</Style>
		<Style id="branch_style1">
			<LineStyle>
				<color>ff35a6f7</color>
				<width>4.0</width>
			</LineStyle>
		</Style>
		<Style id="branch_style1">
			<LineStyle>
				<color>ff35a6f7</color>
				<width>4.0</width>
			</LineStyle>
		</Style>
		<Style id="branch_style1">
			<LineStyle>
				<color>ff35a6f7</color>
				<width>4.0</width>
			</LineStyle>
		</Style>
		<Style id="branch_style1">
			<LineStyle>
				<color>ff35a6f7</color>
				<width>4.0</width>
			</LineStyle>
		</Style>
		<Style id="branch_style1">
			<LineStyle>
				<color>ff35a6f7</color>
				<width>4.0</width>
			</LineStyle>
		</Style>
		<Style id="branch_style1">
			<LineStyle>
				<color>ff35a6f7</color>
				<width>4.0</width>
			</LineStyle>
		</Style>
		<Style id="branch_style1">
			<LineStyle>
				<color>ff35a6f7</color>
				<width>4.0</width>
			</LineStyle>
		</Style>
		<Style id="branch_style1">
			<LineStyle>
				<color>ff35a6f7</color>
				<width>4.0</width>
			</LineStyle>
		</Style>
		<Style id="branch_style2">
			<LineStyle>
				<color>ff3218fe</color>
				<width>4.0</width>
			</LineStyle>
		</Style>
		<Style id="branch_style2">
			<LineStyle>
				<color>ff3218fe</color>
				<width>4.0</width>
			</LineStyle>
		</Style>
		<Style id="branch_style2">
			<LineStyle>
				<color>ff3218fe</color>
				<width>4.0</width>
			</LineStyle>
		</Style>
		<Style id="branch_style2">
			<LineStyle>
				<color>ff3218fe</color>
				<width>4.0</width>
			</LineStyle>
		</Style>
		<Style id="branch_style2">
			<LineStyle>
				<color>ff3218fe</color>
				<width>4.0</width>
			</LineStyle>
		</Style>
		<Style id="branch_style2">
			<LineStyle>
				<color>ff3218fe</color>
				<width>4.0</width>
			</LineStyle>
		</Style>
		<Style id="branch_style2">
			<LineStyle>
				<color>ff3218fe</color>
				<width>4.0</width>
			</LineStyle>
		</Style>
		<Style id="branch_style2">
			<LineStyle>
				<color>ff3218fe</color>
				<width>4.0</width>
			</LineStyle>
		</Style>
		<Style id="branch_style2">
			<LineStyle>
				<color>ff3218fe</color>
				<width>4.0</width>
			</LineStyle>
		</Style>
		<Style id="branch_style2">
			<LineStyle>
				<color>ff3218fe</color>
				<width>4.0</width>
			</LineStyle>
		</Style>
		<Style id="branch_style3">
			<LineStyle>
				<color>ff320ffe</color>
				<width>4.0</width>
			</LineStyle>
		</Style>
		<Style id="branch_style3">
			<LineStyle>
				<color>ff320ffe</color>
				<width>4.0</width>
			</LineStyle>
		</Style>
		<Style id="branch_style3">
			<LineStyle>
				<color>ff320ffe</color>
				<width>4.0</width>
			</LineStyle>
		</Style>
		<Style id="branch_style3">
			<LineStyle>
				<color>ff320ffe</color>
				<width>4.0</width>
			</LineStyle>
		</Style>
		<Style id="branch_style3">
			<LineStyle>
				<color>ff320ffe</color>
				<width>4.0</width>
			</LineStyle>
		</Style>
		<Style id="branch_style3">
			<LineStyle>
				<color>ff320ffe</color>
				<width>4.0</width>
			</LineStyle>
		</Style>
		<Style id="branch_style3">
			<LineStyle>
				<color>ff320ffe</color>
				<width>4.0</width>
			</LineStyle>
		</Style>
		<Style id="branch_style3">
			<LineStyle>
				<color>ff320ffe</color>
				<width>4.0</width>
			</LineStyle>
		</Style>
		<Style id="branch_style3">
			<LineStyle>
				<color>ff320ffe</color>
				<width>4.0</width>
			</LineStyle>
		</Style>
		<Style id="branch_style3">
			<LineStyle>
				<color>ff320ffe</color>
				<width>4.0</width>
			</LineStyle>
		</Style>
		<Style id="branch_style4">
			<LineStyle>
				<color>ff35b1f7</color>
				<width>4.0</width>
			</LineStyle>
		</Style>
		<Style id="branch_style4">
			<LineStyle>
				<color>ff35b1f7</color>
				<width>4.0</width>
			</LineStyle>
		</Style>
		<Style id="branch_style4">
			<LineStyle>
				<color>ff35b1f7</color>
				<width>4.0</width>
			</LineStyle>
		</Style>
		<Style id="branch_style4">
			<LineStyle>
				<color>ff35b1f7</color>
				<width>4.0</width>
			</LineStyle>
		</Style>
		<Style id="branch_style4">
			<LineStyle>
				<color>ff35b1f7</color>
				<width>4.0</width>
			</LineStyle>
		</Style>
		<Style id="branch_style4">
			<LineStyle>
				<color>ff35b1f7</color>
				<width>4.0</width>
			</LineStyle>
		</Style>
		<Style id="branch_style4">
			<LineStyle>
				<color>ff35b1f7</color>
				<width>4.0</width>
			</LineStyle>
		</Style>
		<Style id="branch_style4">
			<LineStyle>
				<color>ff35b1f7</color>
				<width>4.0</width>
			</LineStyle>
		</Style>
		<Style id="branch_style4">
			<LineStyle>
				<color>ff35b1f7</color>
				<width>4.0</width>
			</LineStyle>
		</Style>
		<Style id="branch_style4">
			<LineStyle>
				<color>ff35b1f7</color>
				<width>4.0</width>
			</LineStyle>
		</Style>
		<Style id="branch_style5">
			<LineStyle>
				<color>ff321dfd</color>
				<width>4.0</width>
			</LineStyle>
		</Style>
		<Style id="branch_style5">
			<LineStyle>
				<color>ff321dfd</color>
				<width>4.0</width>
			</LineStyle>
		</Style>
		<Style id="branch_style5">
			<LineStyle>
				<color>ff321dfd</color>
				<width>4.0</width>
			</LineStyle>
		</Style>
		<Style id="branch_style5">
			<LineStyle>
				<color>ff321dfd</color>
				<width>4.0</width>
			</LineStyle>
		</Style>
		<Style id="branch_style5">
			<LineStyle>
				<color>ff321dfd</color>
				<width>4.0</width>
			</LineStyle>
		</Style>
		<Style id="branch_style5">
			<LineStyle>
				<color>ff321dfd</color>
				<width>4.0</width>
			</LineStyle>
		</Style>
		<Style id="branch_style5">
			<LineStyle>
				<color>ff321dfd</color>
				<width>4.0</width>
			</LineStyle>
		</Style>
		<Style id="branch_style5">
			<LineStyle>
				<color>ff321dfd</color>
				<width>4.0</width>
			</LineStyle>
		</Style>
		<Style id="branch_style5">
			<LineStyle>
				<color>ff321dfd</color>
				<width>4.0</width>
			</LineStyle>
		</Style>
		<Style id="branch_style5">
			<LineStyle>
				<color>ff321dfd</color>
				<width>4.0</width>
			</LineStyle>
		</Style>
		<Style id="branch_style6">
			<LineStyle>
				<color>ff3218fe</color>
				<width>4.0</width>
			</LineStyle>
		</Style>
		<Style id="branch_style6">
			<LineStyle>
				<color>ff3218fe</color>
				<width>4.0</width>
			</LineStyle>
		</Style>
		<Style id="branch_style6">
			<LineStyle>
				<color>ff3218fe</color>
				<width>4.0</width>
			</LineStyle>
		</Style>
		<Style id="branch_style6">
			<LineStyle>
				<color>ff3218fe</color>
				<width>4.0</width>
			</LineStyle>
		</Style>
		<Style id="branch_style6">
			<LineStyle>
				<color>ff3218fe</color>
				<width>4.0</width>
			</LineStyle>
		</Style>
		<Style id="branch_style6">
			<LineStyle>
				<color>ff3218fe</color>
				<width>4.0</width>
			</LineStyle>
		</Style>
		<Style id="branch_style6">
			<LineStyle>
				<color>ff3218fe</color>
				<width>4.0</width>
			</LineStyle>
		</Style>
		<Style id="branch_style6">
			<LineStyle>
				<color>ff3218fe</color>
				<width>4.0</width>
			</LineStyle>
		</Style>
		<Style id="branch_style6">
			<LineStyle>
				<color>ff3218fe</color>
				<width>4.0</width>
			</LineStyle>
		</Style>
		<Style id="branch_style6">
			<LineStyle>
				<color>ff3218fe</color>
				<width>4.0</width>
			</LineStyle>
		</Style>
		<Style id="branch_style7">
			<LineStyle>
				<color>ff3231fd</color>
				<width>4.0</width>
			</LineStyle>
		</Style>
		<Style id="branch_style7">
			<LineStyle>
				<color>ff3231fd</color>
				<width>4.0</width>
			</LineStyle>
		</Style>
		<Style id="branch_style7">
			<LineStyle>
				<color>ff3231fd</color>
				<width>4.0</width>
			</LineStyle>
		</Style>
		<Style id="branch_style7">
			<LineStyle>
				<color>ff3231fd</color>
				<width>4.0</width>
			</LineStyle>
		</Style>
		<Style id="branch_style7">
			<LineStyle>
				<color>ff3231fd</color>
				<width>4.0</width>
			</LineStyle>
		</Style>
		<Style id="branch_style7">
			<LineStyle>
				<color>ff3231fd</color>
				<width>4.0</width>
			</LineStyle>
		</Style>
		<Style id="branch_style7">
			<LineStyle>
				<color>ff3231fd</color>
				<width>4.0</width>
			</LineStyle>
		</Style>
		<Style id="branch_style7">
			<LineStyle>
				<color>ff3231fd</color>
				<width>4.0</width>
			</LineStyle>
		</Style>
		<Style id="branch_style7">
			<LineStyle>
				<color>ff3231fd</color>
				<width>4.0</width>
			</LineStyle>
		</Style>
		<Style id="branch_style7">
			<LineStyle>
				<color>ff3231fd</color>
				<width>4.0</width>
			</LineStyle>
		</Style>
		<Style id="branch_style8">
			<LineStyle>
				<color>ff322bfd</color>
				<width>4.0</width>
			</LineStyle>
		</Style>
		<Style id="branch_style8">
			<LineStyle>
				<color>ff322bfd</color>
				<width>4.0</width>
			</LineStyle>
		</Style>
		<Style id="branch_style8">
			<LineStyle>
				<color>ff322bfd</color>
				<width>4.0</width>
			</LineStyle>
		</Style>
		<Style id="branch_style8">
			<LineStyle>
				<color>ff322bfd</color>
				<width>4.0</width>
			</LineStyle>
		</Style>
		<Style id="branch_style8">
			<LineStyle>
				<color>ff322bfd</color>
				<width>4.0</width>
			</LineStyle>
		</Style>
		<Style id="branch_style8">
			<LineStyle>
				<color>ff322bfd</color>
				<width>4.0</width>
			</LineStyle>
		</Style>
		<Style id="branch_style8">
			<LineStyle>
				<color>ff322bfd</color>
				<width>4.0</width>
			</LineStyle>
		</Style>
		<Style id="branch_style8">
			<LineStyle>
				<color>ff322bfd</color>
				<width>4.0</width>
			</LineStyle>
		</Style>
		<Style id="branch_style8">
			<LineStyle>
				<color>ff322bfd</color>
				<width>4.0</width>
			</LineStyle>
		</Style>
		<Style id="branch_style8">
			<LineStyle>
				<color>ff322bfd</color>
				<width>4.0</width>
			</LineStyle>
		</Style>
		<Style id="branch_style9">
			<LineStyle>
				<color>ff3481f9</color>
				<width>4.0</width>
			</LineStyle>
		</Style>
		<Style id="branch_style9">
			<LineStyle>
				<color>ff3481f9</color>
				<width>4.0</width>
			</LineStyle>
		</Style>
		<Style id="branch_style9">
			<LineStyle>
				<color>ff3481f9</color>
				<width>4.0</width>
			</LineStyle>
		</Style>
		<Style id="branch_style9">
			<LineStyle>
				<color>ff3481f9</color>
				<width>4.0</width>
			</LineStyle>
		</Style>
		<Style id="branch_style9">
			<LineStyle>
				<color>ff3481f9</color>
				<width>4.0</width>
			</LineStyle>
		</Style>
		<Style id="branch_style9">
			<LineStyle>
				<color>ff3481f9</color>
				<width>4.0</width>
			</LineStyle>
		</Style>
		<Style id="branch_style9">
			<LineStyle>
				<color>ff3481f9</color>
				<width>4.0</width>
			</LineStyle>
		</Style>
		<Style id="branch_style9">
			<LineStyle>
				<color>ff3481f9</color>
				<width>4.0</width>
			</LineStyle>
		</Style>
		<Style id="branch_style9">
			<LineStyle>
				<color>ff3481f9</color>
				<width>4.0</width>
			</LineStyle>
		</Style>
		<Style id="branch_style9">
			<LineStyle>
				<color>ff3481f9</color>
				<width>4.0</width>
			</LineStyle>
		</Style>
		<Style id="branch_style10">
			<LineStyle>
				<color>ff3226fd</color>
				<width>4.0</width>
			</LineStyle>
		</Style>
		<Style id="branch_style10">
			<LineStyle>
				<color>ff3226fd</color>
				<width>4.0</width>
			</LineStyle>
		</Style>
		<Style id="branch_style10">
			<LineStyle>
				<color>ff3226fd</color>
				<width>4.0</width>
			</LineStyle>
		</Style>
		<Style id="branch_style10">
			<LineStyle>
				<color>ff3226fd</color>
				<width>4.0</width>
			</LineStyle>
		</Style>
		<Style id="branch_style10">
			<LineStyle>
				<color>ff3226fd</color>
				<width>4.0</width>
			</LineStyle>
		</Style>
		<Style id="branch_style10">
			<LineStyle>
				<color>ff3226fd</color>
				<width>4.0</width>
			</LineStyle>
		</Style>
		<Style id="branch_style10">
			<LineStyle>
				<color>ff3226fd</color>
				<width>4.0</width>
			</LineStyle>
		</Style>
		<Style id="branch_style10">
			<LineStyle>
				<color>ff3226fd</color>
				<width>4.0</width>
			</LineStyle>
		</Style>
		<Style id="branch_style10">
			<LineStyle>
				<color>ff3226fd</color>
				<width>4.0</width>
			</LineStyle>
		</Style>
		<Style id="branch_style10">
			<LineStyle>
				<color>ff3226fd</color>
				<width>4.0</width>
			</LineStyle>
		</Style>
		<Style id="branch_style11">
			<LineStyle>
				<color>ff3220fd</color>
				<width>4.0</width>
			</LineStyle>
		</Style>
		<Style id="branch_style11">
			<LineStyle>
				<color>ff3220fd</color>
				<width>4.0</width>
			</LineStyle>
		</Style>
		<Style id="branch_style11">
			<LineStyle>
				<color>ff3220fd</color>
				<width>4.0</width>
			</LineStyle>
		</Style>
		<Style id="branch_style11">
			<LineStyle>
				<color>ff3220fd</color>
				<width>4.0</width>
			</LineStyle>
		</Style>
		<Style id="branch_style11">
			<LineStyle>
				<color>ff3220fd</color>
				<width>4.0</width>
			</LineStyle>
		</Style>
		<Style id="branch_style11">
			<LineStyle>
				<color>ff3220fd</color>
				<width>4.0</width>
			</LineStyle>
		</Style>
		<Style id="branch_style11">
			<LineStyle>
				<color>ff3220fd</color>
				<width>4.0</width>
			</LineStyle>
		</Style>
		<Style id="branch_style11">
			<LineStyle>
				<color>ff3220fd</color>
				<width>4.0</width>
			</LineStyle>
		</Style>
		<Style id="branch_style11">
			<LineStyle>
				<color>ff3220fd</color>
				<width>4.0</width>
			</LineStyle>
		</Style>
		<Style id="branch_style11">
			<LineStyle>
				<color>ff3220fd</color>
				<width>4.0</width>
			</LineStyle>
		</Style>
		<Style id="branch_style12">
			<LineStyle>
				<color>ff3205ff</color>
				<width>4.0</width>
			</LineStyle>
		</Style>
		<Style id="branch_style13">
			<LineStyle>
				<color>ff3205ff</color>
				<width>4.0</width>
			</LineStyle>
		</Style>
		<Style id="branch_style14">
			<LineStyle>
				<color>ff36cff6</color>
				<width>4.0</width>
			</LineStyle>
		</Style>
		<Style id="branch_style14">
			<LineStyle>
				<color>ff36cff6</color>
				<width>4.0</width>
			</LineStyle>
		</Style>
		<Style id="branch_style14">
			<LineStyle>
				<color>ff36cff6</color>
				<width>4.0</width>
			</LineStyle>
		</Style>
		<Style id="branch_style14">
			<LineStyle>
				<color>ff36cff6</color>
				<width>4.0</width>
			</LineStyle>
		</Style>
		<Style id="branch_style14">
			<LineStyle>
				<color>ff36cff6</color>
				<width>4.0</width>
			</LineStyle>
		</Style>
		<Style id="branch_style14">
			<LineStyle>
				<color>ff36cff6</color>
				<width>4.0</width>
			</LineStyle>
		</Style>
		<Style id="branch_style14">
			<LineStyle>
				<color>ff36cff6</color>
				<width>4.0</width>
			</LineStyle>
		</Style>
		<Style id="branch_style14">
			<LineStyle>
				<color>ff36cff6</color>
				<width>4.0</width>
			</LineStyle>
		</Style>
		<Style id="branch_style14">
			<LineStyle>
				<color>ff36cff6</color>
				<width>4.0</width>
			</LineStyle>
		</Style>
		<Style id="branch_style14">
			<LineStyle>
				<color>ff36cff6</color>
				<width>4.0</width>
			</LineStyle>
		</Style>
		<Style id="branch_style15">
			<LineStyle>
				<color>ff36d1f6</color>
				<width>4.0</width>
			</LineStyle>
		</Style>
		<Style id="branch_style15">
			<LineStyle>
				<color>ff36d1f6</color>
				<width>4.0</width>
			</LineStyle>
		</Style>
		<Style id="branch_style15">
			<LineStyle>
				<color>ff36d1f6</color>
				<width>4.0</width>
			</LineStyle>
		</Style>
		<Style id="branch_style15">
			<LineStyle>
				<color>ff36d1f6</color>
				<width>4.0</width>
			</LineStyle>
		</Style>
		<Style id="branch_style15">
			<LineStyle>
				<color>ff36d1f6</color>
				<width>4.0</width>
			</LineStyle>
		</Style>
		<Style id="branch_style15">
			<LineStyle>
				<color>ff36d1f6</color>
				<width>4.0</width>
			</LineStyle>
		</Style>
		<Style id="branch_style15">
			<LineStyle>
				<color>ff36d1f6</color>
				<width>4.0</width>
			</LineStyle>
		</Style>
		<Style id="branch_style15">
			<LineStyle>
				<color>ff36d1f6</color>
				<width>4.0</width>
			</LineStyle>
		</Style>
		<Style id="branch_style15">
			<LineStyle>
				<color>ff36d1f6</color>
				<width>4.0</width>
			</LineStyle>
		</Style>
		<Style id="branch_style15">
			<LineStyle>
				<color>ff36d1f6</color>
				<width>4.0</width>
			</LineStyle>
		</Style>
		<Style id="branch_style16">
			<LineStyle>
				<color>ff35baf7</color>
				<width>4.0</width>
			</LineStyle>
		</Style>
		<Style id="branch_style16">
			<LineStyle>
				<color>ff35baf7</color>
				<width>4.0</width>
			</LineStyle>
		</Style>
		<Style id="branch_style16">
			<LineStyle>
				<color>ff35baf7</color>
				<width>4.0</width>
			</LineStyle>
		</Style>
		<Style id="branch_style16">
			<LineStyle>
				<color>ff35baf7</color>
				<width>4.0</width>
			</LineStyle>
		</Style>
		<Style id="branch_style16">
			<LineStyle>
				<color>ff35baf7</color>
				<width>4.0</width>
			</LineStyle>
		</Style>
		<Style id="branch_style16">
			<LineStyle>
				<color>ff35baf7</color>
				<width>4.0</width>
			</LineStyle>
		</Style>
		<Style id="branch_style16">
			<LineStyle>
				<color>ff35baf7</color>
				<width>4.0</width>
			</LineStyle>
		</Style>
		<Style id="branch_style16">
			<LineStyle>
				<color>ff35baf7</color>
				<width>4.0</width>
			</LineStyle>
		</Style>
		<Style id="branch_style16">
			<LineStyle>
				<color>ff35baf7</color>
				<width>4.0</width>
			</LineStyle>
		</Style>
		<Style id="branch_style16">
			<LineStyle>
				<color>ff35baf7</color>
				<width>4.0</width>
			</LineStyle>
		</Style>
		<Style id="branch_style17">
			<LineStyle>
				<color>ff36def5</color>
				<width>4.0</width>
			</LineStyle>
		</Style>
		<Style id="branch_style17">
			<LineStyle>
				<color>ff36def5</color>
				<width>4.0</width>
			</LineStyle>
		</Style>
		<Style id="branch_style17">
			<LineStyle>
				<color>ff36def5</color>
				<width>4.0</width>
			</LineStyle>
		</Style>
		<Style id="branch_style17">
			<LineStyle>
				<color>ff36def5</color>
				<width>4.0</width>
			</LineStyle>
		</Style>
		<Style id="branch_style17">
			<LineStyle>
				<color>ff36def5</color>
				<width>4.0</width>
			</LineStyle>
		</Style>
		<Style id="branch_style17">
			<LineStyle>
				<color>ff36def5</color>
				<width>4.0</width>
			</LineStyle>
		</Style>
		<Style id="branch_style17">
			<LineStyle>
				<color>ff36def5</color>
				<width>4.0</width>
			</LineStyle>
		</Style>
		<Style id="branch_style17">
			<LineStyle>
				<color>ff36def5</color>
				<width>4.0</width>
			</LineStyle>
		</Style>
		<Style id="branch_style17">
			<LineStyle>
				<color>ff36def5</color>
				<width>4.0</width>
			</LineStyle>
		</Style>
		<Style id="branch_style17">
			<LineStyle>
				<color>ff36def5</color>
				<width>4.0</width>
			</LineStyle>
		</Style>
		<Style id="branch_style18">
			<LineStyle>
				<color>ff36cdf6</color>
				<width>4.0</width>
			</LineStyle>
		</Style>
		<Style id="branch_style18">
			<LineStyle>
				<color>ff36cdf6</color>
				<width>4.0</width>
			</LineStyle>
		</Style>
		<Style id="branch_style18">
			<LineStyle>
				<color>ff36cdf6</color>
				<width>4.0</width>
			</LineStyle>
		</Style>
		<Style id="branch_style18">
			<LineStyle>
				<color>ff36cdf6</color>
				<width>4.0</width>
			</LineStyle>
		</Style>
		<Style id="branch_style18">
			<LineStyle>
				<color>ff36cdf6</color>
				<width>4.0</width>
			</LineStyle>
		</Style>
		<Style id="branch_style18">
			<LineStyle>
				<color>ff36cdf6</color>
				<width>4.0</width>
			</LineStyle>
		</Style>
		<Style id="branch_style18">
			<LineStyle>
				<color>ff36cdf6</color>
				<width>4.0</width>
			</LineStyle>
		</Style>
		<Style id="branch_style18">
			<LineStyle>
				<color>ff36cdf6</color>
				<width>4.0</width>
			</LineStyle>
		</Style>
		<Style id="branch_style18">
			<LineStyle>
				<color>ff36cdf6</color>
				<width>4.0</width>
			</LineStyle>
		</Style>
		<Style id="branch_style18">
			<LineStyle>
				<color>ff36cdf6</color>
				<width>4.0</width>
			</LineStyle>
		</Style>
		<Style id="branch_style19">
			<LineStyle>
				<color>ff36d7f5</color>
				<width>4.0</width>
			</LineStyle>
		</Style>
		<Style id="branch_style19">
			<LineStyle>
				<color>ff36d7f5</color>
				<width>4.0</width>
			</LineStyle>
		</Style>
		<Style id="branch_style19">
			<LineStyle>
				<color>ff36d7f5</color>
				<width>4.0</width>
			</LineStyle>
		</Style>
		<Style id="branch_style19">
			<LineStyle>
				<color>ff36d7f5</color>
				<width>4.0</width>
			</LineStyle>
		</Style>
		<Style id="branch_style19">
			<LineStyle>
				<color>ff36d7f5</color>
				<width>4.0</width>
			</LineStyle>
		</Style>
		<Style id="branch_style19">
			<LineStyle>
				<color>ff36d7f5</color>
				<width>4.0</width>
			</LineStyle>
		</Style>
		<Style id="branch_style19">
			<LineStyle>
				<color>ff36d7f5</color>
				<width>4.0</width>
			</LineStyle>
		</Style>
		<Style id="branch_style19">
			<LineStyle>
				<color>ff36d7f5</color>
				<width>4.0</width>
			</LineStyle>
		</Style>
		<Style id="branch_style19">
			<LineStyle>
				<color>ff36d7f5</color>
				<width>4.0</width>
			</LineStyle>
		</Style>
		<Style id="branch_style19">
			<LineStyle>
				<color>ff36d7f5</color>
				<width>4.0</width>
			</LineStyle>
		</Style>
		<Style id="branch_style20">
			<LineStyle>
				<color>ff36d2f6</color>
				<width>4.0</width>
			</LineStyle>
		</Style>
		<Style id="branch_style20">
			<LineStyle>
				<color>ff36d2f6</color>
				<width>4.0</width>
			</LineStyle>
		</Style>
		<Style id="branch_style20">
			<LineStyle>
				<color>ff36d2f6</color>
				<width>4.0</width>
			</LineStyle>
		</Style>
		<Style id="branch_style20">
			<LineStyle>
				<color>ff36d2f6</color>
				<width>4.0</width>
			</LineStyle>
		</Style>
		<Style id="branch_style20">
			<LineStyle>
				<color>ff36d2f6</color>
				<width>4.0</width>
			</LineStyle>
		</Style>
		<Style id="branch_style20">
			<LineStyle>
				<color>ff36d2f6</color>
				<width>4.0</width>
			</LineStyle>
		</Style>
		<Style id="branch_style20">
			<LineStyle>
				<color>ff36d2f6</color>
				<width>4.0</width>
			</LineStyle>
		</Style>
		<Style id="branch_style20">
			<LineStyle>
				<color>ff36d2f6</color>
				<width>4.0</width>
			</LineStyle>
		</Style>
		<Style id="branch_style20">
			<LineStyle>
				<color>ff36d2f6</color>
				<width>4.0</width>
			</LineStyle>
		</Style>
		<Style id="branch_style20">
			<LineStyle>
				<color>ff36d2f6</color>
				<width>4.0</width>
			</LineStyle>
		</Style>
		<Style id="branch_style21">
			<LineStyle>
				<color>ff36caf6</color>
				<width>4.0</width>
			</LineStyle>
		</Style>
		<Style id="branch_style21">
			<LineStyle>
				<color>ff36caf6</color>
				<width>4.0</width>
			</LineStyle>
		</Style>
		<Style id="branch_style21">
			<LineStyle>
				<color>ff36caf6</color>
				<width>4.0</width>
			</LineStyle>
		</Style>
		<Style id="branch_style21">
			<LineStyle>
				<color>ff36caf6</color>
				<width>4.0</width>
			</LineStyle>
		</Style>
		<Style id="branch_style21">
			<LineStyle>
				<color>ff36caf6</color>
				<width>4.0</width>
			</LineStyle>
		</Style>
		<Style id="branch_style21">
			<LineStyle>
				<color>ff36caf6</color>
				<width>4.0</width>
			</LineStyle>
		</Style>
		<Style id="branch_style21">
			<LineStyle>
				<color>ff36caf6</color>
				<width>4.0</width>
			</LineStyle>
		</Style>
		<Style id="branch_style21">
			<LineStyle>
				<color>ff36caf6</color>
				<width>4.0</width>
			</LineStyle>
		</Style>
		<Style id="branch_style21">
			<LineStyle>
				<color>ff36caf6</color>
				<width>4.0</width>
			</LineStyle>
		</Style>
		<Style id="branch_style21">
			<LineStyle>
				<color>ff36caf6</color>
				<width>4.0</width>
			</LineStyle>
		</Style>
		<Style id="branch_style22">
			<LineStyle>
				<color>ff36ccf6</color>
				<width>4.0</width>
			</LineStyle>
		</Style>
		<Style id="branch_style22">
			<LineStyle>
				<color>ff36ccf6</color>
				<width>4.0</width>
			</LineStyle>
		</Style>
		<Style id="branch_style22">
			<LineStyle>
				<color>ff36ccf6</color>
				<width>4.0</width>
			</LineStyle>
		</Style>
		<Style id="branch_style22">
			<LineStyle>
				<color>ff36ccf6</color>
				<width>4.0</width>
			</LineStyle>
		</Style>
		<Style id="branch_style22">
			<LineStyle>
				<color>ff36ccf6</color>
				<width>4.0</width>
			</LineStyle>
		</Style>
		<Style id="branch_style22">
			<LineStyle>
				<color>ff36ccf6</color>
				<width>4.0</width>
			</LineStyle>
		</Style>
		<Style id="branch_style22">
			<LineStyle>
				<color>ff36ccf6</color>
				<width>4.0</width>
			</LineStyle>
		</Style>
		<Style id="branch_style22">
			<LineStyle>
				<color>ff36ccf6</color>
				<width>4.0</width>
			</LineStyle>
		</Style>
		<Style id="branch_style22">
			<LineStyle>
				<color>ff36ccf6</color>
				<width>4.0</width>
			</LineStyle>
		</Style>
		<Style id="branch_style22">
			<LineStyle>
				<color>ff36ccf6</color>
				<width>4.0</width>
			</LineStyle>
		</Style>
		<Style id="branch_style23">
			<LineStyle>
				<color>ff37ebf5</color>
				<width>4.0</width>
			</LineStyle>
		</Style>
		<Style id="branch_style23">
			<LineStyle>
				<color>ff37ebf5</color>
				<width>4.0</width>
			</LineStyle>
		</Style>
		<Style id="branch_style23">
			<LineStyle>
				<color>ff37ebf5</color>
				<width>4.0</width>
			</LineStyle>
		</Style>
		<Style id="branch_style23">
			<LineStyle>
				<color>ff37ebf5</color>
				<width>4.0</width>
			</LineStyle>
		</Style>
		<Style id="branch_style23">
			<LineStyle>
				<color>ff37ebf5</color>
				<width>4.0</width>
			</LineStyle>
		</Style>
		<Style id="branch_style23">
			<LineStyle>
				<color>ff37ebf5</color>
				<width>4.0</width>
			</LineStyle>
		</Style>
		<Style id="branch_style23">
			<LineStyle>
				<color>ff37ebf5</color>
				<width>4.0</width>
			</LineStyle>
		</Style>
		<Style id="branch_style23">
			<LineStyle>
				<color>ff37ebf5</color>
				<width>4.0</width>
			</LineStyle>
		</Style>
		<Style id="branch_style23">
			<LineStyle>
				<color>ff37ebf5</color>
				<width>4.0</width>
			</LineStyle>
		</Style>
		<Style id="branch_style23">
			<LineStyle>
				<color>ff37ebf5</color>
				<width>4.0</width>
			</LineStyle>
		</Style>
		<Style id="branch_style24">
			<LineStyle>
				<color>ff36e1f5</color>
				<width>4.0</width>
			</LineStyle>
		</Style>
		<Style id="branch_style24">
			<LineStyle>
				<color>ff36e1f5</color>
				<width>4.0</width>
			</LineStyle>
		</Style>
		<Style id="branch_style24">
			<LineStyle>
				<color>ff36e1f5</color>
				<width>4.0</width>
			</LineStyle>
		</Style>
		<Style id="branch_style24">
			<LineStyle>
				<color>ff36e1f5</color>
				<width>4.0</width>
			</LineStyle>
		</Style>
		<Style id="branch_style24">
			<LineStyle>
				<color>ff36e1f5</color>
				<width>4.0</width>
			</LineStyle>
		</Style>
		<Style id="branch_style24">
			<LineStyle>
				<color>ff36e1f5</color>
				<width>4.0</width>
			</LineStyle>
		</Style>
		<Style id="branch_style24">
			<LineStyle>
				<color>ff36e1f5</color>
				<width>4.0</width>
			</LineStyle>
		</Style>
		<Style id="branch_style24">
			<LineStyle>
				<color>ff36e1f5</color>
				<width>4.0</width>
			</LineStyle>
		</Style>
		<Style id="branch_style24">
			<LineStyle>
				<color>ff36e1f5</color>
				<width>4.0</width>
			</LineStyle>
		</Style>
		<Style id="branch_style24">
			<LineStyle>
				<color>ff36e1f5</color>
				<width>4.0</width>
			</LineStyle>
		</Style>
		<Style id="branch_style25">
			<LineStyle>
				<color>ff36e7f5</color>
				<width>4.0</width>
			</LineStyle>
		</Style>
		<Style id="branch_style25">
			<LineStyle>
				<color>ff36e7f5</color>
				<width>4.0</width>
			</LineStyle>
		</Style>
		<Style id="branch_style25">
			<LineStyle>
				<color>ff36e7f5</color>
				<width>4.0</width>
			</LineStyle>
		</Style>
		<Style id="branch_style25">
			<LineStyle>
				<color>ff36e7f5</color>
				<width>4.0</width>
			</LineStyle>
		</Style>
		<Style id="branch_style25">
			<LineStyle>
				<color>ff36e7f5</color>
				<width>4.0</width>
			</LineStyle>
		</Style>
		<Style id="branch_style25">
			<LineStyle>
				<color>ff36e7f5</color>
				<width>4.0</width>
			</LineStyle>
		</Style>
		<Style id="branch_style25">
			<LineStyle>
				<color>ff36e7f5</color>
				<width>4.0</width>
			</LineStyle>
		</Style>
		<Style id="branch_style25">
			<LineStyle>
				<color>ff36e7f5</color>
				<width>4.0</width>
			</LineStyle>
		</Style>
		<Style id="branch_style25">
			<LineStyle>
				<color>ff36e7f5</color>
				<width>4.0</width>
			</LineStyle>
		</Style>
		<Style id="branch_style25">
			<LineStyle>
				<color>ff36e7f5</color>
				<width>4.0</width>
			</LineStyle>
		</Style>
		<Style id="branch_style26">
			<LineStyle>
				<color>ff36e7f5</color>
				<width>4.0</width>
			</LineStyle>
		</Style>
		<Style id="branch_style26">
			<LineStyle>
				<color>ff36e7f5</color>
				<width>4.0</width>
			</LineStyle>
		</Style>
		<Style id="branch_style26">
			<LineStyle>
				<color>ff36e7f5</color>
				<width>4.0</width>
			</LineStyle>
		</Style>
		<Style id="branch_style26">
			<LineStyle>
				<color>ff36e7f5</color>
				<width>4.0</width>
			</LineStyle>
		</Style>
		<Style id="branch_style26">
			<LineStyle>
				<color>ff36e7f5</color>
				<width>4.0</width>
			</LineStyle>
		</Style>
		<Style id="branch_style26">
			<LineStyle>
				<color>ff36e7f5</color>
				<width>4.0</width>
			</LineStyle>
		</Style>
		<Style id="branch_style26">
			<LineStyle>
				<color>ff36e7f5</color>
				<width>4.0</width>
			</LineStyle>
		</Style>
		<Style id="branch_style26">
			<LineStyle>
				<color>ff36e7f5</color>
				<width>4.0</width>
			</LineStyle>
		</Style>
		<Style id="branch_style26">
			<LineStyle>
				<color>ff36e7f5</color>
				<width>4.0</width>
			</LineStyle>
		</Style>
		<Style id="branch_style26">
			<LineStyle>
				<color>ff36e7f5</color>
				<width>4.0</width>
			</LineStyle>
		</Style>
		<Style id="branch_style27">
			<LineStyle>
				<color>ff36d7f5</color>
				<width>4.0</width>
			</LineStyle>
		</Style>
		<Style id="branch_style27">
			<LineStyle>
				<color>ff36d7f5</color>
				<width>4.0</width>
			</LineStyle>
		</Style>
		<Style id="branch_style27">
			<LineStyle>
				<color>ff36d7f5</color>
				<width>4.0</width>
			</LineStyle>
		</Style>
		<Style id="branch_style27">
			<LineStyle>
				<color>ff36d7f5</color>
				<width>4.0</width>
			</LineStyle>
		</Style>
		<Style id="branch_style27">
			<LineStyle>
				<color>ff36d7f5</color>
				<width>4.0</width>
			</LineStyle>
		</Style>
		<Style id="branch_style27">
			<LineStyle>
				<color>ff36d7f5</color>
				<width>4.0</width>
			</LineStyle>
		</Style>
		<Style id="branch_style27">
			<LineStyle>
				<color>ff36d7f5</color>
				<width>4.0</width>
			</LineStyle>
		</Style>
		<Style id="branch_style27">
			<LineStyle>
				<color>ff36d7f5</color>
				<width>4.0</width>
			</LineStyle>
		</Style>
		<Style id="branch_style27">
			<LineStyle>
				<color>ff36d7f5</color>
				<width>4.0</width>
			</LineStyle>
		</Style>
		<Style id="branch_style27">
			<LineStyle>
				<color>ff36d7f5</color>
				<width>4.0</width>
			</LineStyle>
		</Style>
		<Style id="branch_style28">
			<LineStyle>
				<color>ff36d7f5</color>
				<width>4.0</width>
			</LineStyle>
		</Style>
		<Style id="branch_style28">
			<LineStyle>
				<color>ff36d7f5</color>
				<width>4.0</width>
			</LineStyle>
		</Style>
		<Style id="branch_style28">
			<LineStyle>
				<color>ff36d7f5</color>
				<width>4.0</width>
			</LineStyle>
		</Style>
		<Style id="branch_style28">
			<LineStyle>
				<color>ff36d7f5</color>
				<width>4.0</width>
			</LineStyle>
		</Style>
		<Style id="branch_style28">
			<LineStyle>
				<color>ff36d7f5</color>
				<width>4.0</width>
			</LineStyle>
		</Style>
		<Style id="branch_style28">
			<LineStyle>
				<color>ff36d7f5</color>
				<width>4.0</width>
			</LineStyle>
		</Style>
		<Style id="branch_style28">
			<LineStyle>
				<color>ff36d7f5</color>
				<width>4.0</width>
			</LineStyle>
		</Style>
		<Style id="branch_style28">
			<LineStyle>
				<color>ff36d7f5</color>
				<width>4.0</width>
			</LineStyle>
		</Style>
		<Style id="branch_style28">
			<LineStyle>
				<color>ff36d7f5</color>
				<width>4.0</width>
			</LineStyle>
		</Style>
		<Style id="branch_style28">
			<LineStyle>
				<color>ff36d7f5</color>
				<width>4.0</width>
			</LineStyle>
		</Style>
		<Folder>
			<name>Time_Slice_2008-05-27 AD</name>
			<Placemark>
				<name>HPDRegion_1</name>
				<TimeSpan>
					<begin>2008-05-27</begin>
					<end></end>
				</TimeSpan>
				<styleUrl>polygon_style1</styleUrl>
				<Polygon>
					<tessellate>1</tessellate>
					<outerBoundaryIs>
						<LinearRing>
							<coordinates>-58.546036926711565,-34.72896265389829,0.0 -58.54743851857652,-34.72806943768515,0.0 -58.552430206455,-34.72522194164319,0.0 -58.554892932869365,-34.72220266643875,0.0 -58.556078103290226,-34.716335895192344,0.0 -58.55362613452999,-34.71046912394594,0.0 -58.552430206455,-34.70475324864866,0.0 -58.55239847538639,-34.70460235269954,0.0 -58.552430206455,-34.70448941404917,0.0 -58.555258438388606,-34.698735581453136,0.0 -58.558823486198435,-34.695887062087394,0.0 -58.5620089087483,-34.69286881020673,0.0 -58.56521676594187,-34.689077891790745,0.0 -58.566759101360375,-34.68700203896033,0.0 -58.56879985388104,-34.68113526771393,0.0 -58.570511108575,-34.675268496467524,0.0 -58.570127226450886,-34.66940172522112,0.0 -58.570056915572934,-34.66353495397472,0.0 -58.56820695273161,-34.657668182728315,0.0 -58.56714717206999,-34.65180141148191,0.0 -58.56625585974127,-34.64593464023551,0.0 -58.565239416761514,-34.64006786898911,0.0 -58.56521676594187,-34.635200048723284,0.0 -58.56521505523686,-34.634201097742704,0.0 -58.56500265191647,-34.6283343264963,0.0 -58.56260420952881,-34.6224675552499,0.0 -58.558823486198435,-34.61927620175573,0.0 -58.552430206455,-34.61724610013272,0.0 -58.546726294280134,-34.616600784003495,0.0 -58.546036926711565,-34.61628277189203,0.0 -58.53964364696813,-34.61473190233616,0.0 -58.533250367224696,-34.6131303772695,0.0 -58.52685708748126,-34.61128664853817,0.0 -58.52467473273325,-34.61073401275709,0.0 -58.520463807737826,-34.608461862740164,0.0 -58.51407052799439,-34.606506262688725,0.0 -58.50767724825096,-34.60567919687985,0.0 -58.50128396850752,-34.60497159920116,0.0 -58.50039190896719,-34.60486724151069,0.0 -58.49489068876409,-34.60373821895172,0.0 -58.48849740902065,-34.60140260053124,0.0 -58.48210412927722,-34.59921717224921,0.0 -58.48160413904974,-34.599000470264286,0.0 -58.47571084953378,-34.59632473461595,0.0 -58.46931756979035,-34.59362521840084,0.0 -58.46774406851699,-34.59313369901788,0.0 -58.462924290046914,-34.59112807706669,0.0 -58.45653101030348,-34.5900323840634,0.0 -58.450137730560044,-34.59107776390342,0.0 -58.44440214678004,-34.59313369901788,0.0 -58.44374445081661,-34.59333173196548,0.0 -58.437351171073175,-34.594170935975505,0.0 -58.43095789132974,-34.596247296084506,0.0 -58.42807562412715,-34.599000470264286,0.0 -58.42588451189018,-34.60486724151069,0.0 -58.42559441049316,-34.61073401275709,0.0 -58.424564611586305,-34.61271329952852,0.0 -58.42076087936504,-34.616600784003495,0.0 -58.41817133184287,-34.618366126805824,0.0 -58.411778052099436,-34.6188101992108,0.0 -58.405384772356,-34.618329965281355,0.0 -58.398991492612566,-34.617741206938504,0.0 -58.39259821286913,-34.61763198125335,0.0 -58.3862049331257,-34.61765835979802,0.0 -58.37981165338226,-34.61873056395424,0.0 -58.37532471404376,-34.6224675552499,0.0 -58.37422925218183,-34.6283343264963,0.0 -58.37981165338226,-34.63357756639369,0.0 -58.3813708761613,-34.634201097742704,0.0 -58.3862049331257,-34.63716504748995,0.0 -58.39259821286913,-34.63895178753297,0.0 -58.39701132799058,-34.64006786898911,0.0 -58.398991492612566,-34.64121015341646,0.0 -58.405384772356,-34.643442709939094,0.0 -58.411778052099436,-34.64561676246036,0.0 -58.41248883079221,-34.64593464023551,0.0 -58.41817133184287,-34.64884605544916,0.0 -58.424553777540005,-34.65180141148191,0.0 -58.424564611586305,-34.6518082574645,0.0 -58.43095789132974,-34.65533185751257,0.0 -58.43522146547255,-34.657668182728315,0.0 -58.437351171073175,-34.66022163200192,0.0 -58.43917143136523,-34.66353495397472,0.0 -58.44374445081661,-34.66709731263777,0.0 -58.44538407838855,-34.66940172522112,0.0 -58.44959070417976,-34.675268496467524,0.0 -58.450137730560044,-34.67591689411683,0.0 -58.45291309955848,-34.68113526771393,0.0 -58.45653101030348,-34.68411906776504,0.0 -58.46189534916671,-34.68700203896033,0.0 -58.462924290046914,-34.68773236969785,0.0 -58.46931756979035,-34.69145063832728,0.0 -58.474598115541184,-34.69286881020673,0.0 -58.47571084953378,-34.69388517314274,0.0 -58.48210412927722,-34.69682131170891,0.0 -58.48849740902065,-34.6985923458103,0.0 -58.48894277312743,-34.698735581453136,0.0 -58.49489068876409,-34.702789880216784,0.0 -58.49806591903054,-34.70460235269954,0.0 -58.50128396850752,-34.70676322844423,0.0 -58.50623440169165,-34.71046912394594,0.0 -58.50767724825096,-34.71163635023691,0.0 -58.51290842668486,-34.716335895192344,0.0 -58.51407052799439,-34.717181859754255,0.0 -58.51930726583582,-34.72220266643875,0.0 -58.520463807737826,-34.72316605197822,0.0 -58.52685708748126,-34.72629006942641,0.0 -58.533250367224696,-34.728016139365494,0.0 -58.53360938728431,-34.72806943768515,0.0 -58.53964364696813,-34.7293547309935,0.0 -58.546036926711565,-34.72896265389829,0.0							 -58.546036926711565,-34.72896265389829,0.0							</coordinates>
						</LinearRing>
					</outerBoundaryIs>
				</Polygon>
			</Placemark>
			<Placemark>
				<name>HPDRegion_2</name>
				<TimeSpan>
					<begin>2008-05-27</begin>
					<end></end>
				</TimeSpan>
				<styleUrl>polygon_style1</styleUrl>
				<Polygon>
					<tessellate>1</tessellate>
					<outerBoundaryIs>
						<LinearRing>
							<coordinates>-58.44701889453219,-34.81607100638119,0.0 -58.44440715598106,-34.821937777627596,0.0 -58.44374445081661,-34.82231974556649,0.0 -58.437351171073175,-34.82289908507912,0.0 -58.43606790719794,-34.821937777627596,0.0 -58.43537569486233,-34.81607100638119,0.0 -58.437351171073175,-34.81319469100649,0.0 -58.44374445081661,-34.8120309632162,0.0 -58.44701889453219,-34.81607100638119,0.0							 -58.44701889453219,-34.81607100638119,0.0							</coordinates>
						</LinearRing>
					</outerBoundaryIs>
				</Polygon>
			</Placemark>
		</Folder>
		<Folder>
			<name>Time_Slice_2009-03-28 AD</name>
			<Placemark>
				<name>HPDRegion_1</name>
				<TimeSpan>
					<begin>2009-03-28</begin>
					<end></end>
				</TimeSpan>
				<styleUrl>polygon_style2</styleUrl>
				<Polygon>
					<tessellate>1</tessellate>
					<outerBoundaryIs>
						<LinearRing>
							<coordinates>-58.545502898179,-34.7073458070577,0.0 -58.54926370365656,-34.71133715187298,0.0 -58.54966228645831,-34.715328496688265,0.0 -58.54536355719544,-34.7181831784316,0.0 -58.54054301640978,-34.71869395807986,0.0 -58.53572247562412,-34.717975327803515,0.0 -58.53130852217411,-34.715328496688265,0.0 -58.53090193483846,-34.714773948342625,0.0 -58.52760051170298,-34.71133715187298,0.0 -58.5260813940528,-34.70851026349115,0.0 -58.52498207387591,-34.7073458070577,0.0 -58.52378160338254,-34.703354462242416,0.0 -58.5260813940528,-34.699363895610105,0.0 -58.52608754318718,-34.69936311742713,0.0 -58.53090193483846,-34.69902012629894,0.0 -58.531601123289335,-34.69936311742713,0.0 -58.53572247562412,-34.700689201759786,0.0 -58.54020362609662,-34.703354462242416,0.0 -58.54054301640978,-34.70348414058565,0.0 -58.54536355719544,-34.707201315487026,0.0 -58.545502898179,-34.7073458070577,0.0							 -58.545502898179,-34.7073458070577,0.0							</coordinates>
						</LinearRing>
					</outerBoundaryIs>
				</Polygon>
			</Placemark>
			<Placemark>
				<name>HPDRegion_2</name>
				<TimeSpan>
					<begin>2009-03-28</begin>
					<end></end>
				</TimeSpan>
				<styleUrl>polygon_style2</styleUrl>
				<Polygon>
					<tessellate>1</tessellate>
					<outerBoundaryIs>
						<LinearRing>
							<coordinates>-58.55500463876675,-34.669961146631294,0.0 -58.55828773034395,-34.66743235890487,0.0 -58.55901627969987,-34.663441014089585,0.0 -58.55500463876675,-34.66017248201603,0.0 -58.55227824061956,-34.6594496692743,0.0 -58.550184097981095,-34.65816366190891,0.0 -58.54536355719544,-34.65716013387759,0.0 -58.54054301640978,-34.65790975671155,0.0 -58.537692042544194,-34.6594496692743,0.0 -58.53572247562412,-34.660077427052315,0.0 -58.53144149007665,-34.663441014089585,0.0 -58.53256377463961,-34.66743235890487,0.0 -58.53572247562412,-34.66957801282353,0.0 -58.54054301640978,-34.67104181751826,0.0 -58.54536355719544,-34.671268758873225,0.0 -58.550184097981095,-34.67112816467265,0.0 -58.55500463876675,-34.669961146631294,0.0							 -58.55500463876675,-34.669961146631294,0.0							</coordinates>
						</LinearRing>
					</outerBoundaryIs>
				</Polygon>
			</Placemark>
			<Placemark>
				<name>HPDRegion_3</name>
				<TimeSpan>
					<begin>2009-03-28</begin>
					<end></end>
				</TimeSpan>
				<styleUrl>polygon_style2</styleUrl>
				<Polygon>
					<tessellate>1</tessellate>
					<outerBoundaryIs>
						<LinearRing>
							<coordinates>-58.54536355719544,-34.653240064304185,0.0 -58.54811323683081,-34.651466979643736,0.0 -58.550184097981095,-34.65055941025965,0.0 -58.55368787694659,-34.64747563482845,0.0 -58.552115015035646,-34.64348429001317,0.0 -58.550184097981095,-34.641237797869515,0.0 -58.5477318283897,-34.63949294519789,0.0 -58.550184097981095,-34.63655882004818,0.0 -58.55093025552605,-34.635501600382604,0.0 -58.55217550197927,-34.63151025556732,0.0 -58.550184097981095,-34.62950936520282,0.0 -58.54830359673835,-34.62751891075204,0.0 -58.54536355719544,-34.62552102432455,0.0 -58.54054301640978,-34.62421946769704,0.0 -58.53572308406655,-34.623527565936755,0.0 -58.53572247562412,-34.623527182218545,0.0 -58.53090193483846,-34.620095317269204,0.0 -58.52960568012442,-34.61953622112147,0.0 -58.5260813940528,-34.61754690112811,0.0 -58.521260853267144,-34.61665400656311,0.0 -58.516440312481485,-34.616692491070616,0.0 -58.51161977169583,-34.61787034230509,0.0 -58.5086722285488,-34.61953622112147,0.0 -58.50679923091017,-34.622501457472914,0.0 -58.50608583249067,-34.623527565936755,0.0 -58.50679923091017,-34.625091985882456,0.0 -58.507422551513244,-34.62751891075204,0.0 -58.51106091432882,-34.63151025556732,0.0 -58.51161977169583,-34.63198445571303,0.0 -58.516440312481485,-34.63502795789847,0.0 -58.517653293784704,-34.635501600382604,0.0 -58.521260853267144,-34.63739633675716,0.0 -58.5260813940528,-34.6391025900888,0.0 -58.5272775414484,-34.63949294519789,0.0 -58.526707690737304,-34.64348429001317,0.0 -58.52626665653831,-34.64747563482845,0.0 -58.53090193483846,-34.651272717538184,0.0 -58.5315642413967,-34.651466979643736,0.0 -58.53572247562412,-34.65374802448665,0.0 -58.54054301640978,-34.65418709821026,0.0 -58.54536355719544,-34.653240064304185,0.0							 -58.54536355719544,-34.653240064304185,0.0							</coordinates>
						</LinearRing>
					</outerBoundaryIs>
				</Polygon>
			</Placemark>
			<Placemark>
				<name>HPDRegion_4</name>
				<TimeSpan>
					<begin>2009-03-28</begin>
					<end></end>
				</TimeSpan>
				<styleUrl>polygon_style2</styleUrl>
				<Polygon>
					<tessellate>1</tessellate>
					<outerBoundaryIs>
						<LinearRing>
							<coordinates>-58.5234572055221,-34.65545832445902,0.0 -58.52385982727448,-34.6594496692743,0.0 -58.52234543578762,-34.663441014089585,0.0 -58.521260853267144,-34.66448927239854,0.0 -58.516440312481485,-34.66691850715859,0.0 -58.51161977169583,-34.667306091168264,0.0 -58.50679923091017,-34.66702551339278,0.0 -58.50197869012451,-34.66600342437039,0.0 -58.4977093285536,-34.663441014089585,0.0 -58.49715814933885,-34.66329579563724,0.0 -58.49233760855319,-34.66055056645628,0.0 -58.49104155937138,-34.6594496692743,0.0 -58.48773102059396,-34.65545832445902,0.0 -58.487517067767534,-34.65447667581972,0.0 -58.48586258815848,-34.651466979643736,0.0 -58.48549805997408,-34.64747563482845,0.0 -58.482696526981876,-34.64522833338722,0.0 -58.4802247419067,-34.64348429001317,0.0 -58.47787598619622,-34.64309832625551,0.0 -58.47305544541056,-34.64144355961708,0.0 -58.47029777091459,-34.63949294519789,0.0 -58.4682349046249,-34.638607514218194,0.0 -58.46447002766344,-34.635501600382604,0.0 -58.46356199894046,-34.63151025556732,0.0 -58.46559647357345,-34.62751891075204,0.0 -58.4682349046249,-34.62570191196238,0.0 -58.47305544541056,-34.624621527067724,0.0 -58.47787598619622,-34.62476163750512,0.0 -58.482696526981876,-34.626054921776046,0.0 -58.48520859187569,-34.62751891075204,0.0 -58.487517067767534,-34.628303539898205,0.0 -58.49170673903128,-34.63151025556732,0.0 -58.49233760855319,-34.63346542265155,0.0 -58.49409234080613,-34.635501600382604,0.0 -58.49588777726102,-34.63949294519789,0.0 -58.49715814933885,-34.64058203484874,0.0 -58.50197869012451,-34.642231300996485,0.0 -58.50523034706612,-34.64348429001317,0.0 -58.50679923091017,-34.643786364095256,0.0 -58.51161977169583,-34.64530775996653,0.0 -58.514713144767235,-34.64747563482845,0.0 -58.516440312481485,-34.64821412546848,0.0 -58.52059972993866,-34.651466979643736,0.0 -58.521260853267144,-34.65264932138142,0.0 -58.5234572055221,-34.65545832445902,0.0							 -58.5234572055221,-34.65545832445902,0.0							</coordinates>
						</LinearRing>
					</outerBoundaryIs>
				</Polygon>
			</Placemark>
			<Placemark>
				<name>HPDRegion_5</name>
				<TimeSpan>
					<begin>2009-03-28</begin>
					<end></end>
				</TimeSpan>
				<styleUrl>polygon_style2</styleUrl>
				<Polygon>
					<tessellate>1</tessellate>
					<outerBoundaryIs>
						<LinearRing>
							<coordinates>-58.46996670768391,-34.60756218667562,0.0 -58.4682349046249,-34.609136616942905,0.0 -58.46341436383924,-34.61098181304343,0.0 -58.45859382305358,-34.61147373197324,0.0 -58.45804748057926,-34.611553531490905,0.0 -58.453773282267925,-34.61440301061221,0.0 -58.44974648646403,-34.61554487630619,0.0 -58.448952741482266,-34.615742052955255,0.0 -58.448196701132204,-34.61554487630619,0.0 -58.44413220069661,-34.61499860832829,0.0 -58.43931165991095,-34.61319631079711,0.0 -58.43678901160108,-34.611553531490905,0.0 -58.43449111912529,-34.6105417975701,0.0 -58.43081484828747,-34.60756218667562,0.0 -58.42967057833963,-34.606793645678984,0.0 -58.42634570642116,-34.60357084186034,0.0 -58.42548406400542,-34.599579497045056,0.0 -58.42967057833963,-34.596305396211434,0.0 -58.43437446671104,-34.59558815222977,0.0 -58.43449111912529,-34.59555384591652,0.0 -58.434712650024395,-34.59558815222977,0.0 -58.43931165991095,-34.59582193870368,0.0 -58.44413220069661,-34.596310533909055,0.0 -58.44613979141558,-34.59558815222977,0.0 -58.448952741482266,-34.594239852292624,0.0 -58.453773282267925,-34.59276223765,0.0 -58.45859382305358,-34.59270040591588,0.0 -58.46341436383924,-34.593973249782266,0.0 -58.46587144987232,-34.59558815222977,0.0 -58.4682349046249,-34.59711940185915,0.0 -58.47105373584366,-34.599579497045056,0.0 -58.47183389967376,-34.60357084186034,0.0 -58.46996670768391,-34.60756218667562,0.0							 -58.46996670768391,-34.60756218667562,0.0							</coordinates>
						</LinearRing>
					</outerBoundaryIs>
				</Polygon>
			</Placemark>
			<Placemark>
				<name>HPDRegion_6</name>
				<TimeSpan>
					<begin>2009-03-28</begin>
					<end></end>
				</TimeSpan>
				<styleUrl>polygon_style2</styleUrl>
				<Polygon>
					<tessellate>1</tessellate>
					<outerBoundaryIs>
						<LinearRing>
							<coordinates>-58.39761399651226,-34.62751891075204,0.0 -58.39707084009218,-34.63151025556732,0.0 -58.39592679284002,-34.63247927856091,0.0 -58.391106252054364,-34.634590361477144,0.0 -58.386285711268705,-34.63481754610594,0.0 -58.38146517048305,-34.634462812785785,0.0 -58.37664462969739,-34.633015106645146,0.0 -58.37432513075179,-34.63151025556732,0.0 -58.37182408891173,-34.63038161107786,0.0 -58.368431094623254,-34.62751891075204,0.0 -58.36948246230187,-34.623527565936755,0.0 -58.37182408891173,-34.62171534294692,0.0 -58.37664462969739,-34.62003557648694,0.0 -58.38146517048305,-34.61980210773014,0.0 -58.386285711268705,-34.6200745832306,0.0 -58.391106252054364,-34.62152857762642,0.0 -58.39402894828346,-34.623527565936755,0.0 -58.39592679284002,-34.625901653710244,0.0 -58.39761399651226,-34.62751891075204,0.0							 -58.39761399651226,-34.62751891075204,0.0							</coordinates>
						</LinearRing>
					</outerBoundaryIs>
				</Polygon>
			</Placemark>
		</Folder>
		<Folder>
			<name>Time_Slice_2008-09-26 AD</name>
			<Placemark>
				<name>HPDRegion_1</name>
				<TimeSpan>
					<begin>2008-09-26</begin>
					<end></end>
				</TimeSpan>
				<styleUrl>polygon_style3</styleUrl>
				<Polygon>
					<tessellate>1</tessellate>
					<outerBoundaryIs>
						<LinearRing>
							<coordinates>-58.5437578498649,-34.73064594054258,0.0 -58.54608861737054,-34.72942065216365,0.0 -58.54989251440639,-34.728074346812434,0.0 -58.553888942422624,-34.7228861591763,0.0 -58.55528886512207,-34.71635166618895,0.0 -58.55233982418606,-34.7098171732016,0.0 -58.54989251440639,-34.70452677672611,0.0 -58.54900414016032,-34.70328268021425,0.0 -58.549697119609874,-34.6967481872269,0.0 -58.54989251440639,-34.69659588872871,0.0 -58.55602717894787,-34.69412032971022,0.0 -58.562161843489356,-34.69156145691576,0.0 -58.56313167007318,-34.69021369423955,0.0 -58.56577438231449,-34.683679201252204,0.0 -58.56829650803084,-34.67738433444533,0.0 -58.56840011579555,-34.677144708264855,0.0 -58.56902241950698,-34.670610215277506,0.0 -58.56829650803084,-34.66490713240075,0.0 -58.568220209663444,-34.66407572229016,0.0 -58.56761694536851,-34.65754122930281,0.0 -58.56704691115841,-34.65100673631546,0.0 -58.56554057144676,-34.64447224332811,0.0 -58.56576982298385,-34.63793775034076,0.0 -58.566131045035746,-34.63140325735341,0.0 -58.565277145284576,-34.62486876436606,0.0 -58.562161843489356,-34.62161810401531,0.0 -58.55602717894787,-34.61846088997164,0.0 -58.5550740084167,-34.618334271378714,0.0 -58.54989251440639,-34.615735419352596,0.0 -58.5437578498649,-34.61462910914811,0.0 -58.53762318532342,-34.613815843420014,0.0 -58.531488520781934,-34.612859485922804,0.0 -58.52535385624045,-34.611886452253344,0.0 -58.52467011416953,-34.611799778391365,0.0 -58.519219191698966,-34.60967489809907,0.0 -58.51308452715748,-34.607991458144824,0.0 -58.506949862616,-34.60666139208442,0.0 -58.50081519807451,-34.60554164051201,0.0 -58.49787946295759,-34.605265285404016,0.0 -58.49468053353303,-34.60476258448197,0.0 -58.488545868991544,-34.603444881552804,0.0 -58.48241120445006,-34.6012498978958,0.0 -58.476276539908575,-34.59918446714435,0.0 -58.47559000217995,-34.59873079241667,0.0 -58.47014187536709,-34.594851217451286,0.0 -58.464007210825606,-34.59240361309972,0.0 -58.46255765218463,-34.59219629942932,0.0 -58.45787254628412,-34.590114993171,0.0 -58.45173788174264,-34.59098529749672,0.0 -58.447947414457246,-34.59219629942932,0.0 -58.44560321720115,-34.59273681529456,0.0 -58.43946855265967,-34.59352711560171,0.0 -58.433333888118185,-34.5947415769599,0.0 -58.42888325965355,-34.59873079241667,0.0 -58.42772221981573,-34.605265285404016,0.0 -58.42893842960861,-34.611799778391365,0.0 -58.42827712892127,-34.618334271378714,0.0 -58.4271992235767,-34.61979449638607,0.0 -58.421064559035216,-34.62058546386124,0.0 -58.41492989449373,-34.62052125758736,0.0 -58.40879522995225,-34.61998299773494,0.0 -58.40266056541076,-34.6189893449673,0.0 -58.39684274438616,-34.618334271378714,0.0 -58.39652590086928,-34.618285743638396,0.0 -58.390391236327794,-34.6178986272602,0.0 -58.38472674505921,-34.618334271378714,0.0 -58.38425657178631,-34.61834178897268,0.0 -58.378121907244825,-34.619479969810385,0.0 -58.37308096031168,-34.62486876436606,0.0 -58.3757338291893,-34.63140325735341,0.0 -58.378121907244825,-34.63370456558365,0.0 -58.38425657178631,-34.63653354069999,0.0 -58.390391236327794,-34.63783886851047,0.0 -58.390823519927295,-34.63793775034076,0.0 -58.39652590086928,-34.641003433823414,0.0 -58.40266056541076,-34.64274649594262,0.0 -58.40879522995225,-34.644335321956035,0.0 -58.40936727793175,-34.64447224332811,0.0 -58.41492989449373,-34.64692101805,0.0 -58.421064559035216,-34.64988118789109,0.0 -58.42325548728931,-34.65100673631546,0.0 -58.4271992235767,-34.65310885475089,0.0 -58.433333888118185,-34.656206141802315,0.0 -58.43569440418199,-34.65754122930281,0.0 -58.43946855265967,-34.65971392239804,0.0 -58.44403223006373,-34.66407572229016,0.0 -58.44560321720115,-34.66570519011606,0.0 -58.44800273882029,-34.670610215277506,0.0 -58.45173788174264,-34.67505319719653,0.0 -58.452352768827225,-34.677144708264855,0.0 -58.45718577707684,-34.683679201252204,0.0 -58.45787254628412,-34.684329186463415,0.0 -58.464007210825606,-34.68915498990046,0.0 -58.47014187536709,-34.69015113037014,0.0 -58.47087653205552,-34.69021369423955,0.0 -58.476276539908575,-34.693064701440946,0.0 -58.48241120445006,-34.695964154062416,0.0 -58.48442222121756,-34.6967481872269,0.0 -58.488545868991544,-34.69910268222291,0.0 -58.49468053353303,-34.70051484089358,0.0 -58.50081519807451,-34.70203042079391,0.0 -58.5026260463593,-34.70328268021425,0.0 -58.506949862616,-34.70628640216264,0.0 -58.51265449125585,-34.7098171732016,0.0 -58.51308452715748,-34.71021420746186,0.0 -58.517718389282194,-34.71635166618895,0.0 -58.519219191698966,-34.71828237056218,0.0 -58.52308599443766,-34.7228861591763,0.0 -58.52535385624045,-34.72448371678096,0.0 -58.531488520781934,-34.728523715033035,0.0 -58.53442525313922,-34.72942065216365,0.0 -58.53762318532342,-34.730990798376574,0.0 -58.5437578498649,-34.73064594054258,0.0							 -58.5437578498649,-34.73064594054258,0.0							</coordinates>
						</LinearRing>
					</outerBoundaryIs>
				</Polygon>
			</Placemark>
			<Placemark>
				<name>HPDRegion_2</name>
				<TimeSpan>
					<begin>2008-09-26</begin>
					<end></end>
				</TimeSpan>
				<styleUrl>polygon_style3</styleUrl>
				<Polygon>
					<tessellate>1</tessellate>
					<outerBoundaryIs>
						<LinearRing>
							<coordinates>-58.450478725369116,-34.814369060999184,0.0 -58.448407927654934,-34.82090355398653,0.0 -58.44560321720115,-34.82290910069817,0.0 -58.43946855265967,-34.82497197577368,0.0 -58.433333888118185,-34.821481241632995,0.0 -58.43282181262697,-34.82090355398653,0.0 -58.433333888118185,-34.81785298348486,0.0 -58.43411112612212,-34.814369060999184,0.0 -58.43946855265967,-34.808078972526,0.0 -58.44560321720115,-34.80839024520748,0.0 -58.450478725369116,-34.814369060999184,0.0							 -58.450478725369116,-34.814369060999184,0.0							</coordinates>
						</LinearRing>
					</outerBoundaryIs>
				</Polygon>
			</Placemark>
		</Folder>
		<Folder>
			<name>Time_Slice_2007-11-26 AD</name>
			<Placemark>
				<name>HPDRegion_1</name>
				<TimeSpan>
					<begin>2007-11-26</begin>
					<end></end>
				</TimeSpan>
				<styleUrl>polygon_style4</styleUrl>
				<Polygon>
					<tessellate>1</tessellate>
					<outerBoundaryIs>
						<LinearRing>
							<coordinates>-58.54488769083,-34.7290131135937,0.0 -58.550964447402045,-34.72640834703223,0.0 -58.55099604809289,-34.726396519765466,0.0 -58.556081462393145,-34.72096355211826,0.0 -58.55657933551746,-34.71551875720429,0.0 -58.55548985741959,-34.71007396229032,0.0 -58.55710440535578,-34.70475409649522,0.0 -58.55720319699796,-34.70462916737635,0.0 -58.561402109791324,-34.69918437246238,0.0 -58.56321276261867,-34.69473116871056,0.0 -58.56366974379046,-34.69373957754841,0.0 -58.56756342104728,-34.68829478263444,0.0 -58.56932111988156,-34.68614157407779,0.0 -58.57186820298414,-34.68284998772047,0.0 -58.572552422825886,-34.6774051928065,0.0 -58.57139378327593,-34.67196039789253,0.0 -58.570700304939024,-34.66651560297856,0.0 -58.5702141364801,-34.66107080806459,0.0 -58.56932111988156,-34.657285098215645,0.0 -58.56909800616705,-34.65562601315062,0.0 -58.56828115649121,-34.65018121823665,0.0 -58.567390808475004,-34.64473642332268,0.0 -58.56634361129162,-34.639291628408714,0.0 -58.566345163246325,-34.633846833494744,0.0 -58.56613804504378,-34.628402038580774,0.0 -58.56321276261867,-34.62387850236131,0.0 -58.56281594791325,-34.622957243666804,0.0 -58.55710440535578,-34.61855340140956,0.0 -58.551367960195904,-34.617512448752834,0.0 -58.55099604809289,-34.61734658428817,0.0 -58.54488769083,-34.61560123947776,0.0 -58.53877933356711,-34.613974069555745,0.0 -58.532670976304225,-34.61246807403693,0.0 -58.530795416431815,-34.612067653838864,0.0 -58.526562619041336,-34.61045197015877,0.0 -58.52045426177845,-34.60814097033638,0.0 -58.5160005894813,-34.606622858924894,0.0 -58.51434590451556,-34.605822391847596,0.0 -58.50823754725267,-34.604173415082016,0.0 -58.50212918998978,-34.60271605837556,0.0 -58.49602083272689,-34.60156797385886,0.0 -58.492875131859364,-34.601178064010924,0.0 -58.489912475464,-34.60072015392917,0.0 -58.483804118201114,-34.59856267414942,0.0 -58.477695760938225,-34.59623364182061,0.0 -58.47666399185484,-34.595733269096954,0.0 -58.471587403675336,-34.5934400095721,0.0 -58.46547904641245,-34.591179623074176,0.0 -58.45937068914956,-34.590521627639774,0.0 -58.45326233188667,-34.590538804960524,0.0 -58.44715397462378,-34.59142180167404,0.0 -58.44104561736089,-34.5931958722611,0.0 -58.434937260098,-34.59392742982227,0.0 -58.4295195079565,-34.595733269096954,0.0 -58.428828902835114,-34.59610481168265,0.0 -58.42489517490494,-34.601178064010924,0.0 -58.42365027782869,-34.606622858924894,0.0 -58.422720545572226,-34.609964045406116,0.0 -58.421480383503244,-34.612067653838864,0.0 -58.41661218830934,-34.61689545934126,0.0 -58.41551007314628,-34.617512448752834,0.0 -58.41050383104645,-34.61878188564523,0.0 -58.40439547378356,-34.61857034235808,0.0 -58.39828711652067,-34.61822307636497,0.0 -58.39217875925778,-34.617963439747044,0.0 -58.38607040199489,-34.617976067439294,0.0 -58.379962044732004,-34.61900805340427,0.0 -58.37492844359952,-34.622957243666804,0.0 -58.3743306253033,-34.628402038580774,0.0 -58.379962044732004,-34.63358578743219,0.0 -58.3804899347096,-34.633846833494744,0.0 -58.38607040199489,-34.63703192943339,0.0 -58.39217875925778,-34.63889105050421,0.0 -58.39383412309181,-34.639291628408714,0.0 -58.39828711652067,-34.641368569618365,0.0 -58.40439547378356,-34.643266488950424,0.0 -58.4094948762489,-34.64473642332268,0.0 -58.41050383104645,-34.64526821097754,0.0 -58.41661218830934,-34.64829774598626,0.0 -58.420301364732104,-34.65018121823665,0.0 -58.422720545572226,-34.651498737390156,0.0 -58.428828902835114,-34.655453406097685,0.0 -58.42904256146032,-34.65562601315062,0.0 -58.434937260098,-34.66044624803746,0.0 -58.43570276686338,-34.66107080806459,0.0 -58.44104561736089,-34.665033526957245,0.0 -58.44295573023302,-34.66651560297856,0.0 -58.44715397462378,-34.67153255917419,0.0 -58.44728515302158,-34.67196039789253,0.0 -58.45077726292292,-34.6774051928065,0.0 -58.45326233188667,-34.680051185473154,0.0 -58.45496673041928,-34.68284998772047,0.0 -58.45937068914956,-34.686996394703435,0.0 -58.462120419592395,-34.68829478263444,0.0 -58.46547904641245,-34.69055955687388,0.0 -58.471587403675336,-34.69271644422601,0.0 -58.47638474986854,-34.69373957754841,0.0 -58.477695760938225,-34.69489024133239,0.0 -58.483804118201114,-34.698860265499675,0.0 -58.484329324768055,-34.69918437246238,0.0 -58.489912475464,-34.70399304534336,0.0 -58.49063007298807,-34.70462916737635,0.0 -58.49602083272689,-34.70858511116444,0.0 -58.49867634052468,-34.71007396229032,0.0 -58.50212918998978,-34.71271991397296,0.0 -58.50790740807498,-34.71551875720429,0.0 -58.50823754725267,-34.715707340879646,0.0 -58.51434590451556,-34.71968953215042,0.0 -58.51608212597277,-34.72096355211826,0.0 -58.52045426177845,-34.72280420596859,0.0 -58.526562619041336,-34.7251844029539,0.0 -58.53124886478985,-34.72640834703223,0.0 -58.532670976304225,-34.72691520304459,0.0 -58.53877933356711,-34.729129709616785,0.0 -58.54488769083,-34.7290131135937,0.0							 -58.54488769083,-34.7290131135937,0.0							</coordinates>
						</LinearRing>
					</outerBoundaryIs>
				</Polygon>
			</Placemark>
			<Placemark>
				<name>HPDRegion_2</name>
				<TimeSpan>
					<begin>2007-11-26</begin>
					<end></end>
				</TimeSpan>
				<styleUrl>polygon_style4</styleUrl>
				<Polygon>
					<tessellate>1</tessellate>
					<outerBoundaryIs>
						<LinearRing>
							<coordinates>-58.44125100019673,-34.81352506565575,0.0 -58.44399474393452,-34.81896986056972,0.0 -58.44104561736089,-34.82064212292342,0.0 -58.43778935644761,-34.81896986056972,0.0 -58.44090348831819,-34.81352506565575,0.0 -58.44104561736089,-34.81341015888728,0.0 -58.44125100019673,-34.81352506565575,0.0							 -58.44125100019673,-34.81352506565575,0.0							</coordinates>
						</LinearRing>
					</outerBoundaryIs>
				</Polygon>
			</Placemark>
		</Folder>
		<Folder>
			<name>Time_Slice_2009-01-26 AD</name>
			<Placemark>
				<name>HPDRegion_1</name>
				<TimeSpan>
					<begin>2009-01-26</begin>
					<end></end>
				</TimeSpan>
				<styleUrl>polygon_style5</styleUrl>
				<Polygon>
					<tessellate>1</tessellate>
					<outerBoundaryIs>
						<LinearRing>
							<coordinates>-58.551989627188334,-34.72772626615376,0.0 -58.55570872671411,-34.723417148317374,0.0 -58.556899085080865,-34.71865726216892,0.0 -58.555981602136754,-34.71389737602046,0.0 -58.551989627188334,-34.709984630511535,0.0 -58.55126580231056,-34.709137489872006,0.0 -58.54556113661949,-34.70437760372355,0.0 -58.545357126600116,-34.70415055696348,0.0 -58.5387246260119,-34.69978704779663,0.0 -58.53800166548953,-34.699617717575094,0.0 -58.53209212542368,-34.69596284583191,0.0 -58.5283707252071,-34.69485783142664,0.0 -58.52545962483546,-34.692813227101254,0.0 -58.52159259605843,-34.69485783142664,0.0 -58.518938889701865,-34.699617717575094,0.0 -58.518827124247245,-34.70025307514248,0.0 -58.518352076804895,-34.70437760372355,0.0 -58.51760958378686,-34.709137489872006,0.0 -58.518804837855114,-34.71389737602046,0.0 -58.518827124247245,-34.71393017853257,0.0 -58.5209241602661,-34.71865726216892,0.0 -58.525439837041716,-34.723417148317374,0.0 -58.52545962483546,-34.72343463072651,0.0 -58.53160576381159,-34.72817703446583,0.0 -58.53209212542368,-34.72845127414523,0.0 -58.5387246260119,-34.73079145704278,0.0 -58.545357126600116,-34.73110800715811,0.0 -58.55114169642297,-34.72817703446583,0.0 -58.551989627188334,-34.72772626615376,0.0							 -58.551989627188334,-34.72772626615376,0.0							</coordinates>
						</LinearRing>
					</outerBoundaryIs>
				</Polygon>
			</Placemark>
			<Placemark>
				<name>HPDRegion_2</name>
				<TimeSpan>
					<begin>2009-01-26</begin>
					<end></end>
				</TimeSpan>
				<styleUrl>polygon_style5</styleUrl>
				<Polygon>
					<tessellate>1</tessellate>
					<outerBoundaryIs>
						<LinearRing>
							<coordinates>-58.551989627188334,-34.678751033400616,0.0 -58.5556757041124,-34.675818286832815,0.0 -58.55850339254818,-34.67105840068436,0.0 -58.55862212777655,-34.67016548421526,0.0 -58.559853677448636,-34.6662985145359,0.0 -58.55862212777655,-34.66220850260612,0.0 -58.55856929179932,-34.66153862838745,0.0 -58.557375025777034,-34.65677874223899,0.0 -58.55655164194275,-34.652018856090535,0.0 -58.55621798156483,-34.64725896994208,0.0 -58.55643798163802,-34.64249908379362,0.0 -58.55862212777655,-34.64055473047323,0.0 -58.56163279189471,-34.63773919764517,0.0 -58.565134559017096,-34.63297931149671,0.0 -58.56525462836477,-34.63245498150803,0.0 -58.56747683381793,-34.628219425348256,0.0 -58.565419090452835,-34.6234595391998,0.0 -58.56525462836477,-34.6233170246328,0.0 -58.561683571422485,-34.618699653051344,0.0 -58.55862212777655,-34.6166608889689,0.0 -58.551989627188334,-34.61525653517406,0.0 -58.545357126600116,-34.61603765039325,0.0 -58.5387246260119,-34.6177492141808,0.0 -58.53209212542368,-34.616847795073745,0.0 -58.52545962483546,-34.61458159224067,0.0 -58.519627412709916,-34.61393976690289,0.0 -58.518827124247245,-34.613679879516475,0.0 -58.51219462365903,-34.61333061289733,0.0 -58.507124087865115,-34.61393976690289,0.0 -58.50556212307081,-34.61412478335016,0.0 -58.49892962248259,-34.61587381015612,0.0 -58.492297121894374,-34.61618753948974,0.0 -58.488370423987476,-34.61393976690289,0.0 -58.48566462130616,-34.61242328699675,0.0 -58.48258300369504,-34.60917988075443,0.0 -58.47903212071794,-34.606530789091565,0.0 -58.47769808146949,-34.604419994605976,0.0 -58.47239962012972,-34.59982416449929,0.0 -58.47231336045952,-34.59966010845752,0.0 -58.46747419250775,-34.594900222309064,0.0 -58.4657671195415,-34.59381033292203,0.0 -58.459134618953286,-34.5910082474139,0.0 -58.45250211836507,-34.59130544145709,0.0 -58.44593204344241,-34.594900222309064,0.0 -58.44586961777685,-34.59496810537095,0.0 -58.43923711718863,-34.59556318864205,0.0 -58.432604616600415,-34.59632152001658,0.0 -58.42898907221316,-34.59966010845752,0.0 -58.4291517356702,-34.604419994605976,0.0 -58.432604616600415,-34.608680874772325,0.0 -58.433217762662586,-34.60917988075443,0.0 -58.438100199416915,-34.61393976690289,0.0 -58.43923711718863,-34.61527611977536,0.0 -58.44282935335597,-34.618699653051344,0.0 -58.44586961777685,-34.622020932579,0.0 -58.44723082027009,-34.6234595391998,0.0 -58.45152524275057,-34.628219425348256,0.0 -58.45250211836507,-34.62954401772571,0.0 -58.45420309744654,-34.63297931149671,0.0 -58.457638059129124,-34.63773919764517,0.0 -58.459134618953286,-34.639688788341125,0.0 -58.46103982838847,-34.64249908379362,0.0 -58.4657671195415,-34.646340000908914,0.0 -58.466843651670395,-34.64725896994208,0.0 -58.47239962012972,-34.651974059522686,0.0 -58.47245074646382,-34.652018856090535,0.0 -58.47677651146065,-34.65677874223899,0.0 -58.47903212071794,-34.6584254925057,0.0 -58.48374571946871,-34.66153862838745,0.0 -58.48566462130616,-34.662900815300546,0.0 -58.49072050104932,-34.6662985145359,0.0 -58.492297121894374,-34.66773746299609,0.0 -58.49892962248259,-34.67091290870503,0.0 -58.49939374964076,-34.67105840068436,0.0 -58.50556212307081,-34.67393737549605,0.0 -58.50965120726906,-34.675818286832815,0.0 -58.51219462365903,-34.67786716497923,0.0 -58.518827124247245,-34.680478640650826,0.0 -58.52545962483546,-34.68004645105782,0.0 -58.53209212542368,-34.67989996682261,0.0 -58.5387246260119,-34.680096726376426,0.0 -58.545357126600116,-34.67992561449365,0.0 -58.551989627188334,-34.678751033400616,0.0							 -58.551989627188334,-34.678751033400616,0.0							</coordinates>
						</LinearRing>
					</outerBoundaryIs>
				</Polygon>
			</Placemark>
			<Placemark>
				<name>HPDRegion_3</name>
				<TimeSpan>
					<begin>2009-01-26</begin>
					<end></end>
				</TimeSpan>
				<styleUrl>polygon_style5</styleUrl>
				<Polygon>
					<tessellate>1</tessellate>
					<outerBoundaryIs>
						<LinearRing>
							<coordinates>-58.48377018939619,-34.675818286832815,0.0 -58.48381559743789,-34.68057817298127,0.0 -58.47903212071794,-34.68482252300926,0.0 -58.478667166592885,-34.68533805912973,0.0 -58.47239962012972,-34.68908570982087,0.0 -58.4657671195415,-34.68926075089301,0.0 -58.459165478510144,-34.68533805912973,0.0 -58.459134618953286,-34.68531678008701,0.0 -58.45370409249211,-34.68057817298127,0.0 -58.453469534278426,-34.675818286832815,0.0 -58.45610096034242,-34.67105840068436,0.0 -58.459134618953286,-34.66855739192336,0.0 -58.4657671195415,-34.66661468616825,0.0 -58.47239962012972,-34.666918875381555,0.0 -58.478625042485284,-34.67105840068436,0.0 -58.47903212071794,-34.67167104868621,0.0 -58.48377018939619,-34.675818286832815,0.0							 -58.48377018939619,-34.675818286832815,0.0							</coordinates>
						</LinearRing>
					</outerBoundaryIs>
				</Polygon>
			</Placemark>
			<Placemark>
				<name>HPDRegion_4</name>
				<TimeSpan>
					<begin>2009-01-26</begin>
					<end></end>
				</TimeSpan>
				<styleUrl>polygon_style5</styleUrl>
				<Polygon>
					<tessellate>1</tessellate>
					<outerBoundaryIs>
						<LinearRing>
							<coordinates>-58.412986422780016,-34.628219425348256,0.0 -58.41725053949751,-34.63297931149671,0.0 -58.41853933337836,-34.63773919764517,0.0 -58.41270711483576,-34.64155573979926,0.0 -58.406074614247544,-34.6424885619244,0.0 -58.399442113659326,-34.64171813662048,0.0 -58.39280961307111,-34.64010428735672,0.0 -58.38794939041183,-34.63773919764517,0.0 -58.38617711248289,-34.637359410847175,0.0 -58.37954461189467,-34.63525744932503,0.0 -58.37622201900374,-34.63297931149671,0.0 -58.372912111306455,-34.628753093720675,0.0 -58.372353714251815,-34.628219425348256,0.0 -58.37274666021887,-34.6234595391998,0.0 -58.372912111306455,-34.6232916623957,0.0 -58.37806844714702,-34.618699653051344,0.0 -58.37954461189467,-34.61771860390459,0.0 -58.38617711248289,-34.61675578406004,0.0 -58.39280701669099,-34.618699653051344,0.0 -58.39280961307111,-34.61870010336702,0.0 -58.399442113659326,-34.620507947523826,0.0 -58.405919454084454,-34.6234595391998,0.0 -58.406074614247544,-34.623551995187775,0.0 -58.41270711483576,-34.62799408260242,0.0 -58.412986422780016,-34.628219425348256,0.0							 -58.412986422780016,-34.628219425348256,0.0							</coordinates>
						</LinearRing>
					</outerBoundaryIs>
				</Polygon>
			</Placemark>
			<Placemark>
				<name>HPDRegion_5</name>
				<TimeSpan>
					<begin>2009-01-26</begin>
					<end></end>
				</TimeSpan>
				<styleUrl>polygon_style5</styleUrl>
				<Polygon>
					<tessellate>1</tessellate>
					<outerBoundaryIs>
						<LinearRing>
							<coordinates>-58.44586961777685,-34.798674481318315,0.0 -58.448041739473496,-34.79957532669267,0.0 -58.45250211836507,-34.80154347746263,0.0 -58.45550476156021,-34.804335212841124,0.0 -58.457828907730836,-34.80909509898958,0.0 -58.45794429821928,-34.813854985138036,0.0 -58.456670830703125,-34.81861487128649,0.0 -58.45250211836507,-34.82250918078203,0.0 -58.45191658700713,-34.82337475743495,0.0 -58.44586961777685,-34.82688019050452,0.0 -58.43923711718863,-34.828022847063615,0.0 -58.432604616600415,-34.826206211227365,0.0 -58.42928873904434,-34.82337475743495,0.0 -58.428156041133704,-34.81861487128649,0.0 -58.42889773179412,-34.813854985138036,0.0 -58.430577409521604,-34.80909509898958,0.0 -58.432604616600415,-34.80547229942308,0.0 -58.433697775236396,-34.804335212841124,0.0 -58.43923711718863,-34.799631773031884,0.0 -58.43981141306515,-34.79957532669267,0.0 -58.44586961777685,-34.798674481318315,0.0							 -58.44586961777685,-34.798674481318315,0.0							</coordinates>
						</LinearRing>
					</outerBoundaryIs>
				</Polygon>
			</Placemark>
		</Folder>
		<Folder>
			<name>Time_Slice_2008-03-27 AD</name>
			<Placemark>
				<name>HPDRegion_1</name>
				<TimeSpan>
					<begin>2008-03-27</begin>
					<end></end>
				</TimeSpan>
				<styleUrl>polygon_style6</styleUrl>
				<Polygon>
					<tessellate>1</tessellate>
					<outerBoundaryIs>
						<LinearRing>
							<coordinates>-58.549295712295084,-34.726913251982815,0.0 -58.549407178953466,-34.72682276220895,0.0 -58.55491925567583,-34.72113880322497,0.0 -58.55506187413717,-34.71545484424099,0.0 -58.5528238396152,-34.70977088525701,0.0 -58.55332954516969,-34.70408692627303,0.0 -58.55539756077644,-34.70248531921625,0.0 -58.56113253161792,-34.69840296728905,0.0 -58.5614994092578,-34.69768243662543,0.0 -58.563662620866765,-34.69271900830507,0.0 -58.56664016594317,-34.68703504932109,0.0 -58.567601257739156,-34.68503762929371,0.0 -58.56940653135098,-34.68135109033711,0.0 -58.570839298016224,-34.67566713135313,0.0 -58.57027862396941,-34.66998317236915,0.0 -58.56890845964468,-34.66429921338517,0.0 -58.567601257739156,-34.65886487747215,0.0 -58.5675689874933,-34.65861525440119,0.0 -58.56752660378227,-34.65293129541721,0.0 -58.56639657406892,-34.64724733643323,0.0 -58.56601474376521,-34.64156337744925,0.0 -58.56572692531608,-34.63587941846527,0.0 -58.56590399118625,-34.63019545948129,0.0 -58.56438828955855,-34.62451150049731,0.0 -58.5614994092578,-34.621680203007834,0.0 -58.5559121173265,-34.61882754151333,0.0 -58.55539756077644,-34.618468441330634,0.0 -58.549295712295084,-34.616202322217184,0.0 -58.54319386381373,-34.61510733579037,0.0 -58.53709201533237,-34.61405820348806,0.0 -58.532669203223605,-34.613143582529354,0.0 -58.53099016685101,-34.612444431490225,0.0 -58.524888318369655,-34.609881517801,0.0 -58.5187864698883,-34.60772481634725,0.0 -58.517864233976475,-34.607459623545374,0.0 -58.51268462140694,-34.605236744063916,0.0 -58.50658277292558,-34.60393420050142,0.0 -58.500480924444226,-34.603151237880645,0.0 -58.49437907596287,-34.602528918428995,0.0 -58.491348323438146,-34.601775664561394,0.0 -58.48827722748151,-34.600714784419274,0.0 -58.482175379000154,-34.59874400756924,0.0 -58.476073530518796,-34.596922266756295,0.0 -58.47433057341515,-34.596091705577415,0.0 -58.46997168203744,-34.59379457474727,0.0 -58.46386983355608,-34.59115612576489,0.0 -58.457767985074724,-34.59050647910751,0.0 -58.45166613659337,-34.59078811509624,0.0 -58.44556428811201,-34.592140594164114,0.0 -58.43946243963065,-34.59364597486794,0.0 -58.433360591149295,-34.59551637068235,0.0 -58.43233613541677,-34.596091705577415,0.0 -58.42725874266794,-34.600748446231066,0.0 -58.42625140665554,-34.601775664561394,0.0 -58.42631209282396,-34.607459623545374,0.0 -58.42693945831369,-34.613143582529354,0.0 -58.42115689418658,-34.617452613071336,0.0 -58.41505504570522,-34.61861420862819,0.0 -58.408953197223866,-34.61855817491101,0.0 -58.40285134874251,-34.61827886378509,0.0 -58.39674950026115,-34.61835913076277,0.0 -58.390647651779794,-34.6183536217503,0.0 -58.38454580329844,-34.61854684755314,0.0 -58.3839426508151,-34.61882754151333,0.0 -58.37844395481708,-34.620119166272815,0.0 -58.37411671309776,-34.62451150049731,0.0 -58.37519140379637,-34.63019545948129,0.0 -58.37844395481708,-34.63316433194539,0.0 -58.38454580329844,-34.635685386617055,0.0 -58.38533321702369,-34.63587941846527,0.0 -58.390647651779794,-34.638604815591016,0.0 -58.39674950026115,-34.64031678738902,0.0 -58.40125661278582,-34.64156337744925,0.0 -58.40285134874251,-34.64240871890391,0.0 -58.408953197223866,-34.644968163235085,0.0 -58.41494001158279,-34.64724733643323,0.0 -58.41505504570522,-34.64732052066534,0.0 -58.42115689418658,-34.65028098873852,0.0 -58.42608031455134,-34.65293129541721,0.0 -58.42725874266794,-34.6535367331403,0.0 -58.433360591149295,-34.65682526721657,0.0 -58.43577588273685,-34.65861525440119,0.0 -58.43946243963065,-34.66265126774546,0.0 -58.440374004995974,-34.66429921338517,0.0 -58.44318189763124,-34.66998317236915,0.0 -58.44556428811201,-34.67222058716028,0.0 -58.44923005611785,-34.67566713135313,0.0 -58.45166613659337,-34.67768534049889,0.0 -58.45392706953381,-34.68135109033711,0.0 -58.457767985074724,-34.68514340719364,0.0 -58.46050968913482,-34.68703504932109,0.0 -58.46386983355608,-34.689861153495556,0.0 -58.46997168203744,-34.69256157303657,0.0 -58.47061893446294,-34.69271900830507,0.0 -58.476073530518796,-34.69566196722419,0.0 -58.482175379000154,-34.69759648912631,0.0 -58.48474989634746,-34.69840296728905,0.0 -58.48827722748151,-34.69973220214649,0.0 -58.49437907596287,-34.703241986766045,0.0 -58.49582942457366,-34.70408692627303,0.0 -58.500480924444226,-34.70797282728703,0.0 -58.50274716146794,-34.70977088525701,0.0 -58.50658277292558,-34.71428143534462,0.0 -58.508048870645325,-34.71545484424099,0.0 -58.51268462140694,-34.71839400024367,0.0 -58.5187864698883,-34.72050305504059,0.0 -58.52018318723191,-34.72113880322497,0.0 -58.524888318369655,-34.72305013847727,0.0 -58.53099016685101,-34.72627345583088,0.0 -58.5329403942579,-34.72682276220895,0.0 -58.53709201533237,-34.728564111705936,0.0 -58.54319386381373,-34.729410012962816,0.0 -58.549295712295084,-34.726913251982815,0.0							 -58.549295712295084,-34.726913251982815,0.0							</coordinates>
						</LinearRing>
					</outerBoundaryIs>
				</Polygon>
			</Placemark>
			<Placemark>
				<name>HPDRegion_2</name>
				<TimeSpan>
					<begin>2008-03-27</begin>
					<end></end>
				</TimeSpan>
				<styleUrl>polygon_style6</styleUrl>
				<Polygon>
					<tessellate>1</tessellate>
					<outerBoundaryIs>
						<LinearRing>
							<coordinates>-58.44601814121691,-34.81776610595262,0.0 -58.44556428811201,-34.818244477316284,0.0 -58.43946243963065,-34.82176258751364,0.0 -58.43611005198508,-34.81776610595262,0.0 -58.43946243963065,-34.81306061232993,0.0 -58.44556428811201,-34.81663211794553,0.0 -58.44601814121691,-34.81776610595262,0.0							 -58.44601814121691,-34.81776610595262,0.0							</coordinates>
						</LinearRing>
					</outerBoundaryIs>
				</Polygon>
			</Placemark>
		</Folder>
		<Folder>
			<name>Time_Slice_2008-11-26 AD</name>
			<Placemark>
				<name>HPDRegion_1</name>
				<TimeSpan>
					<begin>2008-11-26</begin>
					<end></end>
				</TimeSpan>
				<styleUrl>polygon_style7</styleUrl>
				<Polygon>
					<tessellate>1</tessellate>
					<outerBoundaryIs>
						<LinearRing>
							<coordinates>-58.55115199503813,-34.72737926553814,0.0 -58.55280549657749,-34.7248022162532,0.0 -58.555309444516766,-34.71904444354829,0.0 -58.55432722161964,-34.71328667084338,0.0 -58.55115199503813,-34.70958520265503,0.0 -58.54881536448042,-34.70752889813847,0.0 -58.54519479058426,-34.70343290096844,0.0 -58.54279689406059,-34.70177112543356,0.0 -58.5401936878101,-34.69601335272865,0.0 -58.54519479058426,-34.69080283300728,0.0 -58.54587064136445,-34.69025558002374,0.0 -58.55115199503813,-34.68765503285247,0.0 -58.557109199492004,-34.68493911603807,0.0 -58.5577310204985,-34.68449780731883,0.0 -58.562888822198715,-34.67874003461392,0.0 -58.563066403945875,-34.678321997503076,0.0 -58.56498666491998,-34.672982261909006,0.0 -58.56410644839448,-34.667224489204095,0.0 -58.56333363300402,-34.661466716499184,0.0 -58.563066403945875,-34.65880463458321,0.0 -58.56285311394685,-34.655708943794274,0.0 -58.56249512898157,-34.64995117108936,0.0 -58.56261882019733,-34.64419339838445,0.0 -58.563066403945875,-34.64270587589108,0.0 -58.56436862207161,-34.63843562567954,0.0 -58.566031384177705,-34.63267785297463,0.0 -58.56634130691884,-34.62692008026972,0.0 -58.563066403945875,-34.62281763109153,0.0 -58.56207331100779,-34.62116230756481,0.0 -58.557109199492004,-34.61718811254843,0.0 -58.55115199503813,-34.61620254392222,0.0 -58.54519479058426,-34.61597429127393,0.0 -58.53923758613039,-34.61583316803486,0.0 -58.53449522463736,-34.6154045348599,0.0 -58.53328038167652,-34.615100412803905,0.0 -58.52732317722265,-34.612989466263336,0.0 -58.52136597276878,-34.61141694678447,0.0 -58.515408768314906,-34.61045143341003,0.0 -58.509451563861035,-34.60984742338666,0.0 -58.50533421248852,-34.60964676215499,0.0 -58.50349435940716,-34.60945931442203,0.0 -58.49787992156593,-34.60964676215499,0.0 -58.49753715495329,-34.609654649946926,0.0 -58.49747845506488,-34.60964676215499,0.0 -58.49157995049942,-34.608444780880184,0.0 -58.48562274604555,-34.605721863237406,0.0 -58.48227622750936,-34.60388898945008,0.0 -58.47966554159168,-34.60240245190579,0.0 -58.47370833713781,-34.59904799049284,0.0 -58.472648737972094,-34.598131216745166,0.0 -58.46775113268394,-34.59473391156938,0.0 -58.461793928230065,-34.59250742503024,0.0 -58.460204795534914,-34.592373444040255,0.0 -58.455836723776194,-34.59096681350172,0.0 -58.45157427765214,-34.592373444040255,0.0 -58.44987951932232,-34.592636879845244,0.0 -58.44392231486845,-34.59489336418932,0.0 -58.43796511041458,-34.595125168540356,0.0 -58.43200790596071,-34.596692881554276,0.0 -58.43023260877121,-34.598131216745166,0.0 -58.42874908585041,-34.60388898945008,0.0 -58.43198686732309,-34.60964676215499,0.0 -58.43200790596071,-34.60969847357062,0.0 -58.434543311960056,-34.6154045348599,0.0 -58.436942071637525,-34.62116230756481,0.0 -58.43600229355715,-34.62692008026972,0.0 -58.43200790596071,-34.63136481199183,0.0 -58.42605070150684,-34.63002018427983,0.0 -58.42176079073702,-34.62692008026972,0.0 -58.42009349705297,-34.626187030101654,0.0 -58.414136292599096,-34.62402356033707,0.0 -58.408179088145225,-34.6224831785541,0.0 -58.40357236267824,-34.62116230756481,0.0 -58.402221883691354,-34.62065088925085,0.0 -58.39626467923748,-34.61846313178104,0.0 -58.39030747478361,-34.61719973950148,0.0 -58.38435027032974,-34.61693280493007,0.0 -58.37839306587587,-34.61841804364104,0.0 -58.37529118173854,-34.62116230756481,0.0 -58.372883051632044,-34.62692008026972,0.0 -58.377546209131296,-34.63267785297463,0.0 -58.37839306587587,-34.63341591059596,0.0 -58.38435027032974,-34.636681411236005,0.0 -58.39030747478361,-34.63804819108468,0.0 -58.392162155585254,-34.63843562567954,0.0 -58.39626467923748,-34.640522891197534,0.0 -58.402221883691354,-34.642200793037,0.0 -58.408179088145225,-34.643819381915215,0.0 -58.410012132628836,-34.64419339838445,0.0 -58.414136292599096,-34.64533029497828,0.0 -58.42009349705297,-34.64655690628941,0.0 -58.42605070150684,-34.64736544616263,0.0 -58.43200790596071,-34.648434632682125,0.0 -58.43796511041458,-34.64941073746678,0.0 -58.440335025123154,-34.64995117108936,0.0 -58.44392231486845,-34.650727079695926,0.0 -58.44725868904257,-34.655708943794274,0.0 -58.4484175351267,-34.661466716499184,0.0 -58.44987951932232,-34.66495622927574,0.0 -58.45037503575117,-34.667224489204095,0.0 -58.45158017225375,-34.672982261909006,0.0 -58.45382152007802,-34.67874003461392,0.0 -58.455836723776194,-34.680827394567636,0.0 -58.45861383488952,-34.68449780731883,0.0 -58.461793928230065,-34.68724395669297,0.0 -58.46775113268394,-34.68947032605418,0.0 -58.47370833713781,-34.689993891953705,0.0 -58.476955220114505,-34.69025558002374,0.0 -58.47966554159168,-34.691313817474,0.0 -58.48562274604555,-34.692221092411664,0.0 -58.49157995049942,-34.69240618193025,0.0 -58.49753715495329,-34.69364864800362,0.0 -58.50292412328913,-34.69601335272865,0.0 -58.50349435940716,-34.69632493452347,0.0 -58.509451563861035,-34.69803350531295,0.0 -58.51207080329849,-34.70177112543356,0.0 -58.51470862983122,-34.70752889813847,0.0 -58.515408768314906,-34.70856834319587,0.0 -58.517984312225515,-34.71328667084338,0.0 -58.52136597276878,-34.71809625263227,0.0 -58.52172747678439,-34.71904444354829,0.0 -58.525870085558566,-34.7248022162532,0.0 -58.52732317722265,-34.725782892647615,0.0 -58.53328038167652,-34.72918987250086,0.0 -58.53923758613039,-34.73055088143544,0.0 -58.54519479058426,-34.73044619437457,0.0 -58.55115199503813,-34.72737926553814,0.0							 -58.55115199503813,-34.72737926553814,0.0							</coordinates>
						</LinearRing>
					</outerBoundaryIs>
				</Polygon>
			</Placemark>
			<Placemark>
				<name>HPDRegion_2</name>
				<TimeSpan>
					<begin>2008-11-26</begin>
					<end></end>
				</TimeSpan>
				<styleUrl>polygon_style7</styleUrl>
				<Polygon>
					<tessellate>1</tessellate>
					<outerBoundaryIs>
						<LinearRing>
							<coordinates>-58.4526073508364,-34.81116880682686,0.0 -58.452000653300395,-34.816926579531774,0.0 -58.44987951932232,-34.81924257654267,0.0 -58.448086417900626,-34.822684352236685,0.0 -58.44392231486845,-34.82534309423488,0.0 -58.43796511041458,-34.82624427484386,0.0 -58.432772139034846,-34.822684352236685,0.0 -58.43200790596071,-34.81816612989625,0.0 -58.43170914999279,-34.816926579531774,0.0 -58.43200790596071,-34.81610204400586,0.0 -58.43446141930242,-34.81116880682686,0.0 -58.43796511041458,-34.80673894497639,0.0 -58.442501904826464,-34.80541103412195,0.0 -58.44392231486845,-34.8045138050773,0.0 -58.447914849286406,-34.80541103412195,0.0 -58.44987951932232,-34.8060114969239,0.0 -58.4526073508364,-34.81116880682686,0.0							 -58.4526073508364,-34.81116880682686,0.0							</coordinates>
						</LinearRing>
					</outerBoundaryIs>
				</Polygon>
			</Placemark>
		</Folder>
		<Folder>
			<name>Time_Slice_2008-07-27 AD</name>
			<Placemark>
				<name>HPDRegion_1</name>
				<TimeSpan>
					<begin>2008-07-27</begin>
					<end></end>
				</TimeSpan>
				<styleUrl>polygon_style8</styleUrl>
				<Polygon>
					<tessellate>1</tessellate>
					<outerBoundaryIs>
						<LinearRing>
							<coordinates>-58.54907541057456,-34.72835075384932,0.0 -58.55217324243765,-34.72517826333832,0.0 -58.555046851084114,-34.71925373855642,0.0 -58.5543945045433,-34.713329213774514,0.0 -58.55161694466228,-34.70740468899261,0.0 -58.55022281361697,-34.70148016421071,0.0 -58.55584367361514,-34.697150481993305,0.0 -58.56261193665573,-34.69599063780015,0.0 -58.56353687698662,-34.695555639428804,0.0 -58.565797599382314,-34.6896311146469,0.0 -58.56763579719879,-34.683706589865,0.0 -58.568924836417686,-34.67778206508309,0.0 -58.56938019969631,-34.6723094228246,0.0 -58.56943239397249,-34.67185754030119,0.0 -58.56938019969631,-34.66689135116452,0.0 -58.56937500918918,-34.665933015519286,0.0 -58.56897383826143,-34.66000849073738,0.0 -58.56747465888513,-34.65408396595548,0.0 -58.565517561822205,-34.648159441173576,0.0 -58.565309790485415,-34.64223491639167,0.0 -58.56586306423078,-34.63631039160977,0.0 -58.566413583079196,-34.630385866827865,0.0 -58.56453793471721,-34.62446134204596,0.0 -58.56261193665573,-34.62275671029993,0.0 -58.55584367361514,-34.6186397555916,0.0 -58.55507637510704,-34.61853681726406,0.0 -58.54907541057456,-34.6160025761677,0.0 -58.542307147533975,-34.61485766163027,0.0 -58.53553888449339,-34.61380056226465,0.0 -58.52925365726324,-34.612612292482154,0.0 -58.52877062145281,-34.61241397615641,0.0 -58.52200235841222,-34.60904119098865,0.0 -58.51523409537164,-34.60730844929004,0.0 -58.5086000885264,-34.60668776770025,0.0 -58.508465832331055,-34.60666338951284,0.0 -58.50169756929047,-34.605490567568495,0.0 -58.49492930624989,-34.603402160892145,0.0 -58.4881610432093,-34.601744833570535,0.0 -58.48461375150728,-34.60076324291835,0.0 -58.48139278016872,-34.599675665937106,0.0 -58.474624517128134,-34.596613491060886,0.0 -58.47034502143673,-34.594838718136444,0.0 -58.46785625408755,-34.593606739332024,0.0 -58.461087991046966,-34.59047879501091,0.0 -58.45431972800638,-34.59027976584506,0.0 -58.4475514649658,-34.59224362942434,0.0 -58.440783201925214,-34.593484588622175,0.0 -58.43401493888463,-34.5947270935848,0.0 -58.43383967748725,-34.594838718136444,0.0 -58.42741177325067,-34.60076324291835,0.0 -58.427246675844046,-34.60283640476754,0.0 -58.42647836400297,-34.60668776770025,0.0 -58.42440102031508,-34.612612292482154,0.0 -58.42160842551704,-34.61853681726406,0.0 -58.42047841280346,-34.61911283573793,0.0 -58.41371014976288,-34.620727705505104,0.0 -58.406941886722294,-34.62002189426148,0.0 -58.40017362368171,-34.618817604543885,0.0 -58.396541499575065,-34.61853681726406,0.0 -58.393405360641125,-34.61817458771221,0.0 -58.38663709760054,-34.61828546979399,0.0 -58.3859559045263,-34.61853681726406,0.0 -58.37986883455996,-34.61924224892929,0.0 -58.37383304196132,-34.62446134204596,0.0 -58.37510896914067,-34.630385866827865,0.0 -58.37986883455996,-34.634335770387835,0.0 -58.38663709760054,-34.63624320433616,0.0 -58.38695721839536,-34.63631039160977,0.0 -58.393405360641125,-34.639539054745015,0.0 -58.40017362368171,-34.64159905979051,0.0 -58.40275392710831,-34.64223491639167,0.0 -58.406941886722294,-34.64397320751,0.0 -58.41371014976288,-34.646026067052645,0.0 -58.42047841280346,-34.64785797104095,0.0 -58.42115157813471,-34.648159441173576,0.0 -58.427246675844046,-34.652031962688845,0.0 -58.42942955045739,-34.65408396595548,0.0 -58.43401493888463,-34.65812493560362,0.0 -58.43709698432467,-34.66000849073738,0.0 -58.440783201925214,-34.66337140146384,0.0 -58.442265534534116,-34.665933015519286,0.0 -58.44667333207121,-34.67185754030119,0.0 -58.4475514649658,-34.6725767039318,0.0 -58.45089621468368,-34.67778206508309,0.0 -58.45431972800638,-34.680914083632445,0.0 -58.45638751086685,-34.683706589865,0.0 -58.461087991046966,-34.68745138745771,0.0 -58.46785625408755,-34.68954626962597,0.0 -58.46860866952094,-34.6896311146469,0.0 -58.474624517128134,-34.692811939864015,0.0 -58.48139278016872,-34.694849663149995,0.0 -58.48348215508158,-34.695555639428804,0.0 -58.4881610432093,-34.69872038424225,0.0 -58.494826494774664,-34.70148016421071,0.0 -58.49492930624989,-34.70154355720553,0.0 -58.50169756929047,-34.70529965247894,0.0 -58.50762678174857,-34.70740468899261,0.0 -58.508465832331055,-34.70771554204295,0.0 -58.5143388126812,-34.713329213774514,0.0 -58.51523409537164,-34.71437160621601,0.0 -58.51860985662378,-34.71925373855642,0.0 -58.52200235841222,-34.72239706562726,0.0 -58.52534840240067,-34.72517826333832,0.0 -58.52877062145281,-34.727338261995975,0.0 -58.53553888449339,-34.72969878840036,0.0 -58.542307147533975,-34.73031552339344,0.0 -58.54907541057456,-34.72835075384932,0.0							 -58.54907541057456,-34.72835075384932,0.0							</coordinates>
						</LinearRing>
					</outerBoundaryIs>
				</Polygon>
			</Placemark>
			<Placemark>
				<name>HPDRegion_2</name>
				<TimeSpan>
					<begin>2008-07-27</begin>
					<end></end>
				</TimeSpan>
				<styleUrl>polygon_style8</styleUrl>
				<Polygon>
					<tessellate>1</tessellate>
					<outerBoundaryIs>
						<LinearRing>
							<coordinates>-58.44823725562876,-34.814046135066874,0.0 -58.4475514649658,-34.817231486575615,0.0 -58.447206582378364,-34.81997065984878,0.0 -58.440783201925214,-34.823630453908386,0.0 -58.43401493888463,-34.82033875967914,0.0 -58.433697275941725,-34.81997065984878,0.0 -58.43401493888463,-34.81885093410378,0.0 -58.436524596263745,-34.814046135066874,0.0 -58.440783201925214,-34.81000201726355,0.0 -58.4475514649658,-34.81279442899979,0.0 -58.44823725562876,-34.814046135066874,0.0							 -58.44823725562876,-34.814046135066874,0.0							</coordinates>
						</LinearRing>
					</outerBoundaryIs>
				</Polygon>
			</Placemark>
		</Folder>
		<Folder>
			<name>Time_Slice_2007-09-26 AD</name>
			<Placemark>
				<name>HPDRegion_1</name>
				<TimeSpan>
					<begin>2007-09-26</begin>
					<end></end>
				</TimeSpan>
				<styleUrl>polygon_style9</styleUrl>
				<Polygon>
					<tessellate>1</tessellate>
					<outerBoundaryIs>
						<LinearRing>
							<coordinates>-58.551310228141624,-34.72779804889775,0.0 -58.55321808531145,-34.72637702756771,0.0 -58.55668857899875,-34.721425087218954,0.0 -58.55686500095104,-34.7164731468702,0.0 -58.55542307330327,-34.71152120652145,0.0 -58.55311742261914,-34.70656926617269,0.0 -58.55401708062048,-34.70161732582394,0.0 -58.556475247870914,-34.696665385475185,0.0 -58.55753484477345,-34.69567890887928,0.0 -58.563759461405276,-34.6929222466111,0.0 -58.565642326110535,-34.69171344512643,0.0 -58.5699840780371,-34.68833942104055,0.0 -58.5710832786453,-34.68676150477768,0.0 -58.574178516127624,-34.681809564428924,0.0 -58.57401307120095,-34.67685762408017,0.0 -58.57254556566837,-34.67190568373142,0.0 -58.571060969844616,-34.66695374338266,0.0 -58.5713635222274,-34.66200180303391,0.0 -58.57001291050662,-34.657049862685156,0.0 -58.5699840780371,-34.65698454885117,0.0 -58.5683379219179,-34.6520979223364,0.0 -58.56742457259913,-34.64714598198765,0.0 -58.56658098128728,-34.642194041638895,0.0 -58.56640132599261,-34.63724210129014,0.0 -58.56625678529391,-34.63229016094139,0.0 -58.56544237688001,-34.627338220592634,0.0 -58.563759461405276,-34.6251700946251,0.0 -58.56225097714634,-34.62238628024388,0.0 -58.55753484477345,-34.618985707248136,0.0 -58.551310228141624,-34.617554841445326,0.0 -58.55016544128593,-34.61743433989513,0.0 -58.5450856115098,-34.61597413190675,0.0 -58.53886099487797,-34.61435134908353,0.0 -58.532636378246146,-34.612564955408466,0.0 -58.532327960952465,-34.61248239954637,0.0 -58.52641176161432,-34.610030702506265,0.0 -58.52018714498249,-34.607975462414856,0.0 -58.51865339121071,-34.60753045919762,0.0 -58.51396252835067,-34.605336660952275,0.0 -58.50773791171884,-34.60400910162429,0.0 -58.501513295087015,-34.60284413224143,0.0 -58.50038864718926,-34.602578518848865,0.0 -58.49528867845519,-34.60106676574486,0.0 -58.48906406182336,-34.60016196205855,0.0 -58.48283944519154,-34.59898624433774,0.0 -58.47853633372841,-34.59762657850011,0.0 -58.47661482855971,-34.59689076378877,0.0 -58.470390211927885,-34.593675313499396,0.0 -58.468012830071686,-34.59267463815136,0.0 -58.46416559529606,-34.59081017480196,0.0 -58.45794097866423,-34.58960570928341,0.0 -58.45171636203241,-34.590237210896696,0.0 -58.44549174540058,-34.59249666583566,0.0 -58.44447671547736,-34.59267463815136,0.0 -58.439267128768755,-34.593403409610055,0.0 -58.43304251213693,-34.593993689361355,0.0 -58.42716489283485,-34.59762657850011,0.0 -58.4268178955051,-34.598092470245376,0.0 -58.423574582637954,-34.602578518848865,0.0 -58.42269036252218,-34.60753045919762,0.0 -58.42251169213992,-34.61248239954637,0.0 -58.42059327887328,-34.61561653219316,0.0 -58.41869170346931,-34.61743433989513,0.0 -58.41436866224145,-34.619347350869134,0.0 -58.408144045609625,-34.61981855273712,0.0 -58.4019194289778,-34.61966099690568,0.0 -58.39569481234597,-34.61848427282047,0.0 -58.389470195714146,-34.617742272174205,0.0 -58.38324557908232,-34.61818546234865,0.0 -58.377020962450494,-34.62115904973172,0.0 -58.375700994896285,-34.62238628024388,0.0 -58.37388164052281,-34.627338220592634,0.0 -58.377020962450494,-34.631256967723516,0.0 -58.37798898940201,-34.63229016094139,0.0 -58.38324557908232,-34.635738612136564,0.0 -58.38816125245959,-34.63724210129014,0.0 -58.389470195714146,-34.637955823524706,0.0 -58.39569481234597,-34.6404272708682,0.0 -58.40123665479784,-34.642194041638895,0.0 -58.4019194289778,-34.642539802157216,0.0 -58.408144045609625,-34.644471833321965,0.0 -58.41436866224145,-34.646317860579664,0.0 -58.416509616638365,-34.64714598198765,0.0 -58.42059327887328,-34.64954579075771,0.0 -58.42473789621251,-34.6520979223364,0.0 -58.4268178955051,-34.65385121028176,0.0 -58.430042817541455,-34.657049862685156,0.0 -58.43304251213693,-34.659100248139566,0.0 -58.437543370889514,-34.66200180303391,0.0 -58.439267128768755,-34.66300753615387,0.0 -58.44453718430029,-34.66695374338266,0.0 -58.44549174540058,-34.66844347537599,0.0 -58.44678087877811,-34.67190568373142,0.0 -58.450978135457376,-34.67685762408017,0.0 -58.45171636203241,-34.67749054559343,0.0 -58.4541978909744,-34.681809564428924,0.0 -58.45794097866423,-34.68525689460343,0.0 -58.460047589358545,-34.68676150477768,0.0 -58.46416559529606,-34.68971659925123,0.0 -58.47012972861173,-34.69171344512643,0.0 -58.470390211927885,-34.691862203113565,0.0 -58.47661482855971,-34.69502409274631,0.0 -58.481192376818356,-34.696665385475185,0.0 -58.48283944519154,-34.69767868491445,0.0 -58.48906406182336,-34.699935456596684,0.0 -58.49480533189373,-34.70161732582394,0.0 -58.49528867845519,-34.702027735416735,0.0 -58.50011927269936,-34.70656926617269,0.0 -58.501513295087015,-34.70867895518771,0.0 -58.506039234996884,-34.71152120652145,0.0 -58.50773791171884,-34.71222690825965,0.0 -58.51396252835067,-34.715857358797074,0.0 -58.514433246146346,-34.7164731468702,0.0 -58.51748505151866,-34.721425087218954,0.0 -58.52018714498249,-34.72313604055522,0.0 -58.52641176161432,-34.72620383120099,0.0 -58.526943511725165,-34.72637702756771,0.0 -58.532636378246146,-34.72803677993177,0.0 -58.53886099487797,-34.7294209976625,0.0 -58.5450856115098,-34.72953347966597,0.0 -58.551310228141624,-34.72779804889775,0.0							 -58.551310228141624,-34.72779804889775,0.0							</coordinates>
						</LinearRing>
					</outerBoundaryIs>
				</Polygon>
			</Placemark>
			<Placemark>
				<name>HPDRegion_2</name>
				<TimeSpan>
					<begin>2007-09-26</begin>
					<end></end>
				</TimeSpan>
				<styleUrl>polygon_style9</styleUrl>
				<Polygon>
					<tessellate>1</tessellate>
					<outerBoundaryIs>
						<LinearRing>
							<coordinates>-58.44080792703062,-34.815511953845274,0.0 -58.43964919763428,-34.82046389419403,0.0 -58.439267128768755,-34.820568946344636,0.0 -58.43909889272801,-34.82046389419403,0.0 -58.438849050982874,-34.815511953845274,0.0 -58.439267128768755,-34.81494820962469,0.0 -58.44080792703062,-34.815511953845274,0.0							 -58.44080792703062,-34.815511953845274,0.0							</coordinates>
						</LinearRing>
					</outerBoundaryIs>
				</Polygon>
			</Placemark>
		</Folder>
		<Folder>
			<name>Time_Slice_2008-01-26 AD</name>
			<Placemark>
				<name>HPDRegion_1</name>
				<TimeSpan>
					<begin>2008-01-26</begin>
					<end></end>
				</TimeSpan>
				<styleUrl>polygon_style10</styleUrl>
				<Polygon>
					<tessellate>1</tessellate>
					<outerBoundaryIs>
						<LinearRing>
							<coordinates>-58.546960362647,-34.728386276248614,0.0 -58.55034581303446,-34.72542941161265,0.0 -58.55293404549163,-34.722411888986855,0.0 -58.554841579405675,-34.7191460213513,0.0 -58.5539852499307,-34.71286263108995,0.0 -58.55337187199812,-34.706579240828596,0.0 -58.558907728336266,-34.700367825041695,0.0 -58.55895828618415,-34.700295850567244,0.0 -58.5626184162476,-34.69401246030589,0.0 -58.5648814111809,-34.691484839956665,0.0 -58.567542171048096,-34.68772907004454,0.0 -58.57048117612274,-34.68144567978319,0.0 -58.57040395461915,-34.675162289521836,0.0 -58.56889987809416,-34.668878899260484,0.0 -58.56928919212037,-34.66259550899913,0.0 -58.56936026626942,-34.65631211873778,0.0 -58.567307892173744,-34.65002872847643,0.0 -58.56624670822984,-34.643745338215076,0.0 -58.56506550316736,-34.637461947953724,0.0 -58.5653583665361,-34.63117855769237,0.0 -58.5648814111809,-34.630045377863176,0.0 -58.56402112604269,-34.62489516743102,0.0 -58.558907728336266,-34.619853110720264,0.0 -58.554893897537355,-34.61861177716967,0.0 -58.55293404549163,-34.617444119627194,0.0 -58.546960362647,-34.61584219132427,0.0 -58.540986679802366,-34.61462610745608,0.0 -58.53501299695773,-34.61339055356668,0.0 -58.530246915964575,-34.61232838690832,0.0 -58.5290393141131,-34.61179567634887,0.0 -58.523065631268466,-34.60931917258015,0.0 -58.51709194842383,-34.60725859655865,0.0 -58.51227886108261,-34.606044996646965,0.0 -58.5111182655792,-34.60555438879901,0.0 -58.505144582734566,-34.60415689492146,0.0 -58.49917089988993,-34.603144305469804,0.0 -58.4931972170453,-34.6021340185692,0.0 -58.487223534200666,-34.60096049299154,0.0 -58.482990338639354,-34.59976160638561,0.0 -58.48124985135603,-34.599102308105095,0.0 -58.4752761685114,-34.59629420923124,0.0 -58.469302485666766,-34.593642269760345,0.0 -58.46887403299244,-34.59347821612426,0.0 -58.46332880282213,-34.59053825000889,0.0 -58.4573551199775,-34.58955514134969,0.0 -58.451381437132866,-34.590294209018815,0.0 -58.44540775428823,-34.592461441726066,0.0 -58.44226509477104,-34.59347821612426,0.0 -58.4394340714436,-34.59415278822127,0.0 -58.43346038859897,-34.59511696923596,0.0 -58.42750556942282,-34.59976160638561,0.0 -58.42748670575433,-34.60004030577908,0.0 -58.42677878508036,-34.606044996646965,0.0 -58.42495278155046,-34.61232838690832,0.0 -58.4215130229097,-34.61591216890865,0.0 -58.41701086361705,-34.61861177716967,0.0 -58.41553934006507,-34.619226472422376,0.0 -58.40956565722043,-34.61889683891583,0.0 -58.406473141886124,-34.61861177716967,0.0 -58.4035919743758,-34.618346793853966,0.0 -58.39761829153117,-34.61833585123126,0.0 -58.39164460868653,-34.618295174335486,0.0 -58.3856709258419,-34.61850857834499,0.0 -58.385439828192425,-34.61861177716967,0.0 -58.37969724299727,-34.61967374292433,0.0 -58.37436589173821,-34.62489516743102,0.0 -58.376231734981886,-34.63117855769237,0.0 -58.37969724299727,-34.63422617172921,0.0 -58.3856709258419,-34.63650755544661,0.0 -58.38978073449147,-34.637461947953724,0.0 -58.39164460868653,-34.63850877829358,0.0 -58.39761829153117,-34.640680835616095,0.0 -58.4035919743758,-34.64250379316521,0.0 -58.40733828823313,-34.643745338215076,0.0 -58.40956565722043,-34.645109766141225,0.0 -58.41553934006507,-34.64739212313894,0.0 -58.4215130229097,-34.64984509693543,0.0 -58.4218725063907,-34.65002872847643,0.0 -58.42748670575433,-34.6532952910693,0.0 -58.43135183560054,-34.65631211873778,0.0 -58.43346038859897,-34.65819240534482,0.0 -58.4380383578267,-34.66259550899913,0.0 -58.4394340714436,-34.66435695564056,0.0 -58.443624288570845,-34.668878899260484,0.0 -58.44540775428823,-34.67057124820788,0.0 -58.448616004595735,-34.675162289521836,0.0 -58.451381437132866,-34.678215443487474,0.0 -58.45312351449526,-34.68144567978319,0.0 -58.4573551199775,-34.685025974104164,0.0 -58.46259585748979,-34.68772907004454,0.0 -58.46332880282213,-34.68837172775951,0.0 -58.469302485666766,-34.69268798211993,0.0 -58.47350498829098,-34.69401246030589,0.0 -58.4752761685114,-34.69513076161873,0.0 -58.48124985135603,-34.696896682897425,0.0 -58.487223534200666,-34.699401964469615,0.0 -58.48891874659441,-34.700295850567244,0.0 -58.4931972170453,-34.70308496553633,0.0 -58.49917089988993,-34.7061687600895,0.0 -58.500023503031706,-34.706579240828596,0.0 -58.504957490409666,-34.71286263108995,0.0 -58.505144582734566,-34.71306327921827,0.0 -58.5111182655792,-34.717684619986656,0.0 -58.51688416268566,-34.7191460213513,0.0 -58.51709194842383,-34.71919897842355,0.0 -58.523065631268466,-34.722268065548064,0.0 -58.52869188169069,-34.72542941161265,0.0 -58.5290393141131,-34.72560475249166,0.0 -58.53501299695773,-34.72759365345027,0.0 -58.540986679802366,-34.729004129956415,0.0 -58.546960362647,-34.728386276248614,0.0							 -58.546960362647,-34.728386276248614,0.0							</coordinates>
						</LinearRing>
					</outerBoundaryIs>
				</Polygon>
			</Placemark>
			<Placemark>
				<name>HPDRegion_2</name>
				<TimeSpan>
					<begin>2008-01-26</begin>
					<end></end>
				</TimeSpan>
				<styleUrl>polygon_style10</styleUrl>
				<Polygon>
					<tessellate>1</tessellate>
					<outerBoundaryIs>
						<LinearRing>
							<coordinates>-58.443510587329,-34.81968026553293,0.0 -58.4394340714436,-34.82105705475819,0.0 -58.43740258218613,-34.81968026553293,0.0 -58.4394340714436,-34.8148520511853,0.0 -58.443510587329,-34.81968026553293,0.0							 -58.443510587329,-34.81968026553293,0.0							</coordinates>
						</LinearRing>
					</outerBoundaryIs>
				</Polygon>
			</Placemark>
		</Folder>
		<Folder>
			<name>Branches</name>
			<Folder>
				<name>-58.49921765825949,-34.652560524871845:-58.488414794447934,-34.6547520360847</name>
				<Placemark>
					<TimeSpan>
						<begin>2007-12-23</begin>
						<end></end>
					</TimeSpan>
					<styleUrl>branch_style1</styleUrl>
					<LineString>
						<tessellate>1</tessellate>
						<altitudeMode>relativeToGround</altitudeMode>
						<coordinates>-58.49921765825949,-34.652560524871845,0.0 -58.498137357598225,-34.65277967122972,29755.335284111894						</coordinates>
					</LineString>
				</Placemark>
				<Placemark>
					<TimeSpan>
						<begin>2008-01-30</begin>
						<end></end>
					</TimeSpan>
					<styleUrl>branch_style1</styleUrl>
					<LineString>
						<tessellate>1</tessellate>
						<altitudeMode>relativeToGround</altitudeMode>
						<coordinates>-58.498137357598225,-34.65277967122972,29755.335284111894 -58.497057059951544,-34.65299881811685,52898.37383842115						</coordinates>
					</LineString>
				</Placemark>
				<Placemark>
					<TimeSpan>
						<begin>2008-03-08</begin>
						<end></end>
					</TimeSpan>
					<styleUrl>branch_style1</styleUrl>
					<LineString>
						<tessellate>1</tessellate>
						<altitudeMode>relativeToGround</altitudeMode>
						<coordinates>-58.497057059951544,-34.65299881811685,52898.37383842115 -58.49597676533926,-34.653217965599396,69429.11566292775						</coordinates>
					</LineString>
				</Placemark>
				<Placemark>
					<TimeSpan>
						<begin>2008-04-15</begin>
						<end></end>
					</TimeSpan>
					<styleUrl>branch_style1</styleUrl>
					<LineString>
						<tessellate>1</tessellate>
						<altitudeMode>relativeToGround</altitudeMode>
						<coordinates>-58.49597676533926,-34.653217965599396,69429.11566292775 -58.494896473786916,-34.65343711376242,79347.56075763171						</coordinates>
					</LineString>
				</Placemark>
				<Placemark>
					<TimeSpan>
						<begin>2008-05-22</begin>
						<end></end>
					</TimeSpan>
					<styleUrl>branch_style1</styleUrl>
					<LineString>
						<tessellate>1</tessellate>
						<altitudeMode>relativeToGround</altitudeMode>
						<coordinates>-58.494896473786916,-34.65343711376242,79347.56075763171 -58.49381618532863,-34.65365626271934,82653.70912253304						</coordinates>
					</LineString>
				</Placemark>
				<Placemark>
					<TimeSpan>
						<begin>2008-06-29</begin>
						<end></end>
					</TimeSpan>
					<styleUrl>branch_style1</styleUrl>
					<LineString>
						<tessellate>1</tessellate>
						<altitudeMode>relativeToGround</altitudeMode>
						<coordinates>-58.49381618532863,-34.65365626271934,82653.70912253304 -58.492735900012015,-34.65387541262894,79347.56075763171						</coordinates>
					</LineString>
				</Placemark>
				<Placemark>
					<TimeSpan>
						<begin>2008-08-06</begin>
						<end></end>
					</TimeSpan>
					<styleUrl>branch_style1</styleUrl>
					<LineString>
						<tessellate>1</tessellate>
						<altitudeMode>relativeToGround</altitudeMode>
						<coordinates>-58.492735900012015,-34.65387541262894,79347.56075763171 -58.49165561790853,-34.654094563729416,69429.11566292774						</coordinates>
					</LineString>
				</Placemark>
				<Placemark>
					<TimeSpan>
						<begin>2008-09-13</begin>
						<end></end>
					</TimeSpan>
					<styleUrl>branch_style1</styleUrl>
					<LineString>
						<tessellate>1</tessellate>
						<altitudeMode>relativeToGround</altitudeMode>
						<coordinates>-58.49165561790853,-34.654094563729416,69429.11566292774 -58.490575339137244,-34.65431371641769,52898.37383842113						</coordinates>
					</LineString>
				</Placemark>
				<Placemark>
					<TimeSpan>
						<begin>2008-10-21</begin>
						<end></end>
					</TimeSpan>
					<styleUrl>branch_style1</styleUrl>
					<LineString>
						<tessellate>1</tessellate>
						<altitudeMode>relativeToGround</altitudeMode>
						<coordinates>-58.490575339137244,-34.65431371641769,52898.37383842113 -58.48949506393621,-34.6545328714877,29755.335284111905						</coordinates>
					</LineString>
				</Placemark>
				<Placemark>
					<TimeSpan>
						<begin>2008-11-28</begin>
						<end></end>
					</TimeSpan>
					<styleUrl>branch_style1</styleUrl>
					<LineString>
						<tessellate>1</tessellate>
						<altitudeMode>relativeToGround</altitudeMode>
						<coordinates>-58.48949506393621,-34.6545328714877,29755.335284111905 -58.488414794447934,-34.6547520360847,0.0						</coordinates>
					</LineString>
				</Placemark>
			</Folder>
			<Folder>
				<name>-58.50129255482673,-34.653197841442996:-58.49921765825949,-34.652560524871845</name>
				<Placemark>
					<TimeSpan>
						<begin>2007-10-24</begin>
						<end></end>
					</TimeSpan>
					<styleUrl>branch_style2</styleUrl>
					<LineString>
						<tessellate>1</tessellate>
						<altitudeMode>relativeToGround</altitudeMode>
						<coordinates>-58.50129255482673,-34.653197841442996,0.0 -58.50108506596767,-34.65313410961015,91637.84219606903						</coordinates>
					</LineString>
				</Placemark>
				<Placemark>
					<TimeSpan>
						<begin>2007-10-27</begin>
						<end></end>
					</TimeSpan>
					<styleUrl>branch_style2</styleUrl>
					<LineString>
						<tessellate>1</tessellate>
						<altitudeMode>relativeToGround</altitudeMode>
						<coordinates>-58.50108506596767,-34.65313410961015,91637.84219606903 -58.50087757694021,-34.65307037779683,162911.71945967828						</coordinates>
					</LineString>
				</Placemark>
				<Placemark>
					<TimeSpan>
						<begin>2007-10-29</begin>
						<end></end>
					</TimeSpan>
					<styleUrl>branch_style2</styleUrl>
					<LineString>
						<tessellate>1</tessellate>
						<altitudeMode>relativeToGround</altitudeMode>
						<coordinates>-58.50087757694021,-34.65307037779683,162911.71945967828 -58.50067008774318,-34.65300664600547,213821.63179082779						</coordinates>
					</LineString>
				</Placemark>
				<Placemark>
					<TimeSpan>
						<begin>2007-11-01</begin>
						<end></end>
					</TimeSpan>
					<styleUrl>branch_style2</styleUrl>
					<LineString>
						<tessellate>1</tessellate>
						<altitudeMode>relativeToGround</altitudeMode>
						<coordinates>-58.50067008774318,-34.65300664600547,213821.63179082779 -58.50046259837528,-34.65294291423923,244367.57918951742						</coordinates>
					</LineString>
				</Placemark>
				<Placemark>
					<TimeSpan>
						<begin>2007-11-03</begin>
						<end></end>
					</TimeSpan>
					<styleUrl>branch_style2</styleUrl>
					<LineString>
						<tessellate>1</tessellate>
						<altitudeMode>relativeToGround</altitudeMode>
						<coordinates>-58.50046259837528,-34.65294291423923,244367.57918951742 -58.500255108834544,-34.652879182502275,254549.5616557473						</coordinates>
					</LineString>
				</Placemark>
				<Placemark>
					<TimeSpan>
						<begin>2007-11-06</begin>
						<end></end>
					</TimeSpan>
					<styleUrl>branch_style2</styleUrl>
					<LineString>
						<tessellate>1</tessellate>
						<altitudeMode>relativeToGround</altitudeMode>
						<coordinates>-58.500255108834544,-34.652879182502275,254549.5616557473 -58.500047619118355,-34.65281545080046,244367.57918951748						</coordinates>
					</LineString>
				</Placemark>
				<Placemark>
					<TimeSpan>
						<begin>2007-11-08</begin>
						<end></end>
					</TimeSpan>
					<styleUrl>branch_style2</styleUrl>
					<LineString>
						<tessellate>1</tessellate>
						<altitudeMode>relativeToGround</altitudeMode>
						<coordinates>-58.500047619118355,-34.65281545080046,244367.57918951748 -58.49984012922273,-34.65275171914257,213821.63179082779						</coordinates>
					</LineString>
				</Placemark>
				<Placemark>
					<TimeSpan>
						<begin>2007-11-11</begin>
						<end></end>
					</TimeSpan>
					<styleUrl>branch_style2</styleUrl>
					<LineString>
						<tessellate>1</tessellate>
						<altitudeMode>relativeToGround</altitudeMode>
						<coordinates>-58.49984012922273,-34.65275171914257,213821.63179082779 -58.499632639140955,-34.65268798754327,162911.71945967828						</coordinates>
					</LineString>
				</Placemark>
				<Placemark>
					<TimeSpan>
						<begin>2007-11-13</begin>
						<end></end>
					</TimeSpan>
					<styleUrl>branch_style2</styleUrl>
					<LineString>
						<tessellate>1</tessellate>
						<altitudeMode>relativeToGround</altitudeMode>
						<coordinates>-58.499632639140955,-34.65268798754327,162911.71945967828 -58.4994251488597,-34.65262425603184,91637.84219606896						</coordinates>
					</LineString>
				</Placemark>
				<Placemark>
					<TimeSpan>
						<begin>2007-11-16</begin>
						<end></end>
					</TimeSpan>
					<styleUrl>branch_style2</styleUrl>
					<LineString>
						<tessellate>1</tessellate>
						<altitudeMode>relativeToGround</altitudeMode>
						<coordinates>-58.4994251488597,-34.65262425603184,91637.84219606896 -58.49921765825949,-34.652560524871845,0.0						</coordinates>
					</LineString>
				</Placemark>
			</Folder>
			<Folder>
				<name>-58.4963201540291,-34.65471145679967:-58.50129255482673,-34.653197841442996</name>
				<Placemark>
					<TimeSpan>
						<begin>2007-09-28</begin>
						<end></end>
					</TimeSpan>
					<styleUrl>branch_style3</styleUrl>
					<LineString>
						<tessellate>1</tessellate>
						<altitudeMode>relativeToGround</altitudeMode>
						<coordinates>-58.4963201540291,-34.65471145679967,0.0 -58.49681738956852,-34.654560094254734,95606.37742989865						</coordinates>
					</LineString>
				</Placemark>
				<Placemark>
					<TimeSpan>
						<begin>2007-10-01</begin>
						<end></end>
					</TimeSpan>
					<styleUrl>branch_style3</styleUrl>
					<LineString>
						<tessellate>1</tessellate>
						<altitudeMode>relativeToGround</altitudeMode>
						<coordinates>-58.49681738956852,-34.654560094254734,95606.37742989865 -58.497314626066526,-34.65440873182195,169966.89320870873						</coordinates>
					</LineString>
				</Placemark>
				<Placemark>
					<TimeSpan>
						<begin>2007-10-03</begin>
						<end></end>
					</TimeSpan>
					<styleUrl>branch_style3</styleUrl>
					<LineString>
						<tessellate>1</tessellate>
						<altitudeMode>relativeToGround</altitudeMode>
						<coordinates>-58.497314626066526,-34.65440873182195,169966.89320870873 -58.49781186352939,-34.654257369515335,223081.54733643023						</coordinates>
					</LineString>
				</Placemark>
				<Placemark>
					<TimeSpan>
						<begin>2007-10-06</begin>
						<end></end>
					</TimeSpan>
					<styleUrl>branch_style3</styleUrl>
					<LineString>
						<tessellate>1</tessellate>
						<altitudeMode>relativeToGround</altitudeMode>
						<coordinates>-58.49781186352939,-34.654257369515335,223081.54733643023 -58.49830910196515,-34.6541060073529,254950.3398130631						</coordinates>
					</LineString>
				</Placemark>
				<Placemark>
					<TimeSpan>
						<begin>2007-10-09</begin>
						<end></end>
					</TimeSpan>
					<styleUrl>branch_style3</styleUrl>
					<LineString>
						<tessellate>1</tessellate>
						<altitudeMode>relativeToGround</altitudeMode>
						<coordinates>-58.49830910196515,-34.6541060073529,254950.3398130631 -58.49880634138469,-34.65395464535867,265573.2706386074						</coordinates>
					</LineString>
				</Placemark>
				<Placemark>
					<TimeSpan>
						<begin>2007-10-11</begin>
						<end></end>
					</TimeSpan>
					<styleUrl>branch_style3</styleUrl>
					<LineString>
						<tessellate>1</tessellate>
						<altitudeMode>relativeToGround</altitudeMode>
						<coordinates>-58.49880634138469,-34.65395464535867,265573.2706386074 -58.49930358180308,-34.65380328356628,254950.33981306315						</coordinates>
					</LineString>
				</Placemark>
				<Placemark>
					<TimeSpan>
						<begin>2007-10-14</begin>
						<end></end>
					</TimeSpan>
					<styleUrl>branch_style3</styleUrl>
					<LineString>
						<tessellate>1</tessellate>
						<altitudeMode>relativeToGround</altitudeMode>
						<coordinates>-58.49930358180308,-34.65380328356628,254950.33981306315 -58.49980082324302,-34.65365192202621,223081.54733643017						</coordinates>
					</LineString>
				</Placemark>
				<Placemark>
					<TimeSpan>
						<begin>2007-10-16</begin>
						<end></end>
					</TimeSpan>
					<styleUrl>branch_style3</styleUrl>
					<LineString>
						<tessellate>1</tessellate>
						<altitudeMode>relativeToGround</altitudeMode>
						<coordinates>-58.49980082324302,-34.65365192202621,223081.54733643017 -58.50029806574225,-34.653500560822565,169966.89320870873						</coordinates>
					</LineString>
				</Placemark>
				<Placemark>
					<TimeSpan>
						<begin>2007-10-19</begin>
						<end></end>
					</TimeSpan>
					<styleUrl>branch_style3</styleUrl>
					<LineString>
						<tessellate>1</tessellate>
						<altitudeMode>relativeToGround</altitudeMode>
						<coordinates>-58.50029806574225,-34.653500560822565,169966.89320870873 -58.500795309376514,-34.653349200123536,95606.37742989871						</coordinates>
					</LineString>
				</Placemark>
				<Placemark>
					<TimeSpan>
						<begin>2007-10-22</begin>
						<end></end>
					</TimeSpan>
					<styleUrl>branch_style3</styleUrl>
					<LineString>
						<tessellate>1</tessellate>
						<altitudeMode>relativeToGround</altitudeMode>
						<coordinates>-58.500795309376514,-34.653349200123536,95606.37742989871 -58.50129255482673,-34.653197841442996,0.0						</coordinates>
					</LineString>
				</Placemark>
			</Folder>
			<Folder>
				<name>-58.49855223186045,-34.65437755100168:-58.50496165123688,-34.654813238024616</name>
				<Placemark>
					<TimeSpan>
						<begin>2007-12-25</begin>
						<end></end>
					</TimeSpan>
					<styleUrl>branch_style4</styleUrl>
					<LineString>
						<tessellate>1</tessellate>
						<altitudeMode>relativeToGround</altitudeMode>
						<coordinates>-58.49855223186045,-34.65437755100168,0.0 -58.49919317548262,-34.654421118027116,24912.59150836277						</coordinates>
					</LineString>
				</Placemark>
				<Placemark>
					<TimeSpan>
						<begin>2008-02-04</begin>
						<end></end>
					</TimeSpan>
					<styleUrl>branch_style4</styleUrl>
					<LineString>
						<tessellate>1</tessellate>
						<altitudeMode>relativeToGround</altitudeMode>
						<coordinates>-58.49919317548262,-34.654421118027116,24912.59150836277 -58.49983411874923,-34.65446468523887,44289.0515704227						</coordinates>
					</LineString>
				</Placemark>
				<Placemark>
					<TimeSpan>
						<begin>2008-03-16</begin>
						<end></end>
					</TimeSpan>
					<styleUrl>branch_style4</styleUrl>
					<LineString>
						<tessellate>1</tessellate>
						<altitudeMode>relativeToGround</altitudeMode>
						<coordinates>-58.49983411874923,-34.65446468523887,44289.0515704227 -58.500475061657866,-34.654508252660236,58129.380186179784						</coordinates>
					</LineString>
				</Placemark>
				<Placemark>
					<TimeSpan>
						<begin>2008-04-26</begin>
						<end></end>
					</TimeSpan>
					<styleUrl>branch_style4</styleUrl>
					<LineString>
						<tessellate>1</tessellate>
						<altitudeMode>relativeToGround</altitudeMode>
						<coordinates>-58.500475061657866,-34.654508252660236,58129.380186179784 -58.50111600420552,-34.65455182032114,66433.57735563404						</coordinates>
					</LineString>
				</Placemark>
				<Placemark>
					<TimeSpan>
						<begin>2008-06-05</begin>
						<end></end>
					</TimeSpan>
					<styleUrl>branch_style4</styleUrl>
					<LineString>
						<tessellate>1</tessellate>
						<altitudeMode>relativeToGround</altitudeMode>
						<coordinates>-58.50111600420552,-34.65455182032114,66433.57735563404 -58.501756946388184,-34.65459538826153,69201.64307878548						</coordinates>
					</LineString>
				</Placemark>
				<Placemark>
					<TimeSpan>
						<begin>2008-07-16</begin>
						<end></end>
					</TimeSpan>
					<styleUrl>branch_style4</styleUrl>
					<LineString>
						<tessellate>1</tessellate>
						<altitudeMode>relativeToGround</altitudeMode>
						<coordinates>-58.501756946388184,-34.65459538826153,69201.64307878548 -58.502397888200186,-34.65463895653728,66433.57735563403						</coordinates>
					</LineString>
				</Placemark>
				<Placemark>
					<TimeSpan>
						<begin>2008-08-26</begin>
						<end></end>
					</TimeSpan>
					<styleUrl>branch_style4</styleUrl>
					<LineString>
						<tessellate>1</tessellate>
						<altitudeMode>relativeToGround</altitudeMode>
						<coordinates>-58.502397888200186,-34.65463895653728,66433.57735563403 -58.50303882963326,-34.65468252523225,58129.38018617977						</coordinates>
					</LineString>
				</Placemark>
				<Placemark>
					<TimeSpan>
						<begin>2008-10-06</begin>
						<end></end>
					</TimeSpan>
					<styleUrl>branch_style4</styleUrl>
					<LineString>
						<tessellate>1</tessellate>
						<altitudeMode>relativeToGround</altitudeMode>
						<coordinates>-58.50303882963326,-34.65468252523225,58129.38018617977 -58.50367977067317,-34.65472609448618,44289.051570422685						</coordinates>
					</LineString>
				</Placemark>
				<Placemark>
					<TimeSpan>
						<begin>2008-11-16</begin>
						<end></end>
					</TimeSpan>
					<styleUrl>branch_style4</styleUrl>
					<LineString>
						<tessellate>1</tessellate>
						<altitudeMode>relativeToGround</altitudeMode>
						<coordinates>-58.50367977067317,-34.65472609448618,44289.051570422685 -58.50432071129204,-34.65476966457853,24912.591508362762						</coordinates>
					</LineString>
				</Placemark>
				<Placemark>
					<TimeSpan>
						<begin>2008-12-27</begin>
						<end></end>
					</TimeSpan>
					<styleUrl>branch_style4</styleUrl>
					<LineString>
						<tessellate>1</tessellate>
						<altitudeMode>relativeToGround</altitudeMode>
						<coordinates>-58.50432071129204,-34.65476966457853,24912.591508362762 -58.50496165123688,-34.654813238024616,0.0						</coordinates>
					</LineString>
				</Placemark>
			</Folder>
			<Folder>
				<name>-58.49855223186045,-34.65437755100168:-58.5018293961286,-34.65484961684814</name>
				<Placemark>
					<TimeSpan>
						<begin>2007-11-16</begin>
						<end></end>
					</TimeSpan>
					<styleUrl>branch_style5</styleUrl>
					<LineString>
						<tessellate>1</tessellate>
						<altitudeMode>relativeToGround</altitudeMode>
						<coordinates>-58.49855223186045,-34.65437755100168,0.0 -58.49887994922041,-34.65442475714795,89221.64454190995						</coordinates>
					</LineString>
				</Placemark>
				<Placemark>
					<TimeSpan>
						<begin>2007-11-18</begin>
						<end></end>
					</TimeSpan>
					<styleUrl>branch_style5</styleUrl>
					<LineString>
						<tessellate>1</tessellate>
						<altitudeMode>relativeToGround</altitudeMode>
						<coordinates>-58.49887994922041,-34.65442475714795,89221.64454190995 -58.49920766638348,-34.654471963342914,158616.25696339546						</coordinates>
					</LineString>
				</Placemark>
				<Placemark>
					<TimeSpan>
						<begin>2007-11-19</begin>
						<end></end>
					</TimeSpan>
					<styleUrl>branch_style5</styleUrl>
					<LineString>
						<tessellate>1</tessellate>
						<altitudeMode>relativeToGround</altitudeMode>
						<coordinates>-58.49920766638348,-34.654471963342914,158616.25696339546 -58.499535383348174,-34.65451916959268,208183.8372644565						</coordinates>
					</LineString>
				</Placemark>
				<Placemark>
					<TimeSpan>
						<begin>2007-11-21</begin>
						<end></end>
					</TimeSpan>
					<styleUrl>branch_style5</styleUrl>
					<LineString>
						<tessellate>1</tessellate>
						<altitudeMode>relativeToGround</altitudeMode>
						<coordinates>-58.499535383348174,-34.65451916959268,208183.8372644565 -58.49986310011288,-34.65456637590508,237924.38544509318						</coordinates>
					</LineString>
				</Placemark>
				<Placemark>
					<TimeSpan>
						<begin>2007-11-22</begin>
						<end></end>
					</TimeSpan>
					<styleUrl>branch_style5</styleUrl>
					<LineString>
						<tessellate>1</tessellate>
						<altitudeMode>relativeToGround</altitudeMode>
						<coordinates>-58.49986310011288,-34.65456637590508,237924.38544509318 -58.50019081667546,-34.65461358229053,247837.90150530543						</coordinates>
					</LineString>
				</Placemark>
				<Placemark>
					<TimeSpan>
						<begin>2007-11-24</begin>
						<end></end>
					</TimeSpan>
					<styleUrl>branch_style5</styleUrl>
					<LineString>
						<tessellate>1</tessellate>
						<altitudeMode>relativeToGround</altitudeMode>
						<coordinates>-58.50019081667546,-34.65461358229053,247837.90150530543 -58.50051853303276,-34.65466078876366,237924.3854450931						</coordinates>
					</LineString>
				</Placemark>
				<Placemark>
					<TimeSpan>
						<begin>2007-11-25</begin>
						<end></end>
					</TimeSpan>
					<styleUrl>branch_style5</styleUrl>
					<LineString>
						<tessellate>1</tessellate>
						<altitudeMode>relativeToGround</altitudeMode>
						<coordinates>-58.50051853303276,-34.65466078876366,237924.3854450931 -58.50084624917998,-34.65470799534639,208183.8372644565						</coordinates>
					</LineString>
				</Placemark>
				<Placemark>
					<TimeSpan>
						<begin>2007-11-27</begin>
						<end></end>
					</TimeSpan>
					<styleUrl>branch_style5</styleUrl>
					<LineString>
						<tessellate>1</tessellate>
						<altitudeMode>relativeToGround</altitudeMode>
						<coordinates>-58.50084624917998,-34.65470799534639,208183.8372644565 -58.5011739651095,-34.65475520207525,158616.2569633954						</coordinates>
					</LineString>
				</Placemark>
				<Placemark>
					<TimeSpan>
						<begin>2007-11-28</begin>
						<end></end>
					</TimeSpan>
					<styleUrl>branch_style5</styleUrl>
					<LineString>
						<tessellate>1</tessellate>
						<altitudeMode>relativeToGround</altitudeMode>
						<coordinates>-58.5011739651095,-34.65475520207525,158616.2569633954 -58.50150168080575,-34.65480240902331,89221.64454190992						</coordinates>
					</LineString>
				</Placemark>
				<Placemark>
					<TimeSpan>
						<begin>2007-11-30</begin>
						<end></end>
					</TimeSpan>
					<styleUrl>branch_style5</styleUrl>
					<LineString>
						<tessellate>1</tessellate>
						<altitudeMode>relativeToGround</altitudeMode>
						<coordinates>-58.50150168080575,-34.65480240902331,89221.64454190992 -58.5018293961286,-34.65484961684814,0.0						</coordinates>
					</LineString>
				</Placemark>
			</Folder>
			<Folder>
				<name>-58.49776084776411,-34.655380722909364:-58.49855223186045,-34.65437755100168</name>
				<Placemark>
					<TimeSpan>
						<begin>2007-10-01</begin>
						<end></end>
					</TimeSpan>
					<styleUrl>branch_style6</styleUrl>
					<LineString>
						<tessellate>1</tessellate>
						<altitudeMode>relativeToGround</altitudeMode>
						<coordinates>-58.49776084776411,-34.655380722909364,0.0 -58.49783998569476,-34.65528040569303,91712.56144742183						</coordinates>
					</LineString>
				</Placemark>
				<Placemark>
					<TimeSpan>
						<begin>2007-10-06</begin>
						<end></end>
					</TimeSpan>
					<styleUrl>branch_style6</styleUrl>
					<LineString>
						<tessellate>1</tessellate>
						<altitudeMode>relativeToGround</altitudeMode>
						<coordinates>-58.49783998569476,-34.65528040569303,91712.56144742183 -58.4979191237266,-34.655180088479526,163044.55368430546						</coordinates>
					</LineString>
				</Placemark>
				<Placemark>
					<TimeSpan>
						<begin>2007-10-11</begin>
						<end></end>
					</TimeSpan>
					<styleUrl>branch_style6</styleUrl>
					<LineString>
						<tessellate>1</tessellate>
						<altitudeMode>relativeToGround</altitudeMode>
						<coordinates>-58.4979191237266,-34.655180088479526,163044.55368430546 -58.497998261860204,-34.65507977126922,213995.97671065092						</coordinates>
					</LineString>
				</Placemark>
				<Placemark>
					<TimeSpan>
						<begin>2007-10-16</begin>
						<end></end>
					</TimeSpan>
					<styleUrl>branch_style6</styleUrl>
					<LineString>
						<tessellate>1</tessellate>
						<altitudeMode>relativeToGround</altitudeMode>
						<coordinates>-58.497998261860204,-34.65507977126922,213995.97671065092 -58.4980774000964,-34.65497945406256,244566.83052645822						</coordinates>
					</LineString>
				</Placemark>
				<Placemark>
					<TimeSpan>
						<begin>2007-10-21</begin>
						<end></end>
					</TimeSpan>
					<styleUrl>branch_style6</styleUrl>
					<LineString>
						<tessellate>1</tessellate>
						<altitudeMode>relativeToGround</altitudeMode>
						<coordinates>-58.4980774000964,-34.65497945406256,244566.83052645822 -58.49815653843642,-34.65487913686018,254757.11513172733						</coordinates>
					</LineString>
				</Placemark>
				<Placemark>
					<TimeSpan>
						<begin>2007-10-26</begin>
						<end></end>
					</TimeSpan>
					<styleUrl>branch_style6</styleUrl>
					<LineString>
						<tessellate>1</tessellate>
						<altitudeMode>relativeToGround</altitudeMode>
						<coordinates>-58.49815653843642,-34.65487913686018,254757.11513172733 -58.49823567688178,-34.65477881966291,244566.83052645822						</coordinates>
					</LineString>
				</Placemark>
				<Placemark>
					<TimeSpan>
						<begin>2007-10-31</begin>
						<end></end>
					</TimeSpan>
					<styleUrl>branch_style6</styleUrl>
					<LineString>
						<tessellate>1</tessellate>
						<altitudeMode>relativeToGround</altitudeMode>
						<coordinates>-58.49823567688178,-34.65477881966291,244566.83052645822 -58.49831481543491,-34.65467850247202,213995.976710651						</coordinates>
					</LineString>
				</Placemark>
				<Placemark>
					<TimeSpan>
						<begin>2007-11-05</begin>
						<end></end>
					</TimeSpan>
					<styleUrl>branch_style6</styleUrl>
					<LineString>
						<tessellate>1</tessellate>
						<altitudeMode>relativeToGround</altitudeMode>
						<coordinates>-58.49831481543491,-34.65467850247202,213995.976710651 -58.498393954099704,-34.65457818528967,163044.55368430552						</coordinates>
					</LineString>
				</Placemark>
				<Placemark>
					<TimeSpan>
						<begin>2007-11-10</begin>
						<end></end>
					</TimeSpan>
					<styleUrl>branch_style6</styleUrl>
					<LineString>
						<tessellate>1</tessellate>
						<altitudeMode>relativeToGround</altitudeMode>
						<coordinates>-58.498393954099704,-34.65457818528967,163044.55368430552 -58.498473092884275,-34.6544778681201,91712.56144742179						</coordinates>
					</LineString>
				</Placemark>
				<Placemark>
					<TimeSpan>
						<begin>2007-11-15</begin>
						<end></end>
					</TimeSpan>
					<styleUrl>branch_style6</styleUrl>
					<LineString>
						<tessellate>1</tessellate>
						<altitudeMode>relativeToGround</altitudeMode>
						<coordinates>-58.498473092884275,-34.6544778681201,91712.56144742179 -58.49855223186045,-34.65437755100168,1.1641532182693481E-10						</coordinates>
					</LineString>
				</Placemark>
			</Folder>
			<Folder>
				<name>-58.50008285273849,-34.65863005332167:-58.497248537234384,-34.65671252494797</name>
				<Placemark>
					<TimeSpan>
						<begin>2007-10-07</begin>
						<end></end>
					</TimeSpan>
					<styleUrl>branch_style7</styleUrl>
					<LineString>
						<tessellate>1</tessellate>
						<altitudeMode>relativeToGround</altitudeMode>
						<coordinates>-58.50008285273849,-34.65863005332167,0.0 -58.49979942446713,-34.65843830015636,80648.90955754061						</coordinates>
					</LineString>
				</Placemark>
				<Placemark>
					<TimeSpan>
						<begin>2007-10-19</begin>
						<end></end>
					</TimeSpan>
					<styleUrl>branch_style7</styleUrl>
					<LineString>
						<tessellate>1</tessellate>
						<altitudeMode>relativeToGround</altitudeMode>
						<coordinates>-58.49979942446713,-34.65843830015636,80648.90955754061 -58.4995159955035,-34.6582465470275,143375.83921340553						</coordinates>
					</LineString>
				</Placemark>
				<Placemark>
					<TimeSpan>
						<begin>2007-10-31</begin>
						<end></end>
					</TimeSpan>
					<styleUrl>branch_style7</styleUrl>
					<LineString>
						<tessellate>1</tessellate>
						<altitudeMode>relativeToGround</altitudeMode>
						<coordinates>-58.4995159955035,-34.6582465470275,143375.83921340553 -58.49923256584311,-34.65805479393963,188180.78896759474						</coordinates>
					</LineString>
				</Placemark>
				<Placemark>
					<TimeSpan>
						<begin>2007-11-12</begin>
						<end></end>
					</TimeSpan>
					<styleUrl>branch_style7</styleUrl>
					<LineString>
						<tessellate>1</tessellate>
						<altitudeMode>relativeToGround</altitudeMode>
						<coordinates>-58.49923256584311,-34.65805479393963,188180.78896759474 -58.498949135480046,-34.6578630408986,215063.75882010828						</coordinates>
					</LineString>
				</Placemark>
				<Placemark>
					<TimeSpan>
						<begin>2007-11-23</begin>
						<end></end>
					</TimeSpan>
					<styleUrl>branch_style7</styleUrl>
					<LineString>
						<tessellate>1</tessellate>
						<altitudeMode>relativeToGround</altitudeMode>
						<coordinates>-58.498949135480046,-34.6578630408986,215063.75882010828 -58.49866570440646,-34.65767128791222,224024.74877094614						</coordinates>
					</LineString>
				</Placemark>
				<Placemark>
					<TimeSpan>
						<begin>2007-12-05</begin>
						<end></end>
					</TimeSpan>
					<styleUrl>branch_style7</styleUrl>
					<LineString>
						<tessellate>1</tessellate>
						<altitudeMode>relativeToGround</altitudeMode>
						<coordinates>-58.49866570440646,-34.65767128791222,224024.74877094614 -58.498382272611494,-34.65747953499144,215063.75882010825						</coordinates>
					</LineString>
				</Placemark>
				<Placemark>
					<TimeSpan>
						<begin>2007-12-17</begin>
						<end></end>
					</TimeSpan>
					<styleUrl>branch_style7</styleUrl>
					<LineString>
						<tessellate>1</tessellate>
						<altitudeMode>relativeToGround</altitudeMode>
						<coordinates>-58.498382272611494,-34.65747953499144,215063.75882010825 -58.498098840078825,-34.65728778215265,188180.78896759474						</coordinates>
					</LineString>
				</Placemark>
				<Placemark>
					<TimeSpan>
						<begin>2007-12-29</begin>
						<end></end>
					</TimeSpan>
					<styleUrl>branch_style7</styleUrl>
					<LineString>
						<tessellate>1</tessellate>
						<altitudeMode>relativeToGround</altitudeMode>
						<coordinates>-58.498098840078825,-34.65728778215265,188180.78896759474 -58.497815406780994,-34.657096029423144,143375.8392134055						</coordinates>
					</LineString>
				</Placemark>
				<Placemark>
					<TimeSpan>
						<begin>2008-01-10</begin>
						<end></end>
					</TimeSpan>
					<styleUrl>branch_style7</styleUrl>
					<LineString>
						<tessellate>1</tessellate>
						<altitudeMode>relativeToGround</altitudeMode>
						<coordinates>-58.497815406780994,-34.657096029423144,143375.8392134055 -58.49753197266345,-34.656904276857624,80648.90955754055						</coordinates>
					</LineString>
				</Placemark>
				<Placemark>
					<TimeSpan>
						<begin>2008-01-22</begin>
						<end></end>
					</TimeSpan>
					<styleUrl>branch_style7</styleUrl>
					<LineString>
						<tessellate>1</tessellate>
						<altitudeMode>relativeToGround</altitudeMode>
						<coordinates>-58.49753197266345,-34.656904276857624,80648.90955754055 -58.497248537234384,-34.65671252494797,0.0						</coordinates>
					</LineString>
				</Placemark>
			</Folder>
			<Folder>
				<name>-58.4984233002621,-34.65518817968394:-58.49175035498932,-34.65419626196143</name>
				<Placemark>
					<TimeSpan>
						<begin>2007-12-10</begin>
						<end></end>
					</TimeSpan>
					<styleUrl>branch_style8</styleUrl>
					<LineString>
						<tessellate>1</tessellate>
						<altitudeMode>relativeToGround</altitudeMode>
						<coordinates>-58.4984233002621,-34.65518817968394,0.0 -58.49775600972782,-34.65508898609407,83421.36180197504						</coordinates>
					</LineString>
				</Placemark>
				<Placemark>
					<TimeSpan>
						<begin>2007-12-13</begin>
						<end></end>
					</TimeSpan>
					<styleUrl>branch_style8</styleUrl>
					<LineString>
						<tessellate>1</tessellate>
						<altitudeMode>relativeToGround</altitudeMode>
						<coordinates>-58.49775600972782,-34.65508898609407,83421.36180197504 -58.497088718350525,-34.65498979270616,148304.6432035112						</coordinates>
					</LineString>
				</Placemark>
				<Placemark>
					<TimeSpan>
						<begin>2007-12-16</begin>
						<end></end>
					</TimeSpan>
					<styleUrl>branch_style8</styleUrl>
					<LineString>
						<tessellate>1</tessellate>
						<altitudeMode>relativeToGround</altitudeMode>
						<coordinates>-58.497088718350525,-34.65498979270616,148304.6432035112 -58.496421426124705,-34.65489059954545,194649.8442046084						</coordinates>
					</LineString>
				</Placemark>
				<Placemark>
					<TimeSpan>
						<begin>2007-12-19</begin>
						<end></end>
					</TimeSpan>
					<styleUrl>branch_style8</styleUrl>
					<LineString>
						<tessellate>1</tessellate>
						<altitudeMode>relativeToGround</altitudeMode>
						<coordinates>-58.496421426124705,-34.65489059954545,194649.8442046084 -58.49575413304324,-34.6547914066444,222456.96480526676						</coordinates>
					</LineString>
				</Placemark>
				<Placemark>
					<TimeSpan>
						<begin>2007-12-21</begin>
						<end></end>
					</TimeSpan>
					<styleUrl>branch_style8</styleUrl>
					<LineString>
						<tessellate>1</tessellate>
						<altitudeMode>relativeToGround</altitudeMode>
						<coordinates>-58.49575413304324,-34.6547914066444,222456.96480526676 -58.49508683909667,-34.65469221404629,231726.0050054862						</coordinates>
					</LineString>
				</Placemark>
				<Placemark>
					<TimeSpan>
						<begin>2007-12-24</begin>
						<end></end>
					</TimeSpan>
					<styleUrl>branch_style8</styleUrl>
					<LineString>
						<tessellate>1</tessellate>
						<altitudeMode>relativeToGround</altitudeMode>
						<coordinates>-58.49508683909667,-34.65469221404629,231726.0050054862 -58.49441954427165,-34.654593021811706,222456.96480526676						</coordinates>
					</LineString>
				</Placemark>
				<Placemark>
					<TimeSpan>
						<begin>2007-12-27</begin>
						<end></end>
					</TimeSpan>
					<styleUrl>branch_style8</styleUrl>
					<LineString>
						<tessellate>1</tessellate>
						<altitudeMode>relativeToGround</altitudeMode>
						<coordinates>-58.49441954427165,-34.654593021811706,222456.96480526676 -58.49375224854824,-34.654493830031534,194649.84420460847						</coordinates>
					</LineString>
				</Placemark>
				<Placemark>
					<TimeSpan>
						<begin>2007-12-30</begin>
						<end></end>
					</TimeSpan>
					<styleUrl>branch_style8</styleUrl>
					<LineString>
						<tessellate>1</tessellate>
						<altitudeMode>relativeToGround</altitudeMode>
						<coordinates>-58.49375224854824,-34.654493830031534,194649.84420460847 -58.493084951893046,-34.65439463885721,148304.64320351114						</coordinates>
					</LineString>
				</Placemark>
				<Placemark>
					<TimeSpan>
						<begin>2008-01-02</begin>
						<end></end>
					</TimeSpan>
					<styleUrl>branch_style8</styleUrl>
					<LineString>
						<tessellate>1</tessellate>
						<altitudeMode>relativeToGround</altitudeMode>
						<coordinates>-58.493084951893046,-34.65439463885721,148304.64320351114 -58.49241765423973,-34.65429544859172,83421.36180197494						</coordinates>
					</LineString>
				</Placemark>
				<Placemark>
					<TimeSpan>
						<begin>2008-01-05</begin>
						<end></end>
					</TimeSpan>
					<styleUrl>branch_style8</styleUrl>
					<LineString>
						<tessellate>1</tessellate>
						<altitudeMode>relativeToGround</altitudeMode>
						<coordinates>-58.49241765423973,-34.65429544859172,83421.36180197494 -58.49175035498932,-34.65419626196143,-1.1641532182693481E-10						</coordinates>
					</LineString>
				</Placemark>
			</Folder>
			<Folder>
				<name>-58.493026166231814,-34.65607911228026:-58.493476611992065,-34.73180274731427</name>
				<Placemark>
					<TimeSpan>
						<begin>2008-01-16</begin>
						<end></end>
					</TimeSpan>
					<styleUrl>branch_style9</styleUrl>
					<LineString>
						<tessellate>1</tessellate>
						<altitudeMode>relativeToGround</altitudeMode>
						<coordinates>-58.493026166231814,-34.65607911228026,0.0 -58.49307123136925,-34.66365147577539,45767.71120369558						</coordinates>
					</LineString>
				</Placemark>
				<Placemark>
					<TimeSpan>
						<begin>2008-02-09</begin>
						<end></end>
					</TimeSpan>
					<styleUrl>branch_style9</styleUrl>
					<LineString>
						<tessellate>1</tessellate>
						<altitudeMode>relativeToGround</altitudeMode>
						<coordinates>-58.49307123136925,-34.66365147577539,45767.71120369558 -58.493116292171734,-34.671223839271434,81364.81991768103						</coordinates>
					</LineString>
				</Placemark>
				<Placemark>
					<TimeSpan>
						<begin>2008-03-04</begin>
						<end></end>
					</TimeSpan>
					<styleUrl>branch_style9</styleUrl>
					<LineString>
						<tessellate>1</tessellate>
						<altitudeMode>relativeToGround</altitudeMode>
						<coordinates>-58.493116292171734,-34.671223839271434,81364.81991768103 -58.49316134860877,-34.67879620276852,106791.32614195636						</coordinates>
					</LineString>
				</Placemark>
				<Placemark>
					<TimeSpan>
						<begin>2008-03-29</begin>
						<end></end>
					</TimeSpan>
					<styleUrl>branch_style9</styleUrl>
					<LineString>
						<tessellate>1</tessellate>
						<altitudeMode>relativeToGround</altitudeMode>
						<coordinates>-58.49316134860877,-34.67879620276852,106791.32614195636 -58.493206400641476,-34.68636856626677,122047.22987652155						</coordinates>
					</LineString>
				</Placemark>
				<Placemark>
					<TimeSpan>
						<begin>2008-04-22</begin>
						<end></end>
					</TimeSpan>
					<styleUrl>branch_style9</styleUrl>
					<LineString>
						<tessellate>1</tessellate>
						<altitudeMode>relativeToGround</altitudeMode>
						<coordinates>-58.493206400641476,-34.68636856626677,122047.22987652155 -58.493251448218864,-34.693940929766406,127132.53112137661						</coordinates>
					</LineString>
				</Placemark>
				<Placemark>
					<TimeSpan>
						<begin>2008-05-16</begin>
						<end></end>
					</TimeSpan>
					<styleUrl>branch_style9</styleUrl>
					<LineString>
						<tessellate>1</tessellate>
						<altitudeMode>relativeToGround</altitudeMode>
						<coordinates>-58.493251448218864,-34.693940929766406,127132.53112137661 -58.493296491270286,-34.7015132932677,122047.22987652157						</coordinates>
					</LineString>
				</Placemark>
				<Placemark>
					<TimeSpan>
						<begin>2008-06-10</begin>
						<end></end>
					</TimeSpan>
					<styleUrl>branch_style9</styleUrl>
					<LineString>
						<tessellate>1</tessellate>
						<altitudeMode>relativeToGround</altitudeMode>
						<coordinates>-58.493296491270286,-34.7015132932677,122047.22987652157 -58.49334152969083,-34.70908565677106,106791.32614195635						</coordinates>
					</LineString>
				</Placemark>
				<Placemark>
					<TimeSpan>
						<begin>2008-07-04</begin>
						<end></end>
					</TimeSpan>
					<styleUrl>branch_style9</styleUrl>
					<LineString>
						<tessellate>1</tessellate>
						<altitudeMode>relativeToGround</altitudeMode>
						<coordinates>-58.49334152969083,-34.70908565677106,106791.32614195635 -58.49338656330664,-34.71665802027718,81364.81991768104						</coordinates>
					</LineString>
				</Placemark>
				<Placemark>
					<TimeSpan>
						<begin>2008-07-28</begin>
						<end></end>
					</TimeSpan>
					<styleUrl>branch_style9</styleUrl>
					<LineString>
						<tessellate>1</tessellate>
						<altitudeMode>relativeToGround</altitudeMode>
						<coordinates>-58.49338656330664,-34.71665802027718,81364.81991768104 -58.49343159177211,-34.72423038378744,45767.711203695624						</coordinates>
					</LineString>
				</Placemark>
				<Placemark>
					<TimeSpan>
						<begin>2008-08-22</begin>
						<end></end>
					</TimeSpan>
					<styleUrl>branch_style9</styleUrl>
					<LineString>
						<tessellate>1</tessellate>
						<altitudeMode>relativeToGround</altitudeMode>
						<coordinates>-58.49343159177211,-34.72423038378744,45767.711203695624 -58.493476611992065,-34.73180274731427,0.0						</coordinates>
					</LineString>
				</Placemark>
			</Folder>
			<Folder>
				<name>-58.4984233002621,-34.65518817968394:-58.493026166231814,-34.65607911228026</name>
				<Placemark>
					<TimeSpan>
						<begin>2007-12-09</begin>
						<end></end>
					</TimeSpan>
					<styleUrl>branch_style10</styleUrl>
					<LineString>
						<tessellate>1</tessellate>
						<altitudeMode>relativeToGround</altitudeMode>
						<coordinates>-58.4984233002621,-34.65518817968394,0.0 -58.49788358395842,-34.65527727175455,85558.46693107695						</coordinates>
					</LineString>
				</Placemark>
				<Placemark>
					<TimeSpan>
						<begin>2007-12-11</begin>
						<end></end>
					</TimeSpan>
					<styleUrl>branch_style10</styleUrl>
					<LineString>
						<tessellate>1</tessellate>
						<altitudeMode>relativeToGround</altitudeMode>
						<coordinates>-58.49788358395842,-34.65527727175455,85558.46693107695 -58.49734386826703,-34.65536636395728,152103.9412108035						</coordinates>
					</LineString>
				</Placemark>
				<Placemark>
					<TimeSpan>
						<begin>2007-12-12</begin>
						<end></end>
					</TimeSpan>
					<styleUrl>branch_style10</styleUrl>
					<LineString>
						<tessellate>1</tessellate>
						<altitudeMode>relativeToGround</altitudeMode>
						<coordinates>-58.49734386826703,-34.65536636395728,152103.9412108035 -58.496804153192016,-34.65545545630864,199636.42283917958						</coordinates>
					</LineString>
				</Placemark>
				<Placemark>
					<TimeSpan>
						<begin>2007-12-14</begin>
						<end></end>
					</TimeSpan>
					<styleUrl>branch_style10</styleUrl>
					<LineString>
						<tessellate>1</tessellate>
						<altitudeMode>relativeToGround</altitudeMode>
						<coordinates>-58.496804153192016,-34.65545545630864,199636.42283917958 -58.49626443873864,-34.655544548829845,228155.91181620522						</coordinates>
					</LineString>
				</Placemark>
				<Placemark>
					<TimeSpan>
						<begin>2007-12-15</begin>
						<end></end>
					</TimeSpan>
					<styleUrl>branch_style10</styleUrl>
					<LineString>
						<tessellate>1</tessellate>
						<altitudeMode>relativeToGround</altitudeMode>
						<coordinates>-58.49626443873864,-34.655544548829845,228155.91181620522 -58.495724724913664,-34.65563364154922,237662.40814188044						</coordinates>
					</LineString>
				</Placemark>
				<Placemark>
					<TimeSpan>
						<begin>2007-12-17</begin>
						<end></end>
					</TimeSpan>
					<styleUrl>branch_style10</styleUrl>
					<LineString>
						<tessellate>1</tessellate>
						<altitudeMode>relativeToGround</altitudeMode>
						<coordinates>-58.495724724913664,-34.65563364154922,237662.40814188044 -58.495185011726925,-34.65572273450642,228155.9118162052						</coordinates>
					</LineString>
				</Placemark>
				<Placemark>
					<TimeSpan>
						<begin>2007-12-18</begin>
						<end></end>
					</TimeSpan>
					<styleUrl>branch_style10</styleUrl>
					<LineString>
						<tessellate>1</tessellate>
						<altitudeMode>relativeToGround</altitudeMode>
						<coordinates>-58.495185011726925,-34.65572273450642,228155.9118162052 -58.49464529919278,-34.655811827760864,199636.42283917964						</coordinates>
					</LineString>
				</Placemark>
				<Placemark>
					<TimeSpan>
						<begin>2007-12-20</begin>
						<end></end>
					</TimeSpan>
					<styleUrl>branch_style10</styleUrl>
					<LineString>
						<tessellate>1</tessellate>
						<altitudeMode>relativeToGround</altitudeMode>
						<coordinates>-58.49464529919278,-34.655811827760864,199636.42283917964 -58.494105587335575,-34.655900921411636,152103.94121080346						</coordinates>
					</LineString>
				</Placemark>
				<Placemark>
					<TimeSpan>
						<begin>2007-12-21</begin>
						<end></end>
					</TimeSpan>
					<styleUrl>branch_style10</styleUrl>
					<LineString>
						<tessellate>1</tessellate>
						<altitudeMode>relativeToGround</altitudeMode>
						<coordinates>-58.494105587335575,-34.655900921411636,152103.94121080346 -58.49356587620353,-34.65599001565693,85558.46693107684						</coordinates>
					</LineString>
				</Placemark>
				<Placemark>
					<TimeSpan>
						<begin>2007-12-23</begin>
						<end></end>
					</TimeSpan>
					<styleUrl>branch_style10</styleUrl>
					<LineString>
						<tessellate>1</tessellate>
						<altitudeMode>relativeToGround</altitudeMode>
						<coordinates>-58.49356587620353,-34.65599001565693,85558.46693107684 -58.493026166231814,-34.65607911228026,0.0						</coordinates>
					</LineString>
				</Placemark>
			</Folder>
			<Folder>
				<name>-58.50008285273849,-34.65863005332167:-58.4984233002621,-34.65518817968394</name>
				<Placemark>
					<TimeSpan>
						<begin>2007-10-03</begin>
						<end></end>
					</TimeSpan>
					<styleUrl>branch_style11</styleUrl>
					<LineString>
						<tessellate>1</tessellate>
						<altitudeMode>relativeToGround</altitudeMode>
						<coordinates>-58.50008285273849,-34.65863005332167,0.0 -58.499916900937144,-34.658285865845464,88040.61720489891						</coordinates>
					</LineString>
				</Placemark>
				<Placemark>
					<TimeSpan>
						<begin>2007-10-10</begin>
						<end></end>
					</TimeSpan>
					<styleUrl>branch_style11</styleUrl>
					<LineString>
						<tessellate>1</tessellate>
						<altitudeMode>relativeToGround</altitudeMode>
						<coordinates>-58.499916900937144,-34.658285865845464,88040.61720489891 -58.499750948408234,-34.65794167838175,156516.65280870916						</coordinates>
					</LineString>
				</Placemark>
				<Placemark>
					<TimeSpan>
						<begin>2007-10-17</begin>
						<end></end>
					</TimeSpan>
					<styleUrl>branch_style11</styleUrl>
					<LineString>
						<tessellate>1</tessellate>
						<altitudeMode>relativeToGround</altitudeMode>
						<coordinates>-58.499750948408234,-34.65794167838175,156516.65280870916 -58.499584995146925,-34.65759749093211,205428.10681143077						</coordinates>
					</LineString>
				</Placemark>
				<Placemark>
					<TimeSpan>
						<begin>2007-10-25</begin>
						<end></end>
					</TimeSpan>
					<styleUrl>branch_style11</styleUrl>
					<LineString>
						<tessellate>1</tessellate>
						<altitudeMode>relativeToGround</altitudeMode>
						<coordinates>-58.499584995146925,-34.65759749093211,205428.10681143077 -58.499419041147114,-34.657253303498514,234774.97921306372						</coordinates>
					</LineString>
				</Placemark>
				<Placemark>
					<TimeSpan>
						<begin>2007-11-01</begin>
						<end></end>
					</TimeSpan>
					<styleUrl>branch_style11</styleUrl>
					<LineString>
						<tessellate>1</tessellate>
						<altitudeMode>relativeToGround</altitudeMode>
						<coordinates>-58.499419041147114,-34.657253303498514,234774.97921306372 -58.499253086400664,-34.65690911608365,244557.27001360804						</coordinates>
					</LineString>
				</Placemark>
				<Placemark>
					<TimeSpan>
						<begin>2007-11-08</begin>
						<end></end>
					</TimeSpan>
					<styleUrl>branch_style11</styleUrl>
					<LineString>
						<tessellate>1</tessellate>
						<altitudeMode>relativeToGround</altitudeMode>
						<coordinates>-58.499253086400664,-34.65690911608365,244557.27001360804 -58.49908713089596,-34.65656492869128,234774.97921306372						</coordinates>
					</LineString>
				</Placemark>
				<Placemark>
					<TimeSpan>
						<begin>2007-11-16</begin>
						<end></end>
					</TimeSpan>
					<styleUrl>branch_style11</styleUrl>
					<LineString>
						<tessellate>1</tessellate>
						<altitudeMode>relativeToGround</altitudeMode>
						<coordinates>-58.49908713089596,-34.65656492869128,234774.97921306372 -58.49892117461592,-34.65622074132702,205428.10681143077						</coordinates>
					</LineString>
				</Placemark>
				<Placemark>
					<TimeSpan>
						<begin>2007-11-23</begin>
						<end></end>
					</TimeSpan>
					<styleUrl>branch_style11</styleUrl>
					<LineString>
						<tessellate>1</tessellate>
						<altitudeMode>relativeToGround</altitudeMode>
						<coordinates>-58.49892117461592,-34.65622074132702,205428.10681143077 -58.49875521753174,-34.65587655400023,156516.65280870907						</coordinates>
					</LineString>
				</Placemark>
				<Placemark>
					<TimeSpan>
						<begin>2007-11-30</begin>
						<end></end>
					</TimeSpan>
					<styleUrl>branch_style11</styleUrl>
					<LineString>
						<tessellate>1</tessellate>
						<altitudeMode>relativeToGround</altitudeMode>
						<coordinates>-58.49875521753174,-34.65587655400023,156516.65280870907 -58.498589259586105,-34.65553236672966,88040.61720489874						</coordinates>
					</LineString>
				</Placemark>
				<Placemark>
					<TimeSpan>
						<begin>2007-12-08</begin>
						<end></end>
					</TimeSpan>
					<styleUrl>branch_style11</styleUrl>
					<LineString>
						<tessellate>1</tessellate>
						<altitudeMode>relativeToGround</altitudeMode>
						<coordinates>-58.498589259586105,-34.65553236672966,88040.61720489874 -58.4984233002621,-34.65518817968394,-1.1641532182693481E-10						</coordinates>
					</LineString>
				</Placemark>
			</Folder>
			<Placemark>
				<name>-58.49776084776411,-34.655380722909364:-58.50008285273849,-34.65863005332167</name>
				<TimeSpan>
					<begin>2007-09-26</begin>
					<end></end>
				</TimeSpan>
				<styleUrl>branch_style12</styleUrl>
				<LineString>
					<tessellate>1</tessellate>
					<altitudeMode>relativeToGround</altitudeMode>
					<coordinates>-58.49776084776411,-34.655380722909364,0.0 -58.50008285273849,-34.65863005332167,0.0					</coordinates>
				</LineString>
			</Placemark>
			<Placemark>
				<name>-58.4963201540291,-34.65471145679967:-58.49776084776411,-34.655380722909364</name>
				<TimeSpan>
					<begin>2007-09-26</begin>
					<end></end>
				</TimeSpan>
				<styleUrl>branch_style13</styleUrl>
				<LineString>
					<tessellate>1</tessellate>
					<altitudeMode>relativeToGround</altitudeMode>
					<coordinates>-58.4963201540291,-34.65471145679967,0.0 -58.49776084776411,-34.655380722909364,0.0					</coordinates>
				</LineString>
			</Placemark>
			<Folder>
				<name>-58.488414794447934,-34.6547520360847:-58.4342779999862,-34.599147000000784</name>
				<Placemark>
					<TimeSpan>
						<begin>2008-12-08</begin>
						<end></end>
					</TimeSpan>
					<styleUrl>branch_style14</styleUrl>
					<LineString>
						<tessellate>1</tessellate>
						<altitudeMode>relativeToGround</altitudeMode>
						<coordinates>-58.488414794447934,-34.6547520360847,0.0 -58.48300293194917,-34.64919141277769,12126.817552280165						</coordinates>
					</LineString>
				</Placemark>
				<Placemark>
					<TimeSpan>
						<begin>2008-12-19</begin>
						<end></end>
					</TimeSpan>
					<styleUrl>branch_style14</styleUrl>
					<LineString>
						<tessellate>1</tessellate>
						<altitudeMode>relativeToGround</altitudeMode>
						<coordinates>-58.48300293194917,-34.64919141277769,12126.817552280165 -58.4775906854929,-34.643630802778404,21558.786759609182						</coordinates>
					</LineString>
				</Placemark>
				<Placemark>
					<TimeSpan>
						<begin>2008-12-30</begin>
						<end></end>
					</TimeSpan>
					<styleUrl>branch_style14</styleUrl>
					<LineString>
						<tessellate>1</tessellate>
						<altitudeMode>relativeToGround</altitudeMode>
						<coordinates>-58.4775906854929,-34.643630802778404,21558.786759609182 -58.47217805268697,-34.63807020774823,28295.90762198705						</coordinates>
					</LineString>
				</Placemark>
				<Placemark>
					<TimeSpan>
						<begin>2009-01-09</begin>
						<end></end>
					</TimeSpan>
					<styleUrl>branch_style14</styleUrl>
					<LineString>
						<tessellate>1</tessellate>
						<altitudeMode>relativeToGround</altitudeMode>
						<coordinates>-58.47217805268697,-34.63807020774823,28295.90762198705 -58.46676503041973,-34.63250962982327,32338.180139413773						</coordinates>
					</LineString>
				</Placemark>
				<Placemark>
					<TimeSpan>
						<begin>2009-01-20</begin>
						<end></end>
					</TimeSpan>
					<styleUrl>branch_style14</styleUrl>
					<LineString>
						<tessellate>1</tessellate>
						<altitudeMode>relativeToGround</altitudeMode>
						<coordinates>-58.46676503041973,-34.63250962982327,32338.180139413773 -58.461351614500366,-34.626949071851655,33685.60431188934						</coordinates>
					</LineString>
				</Placemark>
				<Placemark>
					<TimeSpan>
						<begin>2009-01-31</begin>
						<end></end>
					</TimeSpan>
					<styleUrl>branch_style14</styleUrl>
					<LineString>
						<tessellate>1</tessellate>
						<altitudeMode>relativeToGround</altitudeMode>
						<coordinates>-58.461351614500366,-34.626949071851655,33685.60431188934 -58.45593779901144,-34.62138853782079,32338.180139413773						</coordinates>
					</LineString>
				</Placemark>
				<Placemark>
					<TimeSpan>
						<begin>2009-02-10</begin>
						<end></end>
					</TimeSpan>
					<styleUrl>branch_style14</styleUrl>
					<LineString>
						<tessellate>1</tessellate>
						<altitudeMode>relativeToGround</altitudeMode>
						<coordinates>-58.45593779901144,-34.62138853782079,32338.180139413773 -58.45052357501368,-34.61582803371189,28295.907621987062						</coordinates>
					</LineString>
				</Placemark>
				<Placemark>
					<TimeSpan>
						<begin>2009-02-21</begin>
						<end></end>
					</TimeSpan>
					<styleUrl>branch_style14</styleUrl>
					<LineString>
						<tessellate>1</tessellate>
						<altitudeMode>relativeToGround</altitudeMode>
						<coordinates>-58.45052357501368,-34.61582803371189,28295.907621987062 -58.445108927524835,-34.61026756949377,21558.786759609182						</coordinates>
					</LineString>
				</Placemark>
				<Placemark>
					<TimeSpan>
						<begin>2009-03-04</begin>
						<end></end>
					</TimeSpan>
					<styleUrl>branch_style14</styleUrl>
					<LineString>
						<tessellate>1</tessellate>
						<altitudeMode>relativeToGround</altitudeMode>
						<coordinates>-58.445108927524835,-34.61026756949377,21558.786759609182 -58.43969382645417,-34.60470716510432,12126.817552280161						</coordinates>
					</LineString>
				</Placemark>
				<Placemark>
					<TimeSpan>
						<begin>2009-03-15</begin>
						<end></end>
					</TimeSpan>
					<styleUrl>branch_style14</styleUrl>
					<LineString>
						<tessellate>1</tessellate>
						<altitudeMode>relativeToGround</altitudeMode>
						<coordinates>-58.43969382645417,-34.60470716510432,12126.817552280161 -58.4342779999862,-34.599147000000784,0.0						</coordinates>
					</LineString>
				</Placemark>
			</Folder>
			<Folder>
				<name>-58.488414794447934,-34.6547520360847:-58.54190399999437,-34.71548499999486</name>
				<Placemark>
					<TimeSpan>
						<begin>2008-12-09</begin>
						<end></end>
					</TimeSpan>
					<styleUrl>branch_style15</styleUrl>
					<LineString>
						<tessellate>1</tessellate>
						<altitudeMode>relativeToGround</altitudeMode>
						<coordinates>-58.488414794447934,-34.6547520360847,0.0 -58.493765673464665,-34.660825215759765,10981.757192293464						</coordinates>
					</LineString>
				</Placemark>
				<Placemark>
					<TimeSpan>
						<begin>2008-12-20</begin>
						<end></end>
					</TimeSpan>
					<styleUrl>branch_style15</styleUrl>
					<LineString>
						<tessellate>1</tessellate>
						<altitudeMode>relativeToGround</altitudeMode>
						<coordinates>-58.493765673464665,-34.660825215759765,10981.757192293464 -58.49911613947571,-34.666898408394864,19523.1238974106						</coordinates>
					</LineString>
				</Placemark>
				<Placemark>
					<TimeSpan>
						<begin>2009-01-01</begin>
						<end></end>
					</TimeSpan>
					<styleUrl>branch_style15</styleUrl>
					<LineString>
						<tessellate>1</tessellate>
						<altitudeMode>relativeToGround</altitudeMode>
						<coordinates>-58.49911613947571,-34.666898408394864,19523.1238974106 -58.50446618960607,-34.67297161561225,25624.100115351415						</coordinates>
					</LineString>
				</Placemark>
				<Placemark>
					<TimeSpan>
						<begin>2009-01-12</begin>
						<end></end>
					</TimeSpan>
					<styleUrl>branch_style15</styleUrl>
					<LineString>
						<tessellate>1</tessellate>
						<altitudeMode>relativeToGround</altitudeMode>
						<coordinates>-58.50446618960607,-34.67297161561225,25624.100115351415 -58.50981582020183,-34.679044839497585,29284.685846115906						</coordinates>
					</LineString>
				</Placemark>
				<Placemark>
					<TimeSpan>
						<begin>2009-01-24</begin>
						<end></end>
					</TimeSpan>
					<styleUrl>branch_style15</styleUrl>
					<LineString>
						<tessellate>1</tessellate>
						<altitudeMode>relativeToGround</altitudeMode>
						<coordinates>-58.50981582020183,-34.679044839497585,29284.685846115906 -58.51516502644045,-34.685118082831835,30504.88108970407						</coordinates>
					</LineString>
				</Placemark>
				<Placemark>
					<TimeSpan>
						<begin>2009-02-04</begin>
						<end></end>
					</TimeSpan>
					<styleUrl>branch_style15</styleUrl>
					<LineString>
						<tessellate>1</tessellate>
						<altitudeMode>relativeToGround</altitudeMode>
						<coordinates>-58.51516502644045,-34.685118082831835,30504.88108970407 -58.520513801630045,-34.69119134950819,29284.685846115906						</coordinates>
					</LineString>
				</Placemark>
				<Placemark>
					<TimeSpan>
						<begin>2009-02-15</begin>
						<end></end>
					</TimeSpan>
					<styleUrl>branch_style15</styleUrl>
					<LineString>
						<tessellate>1</tessellate>
						<altitudeMode>relativeToGround</altitudeMode>
						<coordinates>-58.520513801630045,-34.69119134950819,29284.685846115906 -58.52586213580688,-34.69726464536643,25624.100115351423						</coordinates>
					</LineString>
				</Placemark>
				<Placemark>
					<TimeSpan>
						<begin>2009-02-27</begin>
						<end></end>
					</TimeSpan>
					<styleUrl>branch_style15</styleUrl>
					<LineString>
						<tessellate>1</tessellate>
						<altitudeMode>relativeToGround</altitudeMode>
						<coordinates>-58.52586213580688,-34.69726464536643,25624.100115351423 -58.531210012463525,-34.70333798013936,19523.12389741061						</coordinates>
					</LineString>
				</Placemark>
				<Placemark>
					<TimeSpan>
						<begin>2009-03-10</begin>
						<end></end>
					</TimeSpan>
					<styleUrl>branch_style15</styleUrl>
					<LineString>
						<tessellate>1</tessellate>
						<altitudeMode>relativeToGround</altitudeMode>
						<coordinates>-58.531210012463525,-34.70333798013936,19523.12389741061 -58.536557398733294,-34.7094113732922,10981.757192293473						</coordinates>
					</LineString>
				</Placemark>
				<Placemark>
					<TimeSpan>
						<begin>2009-03-22</begin>
						<end></end>
					</TimeSpan>
					<styleUrl>branch_style15</styleUrl>
					<LineString>
						<tessellate>1</tessellate>
						<altitudeMode>relativeToGround</altitudeMode>
						<coordinates>-58.536557398733294,-34.7094113732922,10981.757192293473 -58.54190399999437,-34.71548499999486,1.4551915228366852E-11						</coordinates>
					</LineString>
				</Placemark>
			</Folder>
			<Folder>
				<name>-58.49921765825949,-34.652560524871845:-58.55558400000488,-34.6252979999991</name>
				<Placemark>
					<TimeSpan>
						<begin>2007-12-28</begin>
						<end></end>
					</TimeSpan>
					<styleUrl>branch_style16</styleUrl>
					<LineString>
						<tessellate>1</tessellate>
						<altitudeMode>relativeToGround</altitudeMode>
						<coordinates>-58.49921765825949,-34.652560524871845,0.0 -58.50485336526065,-34.64983414266423,21294.116267641777						</coordinates>
					</LineString>
				</Placemark>
				<Placemark>
					<TimeSpan>
						<begin>2008-02-09</begin>
						<end></end>
					</TimeSpan>
					<styleUrl>branch_style16</styleUrl>
					<LineString>
						<tessellate>1</tessellate>
						<altitudeMode>relativeToGround</altitudeMode>
						<coordinates>-58.50485336526065,-34.64983414266423,21294.116267641777 -58.5104892680972,-34.64710777487418,37856.206698029826						</coordinates>
					</LineString>
				</Placemark>
				<Placemark>
					<TimeSpan>
						<begin>2008-03-23</begin>
						<end></end>
					</TimeSpan>
					<styleUrl>branch_style16</styleUrl>
					<LineString>
						<tessellate>1</tessellate>
						<altitudeMode>relativeToGround</altitudeMode>
						<coordinates>-58.5104892680972,-34.64710777487418,37856.206698029826 -58.51612536802309,-34.64438142330278,49686.27129116416						</coordinates>
					</LineString>
				</Placemark>
				<Placemark>
					<TimeSpan>
						<begin>2008-05-05</begin>
						<end></end>
					</TimeSpan>
					<styleUrl>branch_style16</styleUrl>
					<LineString>
						<tessellate>1</tessellate>
						<altitudeMode>relativeToGround</altitudeMode>
						<coordinates>-58.51612536802309,-34.64438142330278,49686.27129116416 -58.52176166665967,-34.64165509026571,56784.31004704474						</coordinates>
					</LineString>
				</Placemark>
				<Placemark>
					<TimeSpan>
						<begin>2008-06-17</begin>
						<end></end>
					</TimeSpan>
					<styleUrl>branch_style16</styleUrl>
					<LineString>
						<tessellate>1</tessellate>
						<altitudeMode>relativeToGround</altitudeMode>
						<coordinates>-58.52176166665967,-34.64165509026571,56784.31004704474 -58.527398166179566,-34.6389287788506,59150.3229656716						</coordinates>
					</LineString>
				</Placemark>
				<Placemark>
					<TimeSpan>
						<begin>2008-07-30</begin>
						<end></end>
					</TimeSpan>
					<styleUrl>branch_style16</styleUrl>
					<LineString>
						<tessellate>1</tessellate>
						<altitudeMode>relativeToGround</altitudeMode>
						<coordinates>-58.527398166179566,-34.6389287788506,59150.3229656716 -58.53303486963725,-34.636202493380104,56784.31004704475						</coordinates>
					</LineString>
				</Placemark>
				<Placemark>
					<TimeSpan>
						<begin>2008-09-11</begin>
						<end></end>
					</TimeSpan>
					<styleUrl>branch_style16</styleUrl>
					<LineString>
						<tessellate>1</tessellate>
						<altitudeMode>relativeToGround</altitudeMode>
						<coordinates>-58.53303486963725,-34.636202493380104,56784.31004704475 -58.5386717816303,-34.633476240338254,49686.27129116416						</coordinates>
					</LineString>
				</Placemark>
				<Placemark>
					<TimeSpan>
						<begin>2008-10-24</begin>
						<end></end>
					</TimeSpan>
					<styleUrl>branch_style16</styleUrl>
					<LineString>
						<tessellate>1</tessellate>
						<altitudeMode>relativeToGround</altitudeMode>
						<coordinates>-58.5386717816303,-34.633476240338254,49686.27129116416 -58.54430890984307,-34.630750030531864,37856.206698029826						</coordinates>
					</LineString>
				</Placemark>
				<Placemark>
					<TimeSpan>
						<begin>2008-12-06</begin>
						<end></end>
					</TimeSpan>
					<styleUrl>branch_style16</styleUrl>
					<LineString>
						<tessellate>1</tessellate>
						<altitudeMode>relativeToGround</altitudeMode>
						<coordinates>-58.54430890984307,-34.630750030531864,37856.206698029826 -58.54994626967665,-34.62802388557469,21294.116267641773						</coordinates>
					</LineString>
				</Placemark>
				<Placemark>
					<TimeSpan>
						<begin>2009-01-18</begin>
						<end></end>
					</TimeSpan>
					<styleUrl>branch_style16</styleUrl>
					<LineString>
						<tessellate>1</tessellate>
						<altitudeMode>relativeToGround</altitudeMode>
						<coordinates>-58.54994626967665,-34.62802388557469,21294.116267641773 -58.55558400000488,-34.6252979999991,0.0						</coordinates>
					</LineString>
				</Placemark>
			</Folder>
			<Folder>
				<name>-58.50129255482673,-34.653197841442996:-58.523441999990084,-34.623056000000915</name>
				<Placemark>
					<TimeSpan>
						<begin>2007-12-16</begin>
						<end></end>
					</TimeSpan>
					<styleUrl>branch_style17</styleUrl>
					<LineString>
						<tessellate>1</tessellate>
						<altitudeMode>relativeToGround</altitudeMode>
						<coordinates>-58.50129255482673,-34.653197841442996,0.0 -58.503507096503704,-34.65018363726744,5256.455392373557						</coordinates>
					</LineString>
				</Placemark>
				<Placemark>
					<TimeSpan>
						<begin>2008-02-09</begin>
						<end></end>
					</TimeSpan>
					<styleUrl>branch_style17</styleUrl>
					<LineString>
						<tessellate>1</tessellate>
						<altitudeMode>relativeToGround</altitudeMode>
						<coordinates>-58.503507096503704,-34.65018363726744,5256.455392373557 -58.50572172327007,-34.647169435318304,9344.809586441877						</coordinates>
					</LineString>
				</Placemark>
				<Placemark>
					<TimeSpan>
						<begin>2008-04-04</begin>
						<end></end>
					</TimeSpan>
					<styleUrl>branch_style17</styleUrl>
					<LineString>
						<tessellate>1</tessellate>
						<altitudeMode>relativeToGround</altitudeMode>
						<coordinates>-58.50572172327007,-34.647169435318304,9344.809586441877 -58.507936435669485,-34.644155235873704,12265.062582204966						</coordinates>
					</LineString>
				</Placemark>
				<Placemark>
					<TimeSpan>
						<begin>2008-05-29</begin>
						<end></end>
					</TimeSpan>
					<styleUrl>branch_style17</styleUrl>
					<LineString>
						<tessellate>1</tessellate>
						<altitudeMode>relativeToGround</altitudeMode>
						<coordinates>-58.507936435669485,-34.644155235873704,12265.062582204966 -58.510151234405335,-34.6411410392912,14017.214379662817						</coordinates>
					</LineString>
				</Placemark>
				<Placemark>
					<TimeSpan>
						<begin>2008-07-24</begin>
						<end></end>
					</TimeSpan>
					<styleUrl>branch_style17</styleUrl>
					<LineString>
						<tessellate>1</tessellate>
						<altitudeMode>relativeToGround</altitudeMode>
						<coordinates>-58.510151234405335,-34.6411410392912,14017.214379662817 -58.512366120420594,-34.638126846047584,14601.264978815434						</coordinates>
					</LineString>
				</Placemark>
				<Placemark>
					<TimeSpan>
						<begin>2008-09-17</begin>
						<end></end>
					</TimeSpan>
					<styleUrl>branch_style17</styleUrl>
					<LineString>
						<tessellate>1</tessellate>
						<altitudeMode>relativeToGround</altitudeMode>
						<coordinates>-58.512366120420594,-34.638126846047584,14601.264978815434 -58.51458109504154,-34.635112656810335,14017.214379662819						</coordinates>
					</LineString>
				</Placemark>
				<Placemark>
					<TimeSpan>
						<begin>2008-11-11</begin>
						<end></end>
					</TimeSpan>
					<styleUrl>branch_style17</styleUrl>
					<LineString>
						<tessellate>1</tessellate>
						<altitudeMode>relativeToGround</altitudeMode>
						<coordinates>-58.51458109504154,-34.635112656810335,14017.214379662819 -58.51679616026482,-34.63209847258069,12265.062582204966						</coordinates>
					</LineString>
				</Placemark>
				<Placemark>
					<TimeSpan>
						<begin>2009-01-05</begin>
						<end></end>
					</TimeSpan>
					<styleUrl>branch_style17</styleUrl>
					<LineString>
						<tessellate>1</tessellate>
						<altitudeMode>relativeToGround</altitudeMode>
						<coordinates>-58.51679616026482,-34.63209847258069,12265.062582204966 -58.51901131942846,-34.62908429502735,9344.80958644188						</coordinates>
					</LineString>
				</Placemark>
				<Placemark>
					<TimeSpan>
						<begin>2009-03-01</begin>
						<end></end>
					</TimeSpan>
					<styleUrl>branch_style17</styleUrl>
					<LineString>
						<tessellate>1</tessellate>
						<altitudeMode>relativeToGround</altitudeMode>
						<coordinates>-58.51901131942846,-34.62908429502735,9344.80958644188 -58.52122657922362,-34.62607012748783,5256.455392373558						</coordinates>
					</LineString>
				</Placemark>
				<Placemark>
					<TimeSpan>
						<begin>2009-04-26</begin>
						<end></end>
					</TimeSpan>
					<styleUrl>branch_style17</styleUrl>
					<LineString>
						<tessellate>1</tessellate>
						<altitudeMode>relativeToGround</altitudeMode>
						<coordinates>-58.52122657922362,-34.62607012748783,5256.455392373558 -58.523441999990084,-34.623056000000915,0.0						</coordinates>
					</LineString>
				</Placemark>
			</Folder>
			<Folder>
				<name>-58.50496165123688,-34.654813238024616:-58.503176999990494,-34.655772000003</name>
				<Placemark>
					<TimeSpan>
						<begin>2009-01-03</begin>
						<end></end>
					</TimeSpan>
					<styleUrl>branch_style18</styleUrl>
					<LineString>
						<tessellate>1</tessellate>
						<altitudeMode>relativeToGround</altitudeMode>
						<coordinates>-58.50496165123688,-34.654813238024616,0.0 -58.50478318508012,-34.65490911409244,12628.737303699665						</coordinates>
					</LineString>
				</Placemark>
				<Placemark>
					<TimeSpan>
						<begin>2009-01-11</begin>
						<end></end>
					</TimeSpan>
					<styleUrl>branch_style18</styleUrl>
					<LineString>
						<tessellate>1</tessellate>
						<altitudeMode>relativeToGround</altitudeMode>
						<coordinates>-58.50478318508012,-34.65490911409244,12628.737303699665 -58.50460471914124,-34.65500499017471,22451.088539910517						</coordinates>
					</LineString>
				</Placemark>
				<Placemark>
					<TimeSpan>
						<begin>2009-01-18</begin>
						<end></end>
					</TimeSpan>
					<styleUrl>branch_style18</styleUrl>
					<LineString>
						<tessellate>1</tessellate>
						<altitudeMode>relativeToGround</altitudeMode>
						<coordinates>-58.50460471914124,-34.65500499017471,22451.088539910517 -58.50442625342168,-34.65510086627324,29467.053708632557						</coordinates>
					</LineString>
				</Placemark>
				<Placemark>
					<TimeSpan>
						<begin>2009-01-26</begin>
						<end></end>
					</TimeSpan>
					<styleUrl>branch_style18</styleUrl>
					<LineString>
						<tessellate>1</tessellate>
						<altitudeMode>relativeToGround</altitudeMode>
						<coordinates>-58.50442625342168,-34.65510086627324,29467.053708632557 -58.50424778792329,-34.65519674239034,33676.632809865776						</coordinates>
					</LineString>
				</Placemark>
				<Placemark>
					<TimeSpan>
						<begin>2009-02-02</begin>
						<end></end>
					</TimeSpan>
					<styleUrl>branch_style18</styleUrl>
					<LineString>
						<tessellate>1</tessellate>
						<altitudeMode>relativeToGround</altitudeMode>
						<coordinates>-58.50424778792329,-34.65519674239034,33676.632809865776 -58.504069322648505,-34.655292618529096,35079.82584361018						</coordinates>
					</LineString>
				</Placemark>
				<Placemark>
					<TimeSpan>
						<begin>2009-02-10</begin>
						<end></end>
					</TimeSpan>
					<styleUrl>branch_style18</styleUrl>
					<LineString>
						<tessellate>1</tessellate>
						<altitudeMode>relativeToGround</altitudeMode>
						<coordinates>-58.504069322648505,-34.655292618529096,35079.82584361018 -58.50389085760079,-34.65538849469386,33676.63280986578						</coordinates>
					</LineString>
				</Placemark>
				<Placemark>
					<TimeSpan>
						<begin>2009-02-17</begin>
						<end></end>
					</TimeSpan>
					<styleUrl>branch_style18</styleUrl>
					<LineString>
						<tessellate>1</tessellate>
						<altitudeMode>relativeToGround</altitudeMode>
						<coordinates>-58.50389085760079,-34.65538849469386,33676.63280986578 -58.50371239278532,-34.65548437089113,29467.05370863255						</coordinates>
					</LineString>
				</Placemark>
				<Placemark>
					<TimeSpan>
						<begin>2009-02-25</begin>
						<end></end>
					</TimeSpan>
					<styleUrl>branch_style18</styleUrl>
					<LineString>
						<tessellate>1</tessellate>
						<altitudeMode>relativeToGround</altitudeMode>
						<coordinates>-58.50371239278532,-34.65548437089113,29467.05370863255 -58.503533928210764,-34.655580247131745,22451.088539910517						</coordinates>
					</LineString>
				</Placemark>
				<Placemark>
					<TimeSpan>
						<begin>2009-03-04</begin>
						<end></end>
					</TimeSpan>
					<styleUrl>branch_style18</styleUrl>
					<LineString>
						<tessellate>1</tessellate>
						<altitudeMode>relativeToGround</altitudeMode>
						<coordinates>-58.503533928210764,-34.655580247131745,22451.088539910517 -58.503355463894216,-34.65567612343736,12628.737303699672						</coordinates>
					</LineString>
				</Placemark>
				<Placemark>
					<TimeSpan>
						<begin>2009-03-12</begin>
						<end></end>
					</TimeSpan>
					<styleUrl>branch_style18</styleUrl>
					<LineString>
						<tessellate>1</tessellate>
						<altitudeMode>relativeToGround</altitudeMode>
						<coordinates>-58.503355463894216,-34.65567612343736,12628.737303699672 -58.503176999990494,-34.655772000003,0.0						</coordinates>
					</LineString>
				</Placemark>
			</Folder>
			<Folder>
				<name>-58.50496165123688,-34.654813238024616:-58.509092000008216,-34.65415300000082</name>
				<Placemark>
					<TimeSpan>
						<begin>2009-01-06</begin>
						<end></end>
					</TimeSpan>
					<styleUrl>branch_style19</styleUrl>
					<LineString>
						<tessellate>1</tessellate>
						<altitudeMode>relativeToGround</altitudeMode>
						<coordinates>-58.50496165123688,-34.654813238024616,0.0 -58.50537468446896,-34.65474721352587,8375.655966612036						</coordinates>
					</LineString>
				</Placemark>
				<Placemark>
					<TimeSpan>
						<begin>2009-01-16</begin>
						<end></end>
					</TimeSpan>
					<styleUrl>branch_style19</styleUrl>
					<LineString>
						<tessellate>1</tessellate>
						<altitudeMode>relativeToGround</altitudeMode>
						<coordinates>-58.50537468446896,-34.65474721352587,8375.655966612036 -58.50578771804837,-34.65468118910449,14890.055051754729						</coordinates>
					</LineString>
				</Placemark>
				<Placemark>
					<TimeSpan>
						<begin>2009-01-26</begin>
						<end></end>
					</TimeSpan>
					<styleUrl>branch_style19</styleUrl>
					<LineString>
						<tessellate>1</tessellate>
						<altitudeMode>relativeToGround</altitudeMode>
						<coordinates>-58.50578771804837,-34.65468118910449,14890.055051754729 -58.50620075197728,-34.65461516477017,19543.19725542808						</coordinates>
					</LineString>
				</Placemark>
				<Placemark>
					<TimeSpan>
						<begin>2009-02-05</begin>
						<end></end>
					</TimeSpan>
					<styleUrl>branch_style19</styleUrl>
					<LineString>
						<tessellate>1</tessellate>
						<altitudeMode>relativeToGround</altitudeMode>
						<coordinates>-58.50620075197728,-34.65461516477017,19543.19725542808 -58.506613786258754,-34.654549140535316,22335.082577632093						</coordinates>
					</LineString>
				</Placemark>
				<Placemark>
					<TimeSpan>
						<begin>2009-02-15</begin>
						<end></end>
					</TimeSpan>
					<styleUrl>branch_style19</styleUrl>
					<LineString>
						<tessellate>1</tessellate>
						<altitudeMode>relativeToGround</altitudeMode>
						<coordinates>-58.506613786258754,-34.654549140535316,22335.082577632093 -58.507026820896655,-34.654483116416536,23265.71101836676						</coordinates>
					</LineString>
				</Placemark>
				<Placemark>
					<TimeSpan>
						<begin>2009-02-25</begin>
						<end></end>
					</TimeSpan>
					<styleUrl>branch_style19</styleUrl>
					<LineString>
						<tessellate>1</tessellate>
						<altitudeMode>relativeToGround</altitudeMode>
						<coordinates>-58.507026820896655,-34.654483116416536,23265.71101836676 -58.50743985589647,-34.65441709243703,22335.082577632093						</coordinates>
					</LineString>
				</Placemark>
				<Placemark>
					<TimeSpan>
						<begin>2009-03-07</begin>
						<end></end>
					</TimeSpan>
					<styleUrl>branch_style19</styleUrl>
					<LineString>
						<tessellate>1</tessellate>
						<altitudeMode>relativeToGround</altitudeMode>
						<coordinates>-58.50743985589647,-34.65441709243703,22335.082577632093 -58.50785289126646,-34.65435106863161,19543.19725542808						</coordinates>
					</LineString>
				</Placemark>
				<Placemark>
					<TimeSpan>
						<begin>2009-03-17</begin>
						<end></end>
					</TimeSpan>
					<styleUrl>branch_style19</styleUrl>
					<LineString>
						<tessellate>1</tessellate>
						<altitudeMode>relativeToGround</altitudeMode>
						<coordinates>-58.50785289126646,-34.65435106863161,19543.19725542808 -58.50826592702025,-34.654285045058316,14890.055051754724						</coordinates>
					</LineString>
				</Placemark>
				<Placemark>
					<TimeSpan>
						<begin>2009-03-27</begin>
						<end></end>
					</TimeSpan>
					<styleUrl>branch_style19</styleUrl>
					<LineString>
						<tessellate>1</tessellate>
						<altitudeMode>relativeToGround</altitudeMode>
						<coordinates>-58.50826592702025,-34.654285045058316,14890.055051754724 -58.508678963185226,-34.65421902183319,8375.65596661203						</coordinates>
					</LineString>
				</Placemark>
				<Placemark>
					<TimeSpan>
						<begin>2009-04-07</begin>
						<end></end>
					</TimeSpan>
					<styleUrl>branch_style19</styleUrl>
					<LineString>
						<tessellate>1</tessellate>
						<altitudeMode>relativeToGround</altitudeMode>
						<coordinates>-58.508678963185226,-34.65421902183319,8375.65596661203 -58.509092000008216,-34.65415300000082,-1.4551915228366852E-11						</coordinates>
					</LineString>
				</Placemark>
			</Folder>
			<Folder>
				<name>-58.5018293961286,-34.65484961684814:-58.47713399998996,-34.63268199999701</name>
				<Placemark>
					<TimeSpan>
						<begin>2008-01-17</begin>
						<end></end>
					</TimeSpan>
					<styleUrl>branch_style20</styleUrl>
					<LineString>
						<tessellate>1</tessellate>
						<altitudeMode>relativeToGround</altitudeMode>
						<coordinates>-58.5018293961286,-34.65484961684814,0.0 -58.49936018682776,-34.65263283026348,10502.196635162643						</coordinates>
					</LineString>
				</Placemark>
				<Placemark>
					<TimeSpan>
						<begin>2008-03-05</begin>
						<end></end>
					</TimeSpan>
					<styleUrl>branch_style20</styleUrl>
					<LineString>
						<tessellate>1</tessellate>
						<altitudeMode>relativeToGround</altitudeMode>
						<coordinates>-58.49936018682776,-34.65263283026348,10502.196635162643 -58.496890907766534,-34.6504160464461,18670.5717958447						</coordinates>
					</LineString>
				</Placemark>
				<Placemark>
					<TimeSpan>
						<begin>2008-04-22</begin>
						<end></end>
					</TimeSpan>
					<styleUrl>branch_style20</styleUrl>
					<LineString>
						<tessellate>1</tessellate>
						<altitudeMode>relativeToGround</altitudeMode>
						<coordinates>-58.496890907766534,-34.6504160464461,18670.5717958447 -58.49442155849576,-34.64819926574171,24505.12548204616						</coordinates>
					</LineString>
				</Placemark>
				<Placemark>
					<TimeSpan>
						<begin>2008-06-09</begin>
						<end></end>
					</TimeSpan>
					<styleUrl>branch_style20</styleUrl>
					<LineString>
						<tessellate>1</tessellate>
						<altitudeMode>relativeToGround</altitudeMode>
						<coordinates>-58.49442155849576,-34.64819926574171,24505.12548204616 -58.49195213843521,-34.64598248859485,28005.857693767048						</coordinates>
					</LineString>
				</Placemark>
				<Placemark>
					<TimeSpan>
						<begin>2008-07-27</begin>
						<end></end>
					</TimeSpan>
					<styleUrl>branch_style20</styleUrl>
					<LineString>
						<tessellate>1</tessellate>
						<altitudeMode>relativeToGround</altitudeMode>
						<coordinates>-58.49195213843521,-34.64598248859485,28005.857693767048 -58.489482646808206,-34.64376571559823,29172.768431007345						</coordinates>
					</LineString>
				</Placemark>
				<Placemark>
					<TimeSpan>
						<begin>2008-09-13</begin>
						<end></end>
					</TimeSpan>
					<styleUrl>branch_style20</styleUrl>
					<LineString>
						<tessellate>1</tessellate>
						<altitudeMode>relativeToGround</altitudeMode>
						<coordinates>-58.489482646808206,-34.64376571559823,29172.768431007345 -58.487013082523895,-34.64154894758157,28005.857693767037						</coordinates>
					</LineString>
				</Placemark>
				<Placemark>
					<TimeSpan>
						<begin>2008-10-31</begin>
						<end></end>
					</TimeSpan>
					<styleUrl>branch_style20</styleUrl>
					<LineString>
						<tessellate>1</tessellate>
						<altitudeMode>relativeToGround</altitudeMode>
						<coordinates>-58.487013082523895,-34.64154894758157,28005.857693767037 -58.484543443941206,-34.6393321857896,24505.12548204616						</coordinates>
					</LineString>
				</Placemark>
				<Placemark>
					<TimeSpan>
						<begin>2008-12-18</begin>
						<end></end>
					</TimeSpan>
					<styleUrl>branch_style20</styleUrl>
					<LineString>
						<tessellate>1</tessellate>
						<altitudeMode>relativeToGround</altitudeMode>
						<coordinates>-58.484543443941206,-34.6393321857896,24505.12548204616 -58.48207372831929,-34.637115432296746,18670.57179584469						</coordinates>
					</LineString>
				</Placemark>
				<Placemark>
					<TimeSpan>
						<begin>2009-02-04</begin>
						<end></end>
					</TimeSpan>
					<styleUrl>branch_style20</styleUrl>
					<LineString>
						<tessellate>1</tessellate>
						<altitudeMode>relativeToGround</altitudeMode>
						<coordinates>-58.48207372831929,-34.637115432296746,18670.57179584469 -58.47960393016682,-34.63489869125194,10502.196635162632						</coordinates>
					</LineString>
				</Placemark>
				<Placemark>
					<TimeSpan>
						<begin>2009-03-25</begin>
						<end></end>
					</TimeSpan>
					<styleUrl>branch_style20</styleUrl>
					<LineString>
						<tessellate>1</tessellate>
						<altitudeMode>relativeToGround</altitudeMode>
						<coordinates>-58.47960393016682,-34.63489869125194,10502.196635162632 -58.47713399998996,-34.63268199999701,0.0						</coordinates>
					</LineString>
				</Placemark>
			</Folder>
			<Folder>
				<name>-58.5018293961286,-34.65484961684814:-58.546340000000754,-34.66480100000015</name>
				<Placemark>
					<TimeSpan>
						<begin>2008-01-15</begin>
						<end></end>
					</TimeSpan>
					<styleUrl>branch_style21</styleUrl>
					<LineString>
						<tessellate>1</tessellate>
						<altitudeMode>relativeToGround</altitudeMode>
						<coordinates>-58.5018293961286,-34.65484961684814,0.0 -58.50628072369275,-34.65584467430094,13937.377715109154						</coordinates>
					</LineString>
				</Placemark>
				<Placemark>
					<TimeSpan>
						<begin>2008-03-01</begin>
						<end></end>
					</TimeSpan>
					<styleUrl>branch_style21</styleUrl>
					<LineString>
						<tessellate>1</tessellate>
						<altitudeMode>relativeToGround</altitudeMode>
						<coordinates>-58.50628072369275,-34.65584467430094,13937.377715109154 -58.510731994865125,-34.656839740737496,24777.560382416275						</coordinates>
					</LineString>
				</Placemark>
				<Placemark>
					<TimeSpan>
						<begin>2008-04-15</begin>
						<end></end>
					</TimeSpan>
					<styleUrl>branch_style21</styleUrl>
					<LineString>
						<tessellate>1</tessellate>
						<altitudeMode>relativeToGround</altitudeMode>
						<coordinates>-58.510731994865125,-34.656839740737496,24777.560382416275 -58.51518320927066,-34.657834817281035,32520.548001921357						</coordinates>
					</LineString>
				</Placemark>
				<Placemark>
					<TimeSpan>
						<begin>2008-05-31</begin>
						<end></end>
					</TimeSpan>
					<styleUrl>branch_style21</styleUrl>
					<LineString>
						<tessellate>1</tessellate>
						<altitudeMode>relativeToGround</altitudeMode>
						<coordinates>-58.51518320927066,-34.657834817281035,32520.548001921357 -58.51963436642814,-34.6588299053757,37166.34057362441						</coordinates>
					</LineString>
				</Placemark>
				<Placemark>
					<TimeSpan>
						<begin>2008-07-16</begin>
						<end></end>
					</TimeSpan>
					<styleUrl>branch_style21</styleUrl>
					<LineString>
						<tessellate>1</tessellate>
						<altitudeMode>relativeToGround</altitudeMode>
						<coordinates>-58.51963436642814,-34.6588299053757,37166.34057362441 -58.52408546569719,-34.659825006946996,38714.93809752543						</coordinates>
					</LineString>
				</Placemark>
				<Placemark>
					<TimeSpan>
						<begin>2008-08-31</begin>
						<end></end>
					</TimeSpan>
					<styleUrl>branch_style21</styleUrl>
					<LineString>
						<tessellate>1</tessellate>
						<altitudeMode>relativeToGround</altitudeMode>
						<coordinates>-58.52408546569719,-34.659825006946996,38714.93809752543 -58.52853650618277,-34.66082012469065,37166.34057362441						</coordinates>
					</LineString>
				</Placemark>
				<Placemark>
					<TimeSpan>
						<begin>2008-10-16</begin>
						<end></end>
					</TimeSpan>
					<styleUrl>branch_style21</styleUrl>
					<LineString>
						<tessellate>1</tessellate>
						<altitudeMode>relativeToGround</altitudeMode>
						<coordinates>-58.52853650618277,-34.66082012469065,37166.34057362441 -58.53298748654405,-34.66181526265023,32520.548001921343						</coordinates>
					</LineString>
				</Placemark>
				<Placemark>
					<TimeSpan>
						<begin>2008-12-02</begin>
						<end></end>
					</TimeSpan>
					<styleUrl>branch_style21</styleUrl>
					<LineString>
						<tessellate>1</tessellate>
						<altitudeMode>relativeToGround</altitudeMode>
						<coordinates>-58.53298748654405,-34.66181526265023,32520.548001921343 -58.53743840454897,-34.662810427565006,24777.560382416268						</coordinates>
					</LineString>
				</Placemark>
				<Placemark>
					<TimeSpan>
						<begin>2009-01-17</begin>
						<end></end>
					</TimeSpan>
					<styleUrl>branch_style21</styleUrl>
					<LineString>
						<tessellate>1</tessellate>
						<altitudeMode>relativeToGround</altitudeMode>
						<coordinates>-58.53743840454897,-34.662810427565006,24777.560382416268 -58.54188925573719,-34.663805632913466,13937.377715109149						</coordinates>
					</LineString>
				</Placemark>
				<Placemark>
					<TimeSpan>
						<begin>2009-03-04</begin>
						<end></end>
					</TimeSpan>
					<styleUrl>branch_style21</styleUrl>
					<LineString>
						<tessellate>1</tessellate>
						<altitudeMode>relativeToGround</altitudeMode>
						<coordinates>-58.54188925573719,-34.663805632913466,13937.377715109149 -58.546340000000754,-34.66480100000015,0.0						</coordinates>
					</LineString>
				</Placemark>
			</Folder>
			<Folder>
				<name>-58.497248537234384,-34.65671252494797:-58.46702799999567,-34.67867900000303</name>
				<Placemark>
					<TimeSpan>
						<begin>2008-03-03</begin>
						<end></end>
					</TimeSpan>
					<styleUrl>branch_style22</styleUrl>
					<LineString>
						<tessellate>1</tessellate>
						<altitudeMode>relativeToGround</altitudeMode>
						<coordinates>-58.497248537234384,-34.65671252494797,0.0 -58.4942260831142,-34.658909135181496,13093.219949590082						</coordinates>
					</LineString>
				</Placemark>
				<Placemark>
					<TimeSpan>
						<begin>2008-04-13</begin>
						<end></end>
					</TimeSpan>
					<styleUrl>branch_style22</styleUrl>
					<LineString>
						<tessellate>1</tessellate>
						<altitudeMode>relativeToGround</altitudeMode>
						<coordinates>-58.4942260831142,-34.658909135181496,13093.219949590082 -58.491203713488666,-34.6611057495554,23276.835465937922						</coordinates>
					</LineString>
				</Placemark>
				<Placemark>
					<TimeSpan>
						<begin>2008-05-24</begin>
						<end></end>
					</TimeSpan>
					<styleUrl>branch_style22</styleUrl>
					<LineString>
						<tessellate>1</tessellate>
						<altitudeMode>relativeToGround</altitudeMode>
						<coordinates>-58.491203713488666,-34.6611057495554,23276.835465937922 -58.488181428925415,-34.66330236858745,30550.846549043526						</coordinates>
					</LineString>
				</Placemark>
				<Placemark>
					<TimeSpan>
						<begin>2008-07-05</begin>
						<end></end>
					</TimeSpan>
					<styleUrl>branch_style22</styleUrl>
					<LineString>
						<tessellate>1</tessellate>
						<altitudeMode>relativeToGround</altitudeMode>
						<coordinates>-58.488181428925415,-34.66330236858745,30550.846549043526 -58.48515923015114,-34.66549899294341,34915.25319890688						</coordinates>
					</LineString>
				</Placemark>
				<Placemark>
					<TimeSpan>
						<begin>2008-08-15</begin>
						<end></end>
					</TimeSpan>
					<styleUrl>branch_style22</styleUrl>
					<LineString>
						<tessellate>1</tessellate>
						<altitudeMode>relativeToGround</altitudeMode>
						<coordinates>-58.48515923015114,-34.66549899294341,34915.25319890688 -58.48213711813099,-34.66769562351093,36370.055415528004						</coordinates>
					</LineString>
				</Placemark>
				<Placemark>
					<TimeSpan>
						<begin>2008-09-25</begin>
						<end></end>
					</TimeSpan>
					<styleUrl>branch_style22</styleUrl>
					<LineString>
						<tessellate>1</tessellate>
						<altitudeMode>relativeToGround</altitudeMode>
						<coordinates>-58.48213711813099,-34.66769562351093,36370.055415528004 -58.47911509421201,-34.669892261532716,34915.25319890689						</coordinates>
					</LineString>
				</Placemark>
				<Placemark>
					<TimeSpan>
						<begin>2008-11-06</begin>
						<end></end>
					</TimeSpan>
					<styleUrl>branch_style22</styleUrl>
					<LineString>
						<tessellate>1</tessellate>
						<altitudeMode>relativeToGround</altitudeMode>
						<coordinates>-58.47911509421201,-34.669892261532716,34915.25319890689 -58.476093160408986,-34.67208890887283,30550.84654904352						</coordinates>
					</LineString>
				</Placemark>
				<Placemark>
					<TimeSpan>
						<begin>2008-12-17</begin>
						<end></end>
					</TimeSpan>
					<styleUrl>branch_style22</styleUrl>
					<LineString>
						<tessellate>1</tessellate>
						<altitudeMode>relativeToGround</altitudeMode>
						<coordinates>-58.476093160408986,-34.67208890887283,30550.84654904352 -58.47307132007253,-34.67428556863802,23276.835465937926						</coordinates>
					</LineString>
				</Placemark>
				<Placemark>
					<TimeSpan>
						<begin>2009-01-27</begin>
						<end></end>
					</TimeSpan>
					<styleUrl>branch_style22</styleUrl>
					<LineString>
						<tessellate>1</tessellate>
						<altitudeMode>relativeToGround</altitudeMode>
						<coordinates>-58.47307132007253,-34.67428556863802,23276.835465937926 -58.47004957989323,-34.676482247041726,13093.219949590086						</coordinates>
					</LineString>
				</Placemark>
				<Placemark>
					<TimeSpan>
						<begin>2009-03-10</begin>
						<end></end>
					</TimeSpan>
					<styleUrl>branch_style22</styleUrl>
					<LineString>
						<tessellate>1</tessellate>
						<altitudeMode>relativeToGround</altitudeMode>
						<coordinates>-58.47004957989323,-34.676482247041726,13093.219949590086 -58.46702799999567,-34.67867900000303,0.0						</coordinates>
					</LineString>
				</Placemark>
			</Folder>
			<Folder>
				<name>-58.497248537234384,-34.65671252494797:-58.54048500000427,-34.63090899999954</name>
				<Placemark>
					<TimeSpan>
						<begin>2008-03-11</begin>
						<end></end>
					</TimeSpan>
					<styleUrl>branch_style23</styleUrl>
					<LineString>
						<tessellate>1</tessellate>
						<altitudeMode>relativeToGround</altitudeMode>
						<coordinates>-58.497248537234384,-34.65671252494797,0.0 -58.50157151027807,-34.65413209612473,0.0						</coordinates>
					</LineString>
				</Placemark>
				<Placemark>
					<TimeSpan>
						<begin>2008-04-29</begin>
						<end></end>
					</TimeSpan>
					<styleUrl>branch_style23</styleUrl>
					<LineString>
						<tessellate>1</tessellate>
						<altitudeMode>relativeToGround</altitudeMode>
						<coordinates>-58.50157151027807,-34.65413209612473,0.0 -58.50589462551554,-34.65155167578475,0.0						</coordinates>
					</LineString>
				</Placemark>
				<Placemark>
					<TimeSpan>
						<begin>2008-06-17</begin>
						<end></end>
					</TimeSpan>
					<styleUrl>branch_style23</styleUrl>
					<LineString>
						<tessellate>1</tessellate>
						<altitudeMode>relativeToGround</altitudeMode>
						<coordinates>-58.50589462551554,-34.65155167578475,0.0 -58.510217883858836,-34.648971264987836,0.0						</coordinates>
					</LineString>
				</Placemark>
				<Placemark>
					<TimeSpan>
						<begin>2008-08-05</begin>
						<end></end>
					</TimeSpan>
					<styleUrl>branch_style23</styleUrl>
					<LineString>
						<tessellate>1</tessellate>
						<altitudeMode>relativeToGround</altitudeMode>
						<coordinates>-58.510217883858836,-34.648971264987836,0.0 -58.51454128648705,-34.64639086509657,0.0						</coordinates>
					</LineString>
				</Placemark>
				<Placemark>
					<TimeSpan>
						<begin>2008-09-23</begin>
						<end></end>
					</TimeSpan>
					<styleUrl>branch_style23</styleUrl>
					<LineString>
						<tessellate>1</tessellate>
						<altitudeMode>relativeToGround</altitudeMode>
						<coordinates>-58.51454128648705,-34.64639086509657,0.0 -58.518864834979375,-34.64381047792775,0.0						</coordinates>
					</LineString>
				</Placemark>
				<Placemark>
					<TimeSpan>
						<begin>2008-11-12</begin>
						<end></end>
					</TimeSpan>
					<styleUrl>branch_style23</styleUrl>
					<LineString>
						<tessellate>1</tessellate>
						<altitudeMode>relativeToGround</altitudeMode>
						<coordinates>-58.518864834979375,-34.64381047792775,0.0 -58.52318853155537,-34.64123010602493,0.0						</coordinates>
					</LineString>
				</Placemark>
				<Placemark>
					<TimeSpan>
						<begin>2008-12-31</begin>
						<end></end>
					</TimeSpan>
					<styleUrl>branch_style23</styleUrl>
					<LineString>
						<tessellate>1</tessellate>
						<altitudeMode>relativeToGround</altitudeMode>
						<coordinates>-58.52318853155537,-34.64123010602493,0.0 -58.5275123795556,-34.6386497532034,0.0						</coordinates>
					</LineString>
				</Placemark>
				<Placemark>
					<TimeSpan>
						<begin>2009-02-18</begin>
						<end></end>
					</TimeSpan>
					<styleUrl>branch_style23</styleUrl>
					<LineString>
						<tessellate>1</tessellate>
						<altitudeMode>relativeToGround</altitudeMode>
						<coordinates>-58.5275123795556,-34.6386497532034,0.0 -58.53183638456204,-34.63606942582208,0.0						</coordinates>
					</LineString>
				</Placemark>
				<Placemark>
					<TimeSpan>
						<begin>2009-04-08</begin>
						<end></end>
					</TimeSpan>
					<styleUrl>branch_style23</styleUrl>
					<LineString>
						<tessellate>1</tessellate>
						<altitudeMode>relativeToGround</altitudeMode>
						<coordinates>-58.53183638456204,-34.63606942582208,0.0 -58.5361605577609,-34.63348913659885,0.0						</coordinates>
					</LineString>
				</Placemark>
				<Placemark>
					<TimeSpan>
						<begin>2009-05-28</begin>
						<end></end>
					</TimeSpan>
					<styleUrl>branch_style23</styleUrl>
					<LineString>
						<tessellate>1</tessellate>
						<altitudeMode>relativeToGround</altitudeMode>
						<coordinates>-58.5361605577609,-34.63348913659885,0.0 -58.54048500000427,-34.63090899999954,0.0						</coordinates>
					</LineString>
				</Placemark>
			</Folder>
			<Folder>
				<name>-58.49175035498932,-34.65419626196143:-58.5402909999943,-34.64645599999349</name>
				<Placemark>
					<TimeSpan>
						<begin>2008-02-22</begin>
						<end></end>
					</TimeSpan>
					<styleUrl>branch_style24</styleUrl>
					<LineString>
						<tessellate>1</tessellate>
						<altitudeMode>relativeToGround</altitudeMode>
						<coordinates>-58.49175035498932,-34.65419626196143,0.0 -58.49660419282989,-34.653422139580385,3925.9212342420515						</coordinates>
					</LineString>
				</Placemark>
				<Placemark>
					<TimeSpan>
						<begin>2008-04-11</begin>
						<end></end>
					</TimeSpan>
					<styleUrl>branch_style24</styleUrl>
					<LineString>
						<tessellate>1</tessellate>
						<altitudeMode>relativeToGround</altitudeMode>
						<coordinates>-58.49660419282989,-34.653422139580385,3925.9212342420515 -58.501458078530426,-34.652648027887366,6979.415527541425						</coordinates>
					</LineString>
				</Placemark>
				<Placemark>
					<TimeSpan>
						<begin>2008-05-29</begin>
						<end></end>
					</TimeSpan>
					<styleUrl>branch_style24</styleUrl>
					<LineString>
						<tessellate>1</tessellate>
						<altitudeMode>relativeToGround</altitudeMode>
						<coordinates>-58.501458078530426,-34.652648027887366,6979.415527541425 -58.50631201240278,-34.65187392821813,9160.482879898122						</coordinates>
					</LineString>
				</Placemark>
				<Placemark>
					<TimeSpan>
						<begin>2008-07-17</begin>
						<end></end>
					</TimeSpan>
					<styleUrl>branch_style24</styleUrl>
					<LineString>
						<tessellate>1</tessellate>
						<altitudeMode>relativeToGround</altitudeMode>
						<coordinates>-58.50631201240278,-34.65187392821813,9160.482879898122 -58.51116599484868,-34.65109984229011,10469.123291312138						</coordinates>
					</LineString>
				</Placemark>
				<Placemark>
					<TimeSpan>
						<begin>2008-09-03</begin>
						<end></end>
					</TimeSpan>
					<styleUrl>branch_style24</styleUrl>
					<LineString>
						<tessellate>1</tessellate>
						<altitudeMode>relativeToGround</altitudeMode>
						<coordinates>-58.51116599484868,-34.65109984229011,10469.123291312138 -58.51602002640436,-34.650325772393195,10905.336761783476						</coordinates>
					</LineString>
				</Placemark>
				<Placemark>
					<TimeSpan>
						<begin>2008-10-22</begin>
						<end></end>
					</TimeSpan>
					<styleUrl>branch_style24</styleUrl>
					<LineString>
						<tessellate>1</tessellate>
						<altitudeMode>relativeToGround</altitudeMode>
						<coordinates>-58.51602002640436,-34.650325772393195,10905.336761783476 -58.52087410782199,-34.64955172173325,10469.12329131214						</coordinates>
					</LineString>
				</Placemark>
				<Placemark>
					<TimeSpan>
						<begin>2008-12-10</begin>
						<end></end>
					</TimeSpan>
					<styleUrl>branch_style24</styleUrl>
					<LineString>
						<tessellate>1</tessellate>
						<altitudeMode>relativeToGround</altitudeMode>
						<coordinates>-58.52087410782199,-34.64955172173325,10469.12329131214 -58.52572824023089,-34.64877769511905,9160.482879898122						</coordinates>
					</LineString>
				</Placemark>
				<Placemark>
					<TimeSpan>
						<begin>2009-01-27</begin>
						<end></end>
					</TimeSpan>
					<styleUrl>branch_style24</styleUrl>
					<LineString>
						<tessellate>1</tessellate>
						<altitudeMode>relativeToGround</altitudeMode>
						<coordinates>-58.52572824023089,-34.64877769511905,9160.482879898122 -58.53058242551525,-34.64800370056529,6979.415527541427						</coordinates>
					</LineString>
				</Placemark>
				<Placemark>
					<TimeSpan>
						<begin>2009-03-17</begin>
						<end></end>
					</TimeSpan>
					<styleUrl>branch_style24</styleUrl>
					<LineString>
						<tessellate>1</tessellate>
						<altitudeMode>relativeToGround</altitudeMode>
						<coordinates>-58.53058242551525,-34.64800370056529,6979.415527541427 -58.53543666744636,-34.64722975410134,3925.9212342420506						</coordinates>
					</LineString>
				</Placemark>
				<Placemark>
					<TimeSpan>
						<begin>2009-05-05</begin>
						<end></end>
					</TimeSpan>
					<styleUrl>branch_style24</styleUrl>
					<LineString>
						<tessellate>1</tessellate>
						<altitudeMode>relativeToGround</altitudeMode>
						<coordinates>-58.53543666744636,-34.64722975410134,3925.9212342420506 -58.5402909999943,-34.64645599999349,0.0						</coordinates>
					</LineString>
				</Placemark>
			</Folder>
			<Folder>
				<name>-58.49175035498932,-34.65419626196143:-58.37880399999174,-34.62600899999962</name>
				<Placemark>
					<TimeSpan>
						<begin>2008-02-24</begin>
						<end></end>
					</TimeSpan>
					<styleUrl>branch_style25</styleUrl>
					<LineString>
						<tessellate>1</tessellate>
						<altitudeMode>relativeToGround</altitudeMode>
						<coordinates>-58.49175035498932,-34.65419626196143,0.0 -58.48045764048675,-34.651377014899005,1635.800514268653						</coordinates>
					</LineString>
				</Placemark>
				<Placemark>
					<TimeSpan>
						<begin>2008-04-13</begin>
						<end></end>
					</TimeSpan>
					<styleUrl>branch_style25</styleUrl>
					<LineString>
						<tessellate>1</tessellate>
						<altitudeMode>relativeToGround</altitudeMode>
						<coordinates>-58.48045764048675,-34.651377014899005,1635.800514268653 -58.46916452020096,-34.64855782572799,2908.089803144272						</coordinates>
					</LineString>
				</Placemark>
				<Placemark>
					<TimeSpan>
						<begin>2008-06-02</begin>
						<end></end>
					</TimeSpan>
					<styleUrl>branch_style25</styleUrl>
					<LineString>
						<tessellate>1</tessellate>
						<altitudeMode>relativeToGround</altitudeMode>
						<coordinates>-58.46916452020096,-34.64855782572799,2908.089803144272 -58.457870991542656,-34.64573870168025,3816.8678666268574						</coordinates>
					</LineString>
				</Placemark>
				<Placemark>
					<TimeSpan>
						<begin>2008-07-22</begin>
						<end></end>
					</TimeSpan>
					<styleUrl>branch_style25</styleUrl>
					<LineString>
						<tessellate>1</tessellate>
						<altitudeMode>relativeToGround</altitudeMode>
						<coordinates>-58.457870991542656,-34.64573870168025,3816.8678666268574 -58.4465770511621,-34.64291965205388,4362.134704716408						</coordinates>
					</LineString>
				</Placemark>
				<Placemark>
					<TimeSpan>
						<begin>2008-09-10</begin>
						<end></end>
					</TimeSpan>
					<styleUrl>branch_style25</styleUrl>
					<LineString>
						<tessellate>1</tessellate>
						<altitudeMode>relativeToGround</altitudeMode>
						<coordinates>-58.4465770511621,-34.64291965205388,4362.134704716408 -58.435282694569075,-34.64010068924641,4543.8903174129255						</coordinates>
					</LineString>
				</Placemark>
				<Placemark>
					<TimeSpan>
						<begin>2008-10-31</begin>
						<end></end>
					</TimeSpan>
					<styleUrl>branch_style25</styleUrl>
					<LineString>
						<tessellate>1</tessellate>
						<altitudeMode>relativeToGround</altitudeMode>
						<coordinates>-58.435282694569075,-34.64010068924641,4543.8903174129255 -58.42398791544816,-34.63728183061447,4362.134704716409						</coordinates>
					</LineString>
				</Placemark>
				<Placemark>
					<TimeSpan>
						<begin>2008-12-20</begin>
						<end></end>
					</TimeSpan>
					<styleUrl>branch_style25</styleUrl>
					<LineString>
						<tessellate>1</tessellate>
						<altitudeMode>relativeToGround</altitudeMode>
						<coordinates>-58.42398791544816,-34.63728183061447,4362.134704716409 -58.41269270428935,-34.63446310219312,3816.867866626857						</coordinates>
					</LineString>
				</Placemark>
				<Placemark>
					<TimeSpan>
						<begin>2009-02-08</begin>
						<end></end>
					</TimeSpan>
					<styleUrl>branch_style25</styleUrl>
					<LineString>
						<tessellate>1</tessellate>
						<altitudeMode>relativeToGround</altitudeMode>
						<coordinates>-58.41269270428935,-34.63446310219312,3816.867866626857 -58.40139704519272,-34.6316445473745,2908.089803144272						</coordinates>
					</LineString>
				</Placemark>
				<Placemark>
					<TimeSpan>
						<begin>2009-03-29</begin>
						<end></end>
					</TimeSpan>
					<styleUrl>branch_style25</styleUrl>
					<LineString>
						<tessellate>1</tessellate>
						<altitudeMode>relativeToGround</altitudeMode>
						<coordinates>-58.40139704519272,-34.6316445473745,2908.089803144272 -58.39010090628137,-34.62882625294347,1635.8005142686525						</coordinates>
					</LineString>
				</Placemark>
				<Placemark>
					<TimeSpan>
						<begin>2009-05-19</begin>
						<end></end>
					</TimeSpan>
					<styleUrl>branch_style25</styleUrl>
					<LineString>
						<tessellate>1</tessellate>
						<altitudeMode>relativeToGround</altitudeMode>
						<coordinates>-58.39010090628137,-34.62882625294347,1635.8005142686525 -58.37880399999174,-34.62600899999962,0.0						</coordinates>
					</LineString>
				</Placemark>
			</Folder>
			<Folder>
				<name>-58.493026166231814,-34.65607911228026:-58.456631999990506,-34.59881200000535</name>
				<Placemark>
					<TimeSpan>
						<begin>2008-02-12</begin>
						<end></end>
					</TimeSpan>
					<styleUrl>branch_style26</styleUrl>
					<LineString>
						<tessellate>1</tessellate>
						<altitudeMode>relativeToGround</altitudeMode>
						<coordinates>-58.493026166231814,-34.65607911228026,0.0 -58.48938800766926,-34.65035234695463,1308.6404114094887						</coordinates>
					</LineString>
				</Placemark>
				<Placemark>
					<TimeSpan>
						<begin>2008-04-04</begin>
						<end></end>
					</TimeSpan>
					<styleUrl>branch_style26</styleUrl>
					<LineString>
						<tessellate>1</tessellate>
						<altitudeMode>relativeToGround</altitudeMode>
						<coordinates>-58.48938800766926,-34.65035234695463,1308.6404114094887 -58.48574958324679,-34.64462558764356,2326.4718425057576						</coordinates>
					</LineString>
				</Placemark>
				<Placemark>
					<TimeSpan>
						<begin>2008-05-25</begin>
						<end></end>
					</TimeSpan>
					<styleUrl>branch_style26</styleUrl>
					<LineString>
						<tessellate>1</tessellate>
						<altitudeMode>relativeToGround</altitudeMode>
						<coordinates>-58.48574958324679,-34.64462558764356,2326.4718425057576 -58.48211089131058,-34.63889883509791,3053.494293288807						</coordinates>
					</LineString>
				</Placemark>
				<Placemark>
					<TimeSpan>
						<begin>2008-07-16</begin>
						<end></end>
					</TimeSpan>
					<styleUrl>branch_style26</styleUrl>
					<LineString>
						<tessellate>1</tessellate>
						<altitudeMode>relativeToGround</altitudeMode>
						<coordinates>-58.48211089131058,-34.63889883509791,3053.494293288807 -58.47847192970831,-34.63317209028309,3489.7077637586367						</coordinates>
					</LineString>
				</Placemark>
				<Placemark>
					<TimeSpan>
						<begin>2008-09-05</begin>
						<end></end>
					</TimeSpan>
					<styleUrl>branch_style26</styleUrl>
					<LineString>
						<tessellate>1</tessellate>
						<altitudeMode>relativeToGround</altitudeMode>
						<coordinates>-58.47847192970831,-34.63317209028309,3489.7077637586367 -58.47483269554044,-34.6274453544863,3635.112253915247						</coordinates>
					</LineString>
				</Placemark>
				<Placemark>
					<TimeSpan>
						<begin>2008-10-27</begin>
						<end></end>
					</TimeSpan>
					<styleUrl>branch_style26</styleUrl>
					<LineString>
						<tessellate>1</tessellate>
						<altitudeMode>relativeToGround</altitudeMode>
						<coordinates>-58.47483269554044,-34.6274453544863,3635.112253915247 -58.47119318471205,-34.621718629509616,3489.7077637586362						</coordinates>
					</LineString>
				</Placemark>
				<Placemark>
					<TimeSpan>
						<begin>2008-12-17</begin>
						<end></end>
					</TimeSpan>
					<styleUrl>branch_style26</styleUrl>
					<LineString>
						<tessellate>1</tessellate>
						<altitudeMode>relativeToGround</altitudeMode>
						<coordinates>-58.47119318471205,-34.621718629509616,3489.7077637586362 -58.46755339103566,-34.61599191805622,3053.494293288808						</coordinates>
					</LineString>
				</Placemark>
				<Placemark>
					<TimeSpan>
						<begin>2009-02-07</begin>
						<end></end>
					</TimeSpan>
					<styleUrl>branch_style26</styleUrl>
					<LineString>
						<tessellate>1</tessellate>
						<altitudeMode>relativeToGround</altitudeMode>
						<coordinates>-58.46755339103566,-34.61599191805622,3053.494293288808 -58.46391330413971,-34.610265224631455,2326.471842505758						</coordinates>
					</LineString>
				</Placemark>
				<Placemark>
					<TimeSpan>
						<begin>2009-03-30</begin>
						<end></end>
					</TimeSpan>
					<styleUrl>branch_style26</styleUrl>
					<LineString>
						<tessellate>1</tessellate>
						<altitudeMode>relativeToGround</altitudeMode>
						<coordinates>-58.46391330413971,-34.610265224631455,2326.471842505758 -58.46027290319151,-34.604538558246155,1308.6404114094894						</coordinates>
					</LineString>
				</Placemark>
				<Placemark>
					<TimeSpan>
						<begin>2009-05-21</begin>
						<end></end>
					</TimeSpan>
					<styleUrl>branch_style26</styleUrl>
					<LineString>
						<tessellate>1</tessellate>
						<altitudeMode>relativeToGround</altitudeMode>
						<coordinates>-58.46027290319151,-34.604538558246155,1308.6404114094894 -58.456631999990506,-34.59881200000535,1.8189894035458565E-12						</coordinates>
					</LineString>
				</Placemark>
			</Folder>
			<Folder>
				<name>-58.493476611992065,-34.73180274731427:-58.544848999998536,-34.715915999997186</name>
				<Placemark>
					<TimeSpan>
						<begin>2008-09-13</begin>
						<end></end>
					</TimeSpan>
					<styleUrl>branch_style27</styleUrl>
					<LineString>
						<tessellate>1</tessellate>
						<altitudeMode>relativeToGround</altitudeMode>
						<coordinates>-58.493476611992065,-34.73180274731427,0.0 -58.49861335696827,-34.73021396472998,8676.55856107966						</coordinates>
					</LineString>
				</Placemark>
				<Placemark>
					<TimeSpan>
						<begin>2008-10-06</begin>
						<end></end>
					</TimeSpan>
					<styleUrl>branch_style27</styleUrl>
					<LineString>
						<tessellate>1</tessellate>
						<altitudeMode>relativeToGround</altitudeMode>
						<coordinates>-58.49861335696827,-34.73021396472998,8676.55856107966 -58.50375020622904,-34.7286251941313,15424.99299747495						</coordinates>
					</LineString>
				</Placemark>
				<Placemark>
					<TimeSpan>
						<begin>2008-10-28</begin>
						<end></end>
					</TimeSpan>
					<styleUrl>branch_style27</styleUrl>
					<LineString>
						<tessellate>1</tessellate>
						<altitudeMode>relativeToGround</altitudeMode>
						<coordinates>-58.50375020622904,-34.7286251941313,15424.99299747495 -58.50888716044934,-34.727036437015926,20245.303309185874						</coordinates>
					</LineString>
				</Placemark>
				<Placemark>
					<TimeSpan>
						<begin>2008-11-20</begin>
						<end></end>
					</TimeSpan>
					<styleUrl>branch_style27</styleUrl>
					<LineString>
						<tessellate>1</tessellate>
						<altitudeMode>relativeToGround</altitudeMode>
						<coordinates>-58.50888716044934,-34.727036437015926,20245.303309185874 -58.514024220499664,-34.72544769530945,23137.489496212427						</coordinates>
					</LineString>
				</Placemark>
				<Placemark>
					<TimeSpan>
						<begin>2008-12-13</begin>
						<end></end>
					</TimeSpan>
					<styleUrl>branch_style27</styleUrl>
					<LineString>
						<tessellate>1</tessellate>
						<altitudeMode>relativeToGround</altitudeMode>
						<coordinates>-58.514024220499664,-34.72544769530945,23137.489496212427 -58.51916138754447,-34.72385897157931,24101.55155855461						</coordinates>
					</LineString>
				</Placemark>
				<Placemark>
					<TimeSpan>
						<begin>2009-01-04</begin>
						<end></end>
					</TimeSpan>
					<styleUrl>branch_style27</styleUrl>
					<LineString>
						<tessellate>1</tessellate>
						<altitudeMode>relativeToGround</altitudeMode>
						<coordinates>-58.51916138754447,-34.72385897157931,24101.55155855461 -58.52429866321768,-34.72227026941995,23137.48949621243						</coordinates>
					</LineString>
				</Placemark>
				<Placemark>
					<TimeSpan>
						<begin>2009-01-27</begin>
						<end></end>
					</TimeSpan>
					<styleUrl>branch_style27</styleUrl>
					<LineString>
						<tessellate>1</tessellate>
						<altitudeMode>relativeToGround</altitudeMode>
						<coordinates>-58.52429866321768,-34.72227026941995,23137.48949621243 -58.5294360499757,-34.720681594223045,20245.30330918588						</coordinates>
					</LineString>
				</Placemark>
				<Placemark>
					<TimeSpan>
						<begin>2009-02-18</begin>
						<end></end>
					</TimeSpan>
					<styleUrl>branch_style27</styleUrl>
					<LineString>
						<tessellate>1</tessellate>
						<altitudeMode>relativeToGround</altitudeMode>
						<coordinates>-58.5294360499757,-34.720681594223045,20245.30330918588 -58.53457355191917,-34.71909295497477,15424.992997474954						</coordinates>
					</LineString>
				</Placemark>
				<Placemark>
					<TimeSpan>
						<begin>2009-03-13</begin>
						<end></end>
					</TimeSpan>
					<styleUrl>branch_style27</styleUrl>
					<LineString>
						<tessellate>1</tessellate>
						<altitudeMode>relativeToGround</altitudeMode>
						<coordinates>-58.53457355191917,-34.71909295497477,15424.992997474954 -58.53971117726033,-34.71750436964753,8676.558561079655						</coordinates>
					</LineString>
				</Placemark>
				<Placemark>
					<TimeSpan>
						<begin>2009-04-05</begin>
						<end></end>
					</TimeSpan>
					<styleUrl>branch_style27</styleUrl>
					<LineString>
						<tessellate>1</tessellate>
						<altitudeMode>relativeToGround</altitudeMode>
						<coordinates>-58.53971117726033,-34.71750436964753,8676.558561079655 -58.544848999998536,-34.715915999997186,0.0						</coordinates>
					</LineString>
				</Placemark>
			</Folder>
			<Folder>
				<name>-58.493476611992065,-34.73180274731427:-58.437066000009374,-34.82304799999576</name>
				<Placemark>
					<TimeSpan>
						<begin>2008-09-13</begin>
						<end></end>
					</TimeSpan>
					<styleUrl>branch_style28</styleUrl>
					<LineString>
						<tessellate>1</tessellate>
						<altitudeMode>relativeToGround</altitudeMode>
						<coordinates>-58.493476611992065,-34.73180274731427,0.0 -58.48783243972889,-34.74092714267782,8512.97850965687						</coordinates>
					</LineString>
				</Placemark>
				<Placemark>
					<TimeSpan>
						<begin>2008-10-06</begin>
						<end></end>
					</TimeSpan>
					<styleUrl>branch_style28</styleUrl>
					<LineString>
						<tessellate>1</tessellate>
						<altitudeMode>relativeToGround</altitudeMode>
						<coordinates>-58.48783243972889,-34.74092714267782,8512.97850965687 -58.48218892318417,-34.7500515524613,15134.18401716777						</coordinates>
					</LineString>
				</Placemark>
				<Placemark>
					<TimeSpan>
						<begin>2008-10-29</begin>
						<end></end>
					</TimeSpan>
					<styleUrl>branch_style28</styleUrl>
					<LineString>
						<tessellate>1</tessellate>
						<altitudeMode>relativeToGround</altitudeMode>
						<coordinates>-58.48218892318417,-34.7500515524613,15134.18401716777 -58.47654606704706,-34.75917597847092,19863.6165225327						</coordinates>
					</LineString>
				</Placemark>
				<Placemark>
					<TimeSpan>
						<begin>2008-11-20</begin>
						<end></end>
					</TimeSpan>
					<styleUrl>branch_style28</styleUrl>
					<LineString>
						<tessellate>1</tessellate>
						<altitudeMode>relativeToGround</altitudeMode>
						<coordinates>-58.47654606704706,-34.75917597847092,19863.6165225327 -58.47090387724554,-34.76830042302884,22701.276025751657						</coordinates>
					</LineString>
				</Placemark>
				<Placemark>
					<TimeSpan>
						<begin>2008-12-13</begin>
						<end></end>
					</TimeSpan>
					<styleUrl>branch_style28</styleUrl>
					<LineString>
						<tessellate>1</tessellate>
						<altitudeMode>relativeToGround</altitudeMode>
						<coordinates>-58.47090387724554,-34.76830042302884,22701.276025751657 -58.46526236156548,-34.77742488923132,23647.162526824643						</coordinates>
					</LineString>
				</Placemark>
				<Placemark>
					<TimeSpan>
						<begin>2009-01-05</begin>
						<end></end>
					</TimeSpan>
					<styleUrl>branch_style28</styleUrl>
					<LineString>
						<tessellate>1</tessellate>
						<altitudeMode>relativeToGround</altitudeMode>
						<coordinates>-58.46526236156548,-34.77742488923132,23647.162526824643 -58.45962153076561,-34.78654938141296,22701.276025751657						</coordinates>
					</LineString>
				</Placemark>
				<Placemark>
					<TimeSpan>
						<begin>2009-01-27</begin>
						<end></end>
					</TimeSpan>
					<styleUrl>branch_style28</styleUrl>
					<LineString>
						<tessellate>1</tessellate>
						<altitudeMode>relativeToGround</altitudeMode>
						<coordinates>-58.45962153076561,-34.78654938141296,22701.276025751657 -58.45398140080772,-34.795673906075564,19863.61652253269						</coordinates>
					</LineString>
				</Placemark>
				<Placemark>
					<TimeSpan>
						<begin>2009-02-19</begin>
						<end></end>
					</TimeSpan>
					<styleUrl>branch_style28</styleUrl>
					<LineString>
						<tessellate>1</tessellate>
						<altitudeMode>relativeToGround</altitudeMode>
						<coordinates>-58.45398140080772,-34.795673906075564,19863.61652253269 -58.4483419980596,-34.80479847405526,15134.184017167769						</coordinates>
					</LineString>
				</Placemark>
				<Placemark>
					<TimeSpan>
						<begin>2009-03-14</begin>
						<end></end>
					</TimeSpan>
					<styleUrl>branch_style28</styleUrl>
					<LineString>
						<tessellate>1</tessellate>
						<altitudeMode>relativeToGround</altitudeMode>
						<coordinates>-58.4483419980596,-34.80479847405526,15134.184017167769 -58.442703374905214,-34.81392310702359,8512.978509656867						</coordinates>
					</LineString>
				</Placemark>
				<Placemark>
					<TimeSpan>
						<begin>2009-04-06</begin>
						<end></end>
					</TimeSpan>
					<styleUrl>branch_style28</styleUrl>
					<LineString>
						<tessellate>1</tessellate>
						<altitudeMode>relativeToGround</altitudeMode>
						<coordinates>-58.442703374905214,-34.81392310702359,8512.978509656867 -58.437066000009374,-34.82304799999576,0.0						</coordinates>
					</LineString>
				</Placemark>
			</Folder>
		</Folder>
	</Document>
</kml>
